# Supplementary material for: Exploring the Metabolic Pathways of Melon (Cucumis melo L.) Yellow Leaf Mutants via Metabolomics
Source: Plants (Basel). 2025 Jul 25;14(15):2300. doi: 10.3390/plants14152300 (PMC12348814; doi:10.3390/plants14152300)
Supplement: Supplementary file 1 [file plants-14-02300-s001.zip]

Archive with 2 entries (2 files):
- Table S2, Statistical analysis.xls
- Table S1,All differential metabolites (1).xls
