# Supplementary material for: Exploring the Metabolic Pathways of Melon (Cucumis melo L.) Yellow Leaf Mutants via Metabolomics
Source: Plants (Basel). 2025 Jul 25;14(15):2300. doi: 10.3390/plants14152300 (PMC12348814; doi:10.3390/plants14152300)
Supplement: Supplementary file 1 [file plants-14-02300-s001.zip › Table S2, Statistical analysis.xls]

## Sheet: Sheet1
			ZT091	ZT00091	ZT091	ZT00091	ZT091	ZT00091
		CmCCD4	2-leaf stage		4-leaf stage		6-leaf stage
		mean	8.65333	6.12	4.52	3.3	6.1	3.17667
		median	8.71	6.05	4.53	3.31	6.11	3.14
		SD	0.299054	0.138924	0.0953939	0.0754983	0.0264575	0.0907377
		SEM	0.172659	0.0802081	0.0550757	0.043589	0.0152753	0.0523874
		CmCTRT-B
		mean	4.83	9.13	6.54667	11.3433	9.24333	11.39
		median	4.85	9.15	6.52	11.31	9.23	11.39
		SD	0.101489	0.200749	0.0550757	0.113725	0.190351	0.05
		SEM	0.0585947	0.115902	0.031798	0.0656591	0.109899	0.0288675
		CmCTRT-E
		mean	3.82	9.07667	5.25667	12.62	6.14333	13.3033
		median	3.82	9.09	5.26	12.61	6.17	13.26
		SD	0.09	0.080829	0.0750555	0.175214	0.0929157	0.140119
		SEM	0.0519615	0.0466667	0.0433333	0.10116	0.0536449	0.0808977
		CmCYC-B
		mean	5.78667	9.13	9.54667	12.39	9.54667	11.1433
		median	5.73	9.15	9.52	12.39	9.52	11.11
		SD	0.115902	0.200749	0.0550757	0.05	0.0550757	0.113725
		SEM	0.0669162	0.115902	0.031798	0.0288675	0.031798	0.0656591
		CmGGPS1
		mean	10.13	13.3	9.07667	15.12	8.14333	23.2567
		median	10.15	13.31	9.09	15.05	8.17	23.26
		SD	0.200749	0.0754983	0.080829	0.138924	0.0929157	0.0750555
		SEM	0.115902	0.043589	0.0466667	0.0802081	0.0536449	0.0433333
		CmGGPS2
		mean	2.7	5.23	3.3	7.28667	5.25667	11.39
		median	2.71	5.22	3.31	7.31	5.26	11.39
		SD	0.175214	0.08544	0.0754983	0.0585947	0.0750555	0.05
		SEM	0.10116	0.0493288	0.043589	0.0338296	0.0433333	0.0288675
		CmLYC-B
		mean	10.6633	20.82	13.4633	25.41	6.14333	16.3033
		median	10.62	20.82	13.32	25.15	6.17	16.26
		SD	0.237978	0.09	0.404516	0.50319	0.0929157	0.140119
		SEM	0.137396	0.0519615	0.233548	0.290517	0.0536449	0.0808977
		CmLYCE2
		mean	6.82	11.1433	12.0767	18.39	22.2567	33.3033
		median	6.82	11.11	12.09	18.39	22.26	33.26
		SD	0.09	0.113725	0.080829	0.05	0.0750555	0.140119
		SEM	0.0519615	0.0656591	0.0466667	0.0288675	0.0433333	0.0808977
		CmNCED3
		mean	16.4667	4.14333	18.1767	11.6667	10.4633	4.14333
		median	16.45	4.11	18.14	11.92	10.32	4.11
		SD	0.135769	0.113725	0.0907377	0.500633	0.404516	0.113725
		SEM	0.0783865	0.0656591	0.0523874	0.289041	0.233548	0.0656591
		CmNXS
		mean	5.82333	5.25667	6.42	7.3	6.1	5.65333
		median	5.86	5.26	6.51	7.31	6.11	5.71
		SD	0.12897	0.0750555	0.164621	0.0754983	0.0264575	0.299054
		SEM	0.074461	0.0433333	0.0950438	0.043589	0.0152753	0.172659
		CmPDS
		mean	15.01	16.3033	22.2567	28.7433	20.3	33.3033
		median	15.09	16.26	22.26	28.99	20.31	33.26
		SD	0.192873	0.140119	0.0750555	0.516269	0.0754983	0.140119
		SEM	0.111355	0.0808977	0.0433333	0.298068	0.043589	0.0808977
		CmPSY1
		mean	20.3	26.4667	22.2567	27.0767	33.42	38.39
		median	20.31	26.45	22.26	27.09	33.51	38.39
		SD	0.0754983	0.135769	0.0750555	0.080829	0.164621	0.05
		SEM	0.043589	0.0783865	0.0433333	0.0466667	0.0950438	0.0288675
		CmPSY2
		mean	7.28667	13.3	12.39	23.2567	23.2567	33.3033
		median	7.31	13.31	12.39	23.26	23.26	33.26
		SD	0.0585947	0.0754983	0.05	0.0750555	0.0750555	0.140119
		SEM	0.0338296	0.043589	0.0288675	0.0433333	0.0433333	0.0808977
		CmVDE
		mean	2.65333	3.3	3.42333	3.3	3.25667	3.14333
		median	2.63	3.31	3.46	3.31	3.26	3.11
		SD	0.0493288	0.0754983	0.0814453	0.0754983	0.0750555	0.113725
		SEM	0.02848	0.043589	0.0470225	0.043589	0.0433333	0.0656591
		CmZDS
		mean	7.28667	16.3033	13.3	26.2567	20.3	22.3033
		median	7.31	16.26	13.31	26.26	20.31	22.26
		SD	0.0585947	0.140119	0.0754983	0.0750555	0.0754983	0.140119
		SEM	0.0338296	0.0808977	0.043589	0.0433333	0.043589	0.0808977
		CmZEP
		mean	11.6533	9.24333	12.1767	7.3	11.6667	4.14333
		median	11.71	9.23	12.14	7.31	11.92	4.11
		SD	0.299054	0.190351	0.0907377	0.0754983	0.500633	0.113725
		SEM	0.172659	0.109899	0.0523874	0.043589	0.289041	0.0656591
