# Supplementary material for: Exploring the Metabolic Pathways of Melon (Cucumis melo L.) Yellow Leaf Mutants via Metabolomics
Source: Plants (Basel). 2025 Jul 25;14(15):2300. doi: 10.3390/plants14152300 (PMC12348814; doi:10.3390/plants14152300)
Supplement: Supplementary file 1 [file plants-14-02300-s001.zip › Table S1,All differential metabolites (1).xls]

#ID	name	B1	B2	B3	A1	A2	A3	A_vs_B_log2FC	A_vs_B_Pvalue	A_vs_B_VIP	A_vs_B_(FC_1_Pvalue_0.05_VIP_1)_regulated	Mass Error (ppm)	ÎïÖÊ	Class I	ÎïÖÊÒ»¼¶·ÖÀà	Class II	ÎïÖÊ¶þ¼¶·ÖÀà	Molecular Weight (Da)	Formula	m/z	Retention time (min)	KEGG_annotation	KEGG_pathway_annotation	LM_ID(lipidmaps)	CATEGORY(lipidmaps)	MAIN_CLASS(lipidmaps)	SUB_CLASS	HMDB_ID	CAS	kingdom(HMDB)	super_class(HMDB)	HMDB_taxonomy	sub_class(HMDB)
neg_1001	3-O-alpha-L-Rhamnopyanoside-3,4',5,7-Tetrahydroxyflavone	170.097223351191	120.092209819661	213.869103732971	252.867465550733	270.247640105988	247.192238206441	-0.61184289426598	0.0737763642458123	1.2255526218431	unchanged	-7.15506614733899	3-O-¦Á-L-ÊóÀîÌÇÜÕ-3,4'£¬5,7-ËÄôÇ»ù»ÆÍª	Flavonoids	»ÆÍª	Glycosides	ÌÇÜÕ	608.502	C27H28O16	607.126107113201	0.710583333333333	--	--	--	--	--	--	--	124167-98-2	--	--	--	--
neg_1004	Me glycosde-beta-D-Pyranose-3,4,6-Trigalloylglucose	471.007513341163	1217.19429520634	112.680589890964	75.9402822566065	27.1817909247602	159.692262274233	2.77658809709716	0.254739741308255	0.89479982929136	unchanged	-1.76457193851223	¼×»ù-ÌÇÜÕ-¦Â-D-ßÁà«ÌÇ-3,4,6-Èý¸Ê´¼ÆÏÌÑÌÇ	Polyphenols	¶à·Ó	Tannin	µ¥Äþ	650.495	C28H26O18	649.103490384659	0.710583333333333	--	--	--	--	--	--	--	89927-26-4	--	--	--	--
neg_1011	cAMP	251.896949197348	357.582803765693	102.981856139129	780.235061824649	613.037789663706	1160.32665373041	-1.84164809519485	0.0456195898885799	1.24580234912079	down	-0.403855090390526	--	--	--	--	--	--	C10H12N5O6P	328.045110434665	0.717733333333333	C00575	Purine metabolism(ko00230);;Metabolic pathways(ko01100)	--	--	--	--	HMDB0000058	--	Organic compounds	Nucleosides, nucleotides, and analogues	Purine nucleotides	Cyclic purine nucleotides
neg_1024	2-Formylglutarate	79.5629598112577	50.7134454149302	75.4422442375481	492.895659002318	310.063705057891	241.196255171733	-2.34359225212196	0.0632647913244625	1.26657410372007	unchanged	-7.40640771660819	2-ÐÎÊ½Îì¶þËá	Lipid	Ö¬ÖÊ	Fatty Acids	Ö¬·¾Ëá	160.12	C6H8O5	159.028711621804	0.73915	C16159	Nicotinate and nicotinamide metabolism(ko00760)	--	--	--	--	--	--	--	--	--	--
neg_1032	5-Aza-7-deazaguanine	2.2000177374226	9.23164068505074	2.02099009354145	22.4852333891402	17.8374955089248	31.2046673704493	-2.41060569157134	0.0200842668045256	1.30180209181169	down	-3.07607815021599	5-µªÔÓ-7-ÍÑµªÄñàÑßÊ	Nucleotides	ºËÜÕËá	Purine Nucleosides	àÑßÊºËÜÕËá	151.1261	C5H5N5O	150.041668732121	0.746283333333333	--	--	--	--	--	--	--	67410-64-4	--	--	--	--
neg_1033	3-Dehydroshikimic acid	907.898516519039	1374.38718011842	209.186970947471	6702.24547923315	7065.47770364934	5340.46287482976	-2.93912017730986	0.00178129653811633	1.40841716942133	down	-9.36508480648678	--	--	--	--	--	--	C7H8O5	171.028285779642	0.746283333333333	--	--	--	--	--	--	HMDB0304122	--	Organic compounds	Organic oxygen compounds	Organooxygen compounds	Carbonyl compounds
neg_1034	2-Hydroxyisobutyrate	4607.92257413459	5518.01755449074	3923.09844247638	3214.87198305369	2491.68210751117	6245.08586196837	0.233262812554972	0.617083797651888	0.396908985571617	unchanged	-7.12039230335722	2-ôÇ»ùÒì¶¡Ëá	Organic Acid	ÓÐ»úËá	Carboxylic Acids	ôÈËá	104.1	C4H8O3	251.075773672743	0.753416666666667	C21297	--	--	--	--	--	HMDB0242161	--	Organic compounds	Organic oxygen compounds	Organooxygen compounds	Alcohols and polyols
neg_1046	Napyradiomycin A1	426.980344316867	365.520564441822	352.531489825637	550.380332854391	503.387645834044	467.739485395083	-0.410112991501407	0.019429797404185	1.27515689400303	down	-8.38442896975381	ÝÁßÁÃ¹ËØA1	Vitamins	Î¬ÉúËØ	Other	ÆäËû	481.409	C25H30CL2O5	1019.29985840247	0.76055	--	--	--	--	--	--	--	103106-24-7	--	--	--	--
neg_1047	2-Hydroxyparaconate	296.568717562218	557.062255314594	138.890645079751	1140.18437186378	414.38370933832	1160.22885889025	-1.45167386132149	0.129243392955644	1.03616709774785	unchanged	4.43934132248748	2-ôÇ»ù¶Ô±½¼×Ëáõ¥	Others	ÆäËû	Other	ÆäËû	146.1	C5H6O5	291.037066627205	0.76055	C21632	C5-Branched dibasic acid metabolism(ko00660);;Metabolic pathways(ko01100)	--	--	--	--	--	--	--	--	--	--
neg_1070	foliachinenoside A3	252.133081265368	196.140760120539	183.854536719527	361.079742723124	344.1253864146	216.304377151352	-0.54378146560868	0.157150125427353	0.999752250832478	unchanged	0.134236303669423	ÇØÜ´ÜÕA3	Polyphenols	¶à·Ó	Phenolic Glycosides	·Óß°	568.524	C26H32O14	1181.35676681071	0.774833333333333	--	--	--	--	--	--	--	1041180-03-3	--	--	--	--
neg_1071	Comenic Acid	313.390628984006	358.458364452794	165.136766106752	338.931151163224	367.418190695414	347.672065976594	-0.332629187196114	0.340654753385674	0.752329488660872	unchanged	-7.10728421251357	5-ôÇ»ù-4-Ñõ´ú-4H-ßÁà«-2-ôÈËá	Organic Acid	ÓÐ»úËá	Carboxylic Acids	ôÈËá	156.09296	C6H4O5	154.997488016	0.7677	--	--	--	--	--	--	--	499-78-5	--	--	--	--
neg_1073	1,1,1-trifluoro-3-hydroxypropan-2-one	10783.245912024	13132.7597969545	4586.30495668986	12069.4270074683	12390.1382719579	11295.646099917	-0.327074649867747	0.44342334424614	0.610956553919798	unchanged	5.17768514569954	1,1,1-Èý·ú-3-ôÇ»ù±ûÍé-2-Íª	Ketones, Aldehydes,esters	Íª¡¢È©¡¢õ¥	Other	ÆäËû	128.05	C3H3O2F3	173.007379653111	0.7677	--	--	--	--	--	--	--	113200-27-4	--	--	--	--
neg_1079	(3S)-3-(beta-D-glucopyranosyloxy)butanolide	464.717958327745	949.924107349679	487.01608350977	1660.13197135065	606.175232858678	3020.72658483208	-1.47520062289336	0.24456405369379	0.887504188798312	unchanged	-4.26206512550954	£¨3S£©-3-£¨¦Â-D-ßÁà«ÆÏÌÑÌÇ»ùÑõ»ù£©¶¡´¼	Alcohols	´¼Àà	Other	ÆäËû	264.22924	C10H16O8	263.040948193817	0.774833333333333	--	--	--	--	--	--	--	211107-44-7	--	--	--	--
neg_1080	2H-Naphtho[2,3-b]pyran-6,9-dione,3,4-dihydro-4,5,10-trihydroxy-8-methoxy-2-(2-oxopropyl)-, (2R,4S)-	203.665274947378	149.931063467276	200.028586286005	164.004216176802	112.643375477641	198.045685657206	0.22191327767237	0.439267263351521	0.578027361519454	unchanged	-4.83674732323037	2H-ÝÁ²¢[2,3-b]ßÁà«-6,9-¶þÍª£¬3,4-¶þÇâ-4,5,10-ÈýôÇ»ù-8-¼×Ñõ»ù-2-£¨2-Ñõ´ú±û»ù£©-£¬£¨2R£¬4S£©-	Others	ÆäËû	Pyran	ßÁà«	348.30414	C17H16O8	383.052235172742	0.774833333333333	--	--	--	--	--	--	--	26153-04-8	--	--	--	--
neg_1097	3-(4-methoxy-2-oxo-2H-pyran-6-yl)propanoic acid	2450.50375449486	3099.7955549199	1946.01191341938	5647.34961397046	3619.09096949319	10025.3515210627	-1.36373441285104	0.169559070531625	1.02912647232421	unchanged	1.07154226429235	3-£¨4-¼×Ñõ»ù-2-Ñõ´ú-2H-ßÁà«-6-»ù£©±ûËá	Organic Acid	ÓÐ»úËá	Other	ÆäËû	198.173	C9H10O5	243.060354604112	0.781966666666667	--	--	--	--	--	--	--	1177570-87-4	--	--	--	--
neg_1098	cis-(Homo)2-aconitate	479.38135375627	700.260779412988	238.063657425391	814.243615220128	378.993745105142	1545.80795861017	-0.950114968044332	0.326490557997189	0.738964637832009	unchanged	-3.27727823572897	Ë³Ê½£¨ÈË£©2-×¶ËáÑÎ	Organic Acid	ÓÐ»úËá	Carboxylic Acids	ôÈËá	202.16	C8H10O6	201.039799439406	0.781966666666667	C20581	Metabolic pathways(ko01100);;2-Oxocarboxylic acid metabolism(ko01210)	--	--	--	--	--	--	--	--	--	--
neg_1111	7H-Pyrano[2,3-c]acridin-7-one,1,2,3,12-tetrahydro-1,2-dihydroxy-6-methoxy-3,3,12-trimethyl-, (1R,2R)-	272.115603483188	231.144622473579	284.720209606061	180.620587419199	123.714251274317	386.844794019113	0.189099104440867	0.727994684693414	0.282351003170722	unchanged	6.35094328106329	7H-ßÁà«²¢[2,3-c]ß¹à¤-7-Íª£¬1,2,3,12-ËÄÇâ-1,2-¶þôÇ»ù-6-¼×Ñõ»ù-3,3,12-Èý¼×»ù-£¨1R£¬2R£©-	Ketones, Aldehydes,esters	Íª¡¢È©¡¢õ¥	Acridone	ß¹à¤Íª	355.38444	C20H21NO5	376.076543018412	0.781966666666667	--	--	--	--	--	--	--	107882-25-7	--	--	--	--
neg_1119	Thunberginol G 3'-Glucoside	44.717775921621	28.5352351968034	67.7020192593236	38.9226506844881	28.5374962119247	120.353067597438	-0.414063608780609	0.655654462616463	0.350599566494481	unchanged	-1.45617277219954	Thunberginol G 3'-Glucoside	Coumarins	Ïã¶¹ËØ	Other	ÆäËû	434.121	C21H22O10	433.113388313528	0.781966666666667	--	--	--	--	--	--	--	--	--	--	--	--
neg_1122	4H-1-Benzopyran-4-one,2-[4-(b-D-glucopyranosyloxy)phenyl]-7-hydroxy-	384.050709438086	264.193090692623	367.996915703861	536.908216268453	691.029715184723	213.125132311274	-0.503891299880768	0.422654107120387	0.636366411411413	unchanged	2.77378742343627	4H-1-±½²¢ßÁà«-4-Íª£¬2-[4-£¨b-D-ßÁà«ÆÏÌÑÌÇ»ùÑõ»ù£©±½»ù]-7-ôÇ»ù-	Flavonoids	»ÆÍª	Glycosides	ÌÇÜÕ	416.3781	C21H20O9	461.110089290156	0.781966666666667	--	--	--	--	--	--	--	22052-75-1	--	--	--	--
neg_1123	(2S)-eriodictoyl-7-O-beta-D-glucopyranosiduronic acid	504.625416192655	599.969827379061	585.984082567841	749.480633546694	861.64552533684	511.102356054804	-0.328062296894154	0.296587237568418	0.805684872338087	unchanged	1.65211435353914	--	--	--	--	--	--	C21H20O12	463.088966382917	0.781966666666667	--	--	--	--	--	--	--	--	--	--	--	--
neg_1124	2H,6H-Benzo[1,2-b:5,4-b']dipyran-2,6-dione, 3,4,7,8-tetrahydro-5-hydroxy-4-(4-hydroxyphenyl)-8-(4-methoxyphenyl)- (9CI)	127.15360361499	78.496682648924	169.391151167018	151.954273215788	141.525502795161	259.439769442509	-0.560019566864461	0.27397558277113	0.78420666395946	unchanged	-3.7085767871202	2H£¬6H-±½²¢[1,2-b:5,4-b¡¯]¶þßÁà«-2,6-¶þÍª£¬3,4,7,8-ËÄÇâ-5-ôÇ»ù-4-£¨4-ôÇ»ù±½»ù£©-8-£¨4-¼×Ñõ»ù±½»ù£©-£¨9CI£©	Flavonoids	»ÆÍª	Flavonoids	Àà»ÆÍª	432.423046989202	C25H20O7	467.08870172477	0.781966666666667	--	--	--	--	--	--	--	143228-44-8	--	--	--	--
neg_1133	7-coumarin-1	157.055734204964	176.08125228177	163.654798918758	124.750107462387	56.1721630407994	283.421778954977	0.0974471713962481	0.887286719711473	0.12015728979713	unchanged	1.84506472645799	7-Ïã¶¹ËØ	Coumarins	Ïã¶¹ËØ	Other	ÆäËû	616.567	C30H32O14	637.155010410598	0.781966666666667	--	--	--	--	--	--	--	86341-43-7	--	--	--	--
neg_1135	4H-1-Benzopyran-4-one,3-[(2-O-D-apio-b-D-furanosyl-b-D-galactopyranosyl)oxy]-5,7-dihydroxy-2-(4-hydroxyphenyl)-(9CI)	20800.3389927506	14535.3073660755	21482.7610114465	26350.8690358166	34320.5031487916	5923.96515721606	-0.229062777746289	0.741208708600655	0.270141920826752	unchanged	0.946037963213994	4H-1-±½²¢ßÁà«-4-Íª£¬3-[£¨2-O-D-apio-b-D-furanosyl-b-D-galactopyranosyl£©Ñõ»ù]-5,7-¶þôÇ»ù-2-£¨4-ôÇ»ù±½»ù£©-£¨9CI£©	Flavonoids	»ÆÍª	Glycosides	ÌÇÜÕ	580.49152	C26H28O15	625.141571898492	0.781966666666667	--	--	--	--	--	--	--	132294-84-9	--	--	--	--
neg_1143	5'-Guanylic acid, 2'-amino-2'-deoxy-	238.450986915923	173.942634578766	477.473100038503	800.125539272479	1341.67492962792	476.996600579329	-1.55724308975267	0.137973085012682	1.06225303067621	unchanged	-7.9219997152516	5¡¯-ÄñÜÕËá£¬2¡¯-°±»ù-2¡¯-ÍÑÑõ-	Nucleotides	ºËÜÕËá	Purine Nucleosides	àÑßÊºËÜÕËá	362.2359	C10H15N6O7P	783.156081253552	0.781966666666667	--	--	--	--	--	--	--	72189-87-8	--	--	--	--
neg_1144	Seselirin	19.1961741985597	11.9453556818238	36.0416230758686	5.03138686218452	5.7227556859816e-10	16.1807077726661	1.66321241390157	0.159328448494868	0.95998772013575	unchanged	8.01807786107	Ö¥ÂéËØ	Others	ÆäËû	Pyran	ßÁà«	376.423504829407	C19H20O6S	797.200352754567	0.781966666666667	--	--	--	--	--	--	--	31456-79-8	--	--	--	--
neg_1153	Peonidin-3-O-glucoside	16.6951536440467	32.0112205461794	59.7578906492495	111.73996565627	118.436145218396	43.7612064488109	-1.33662600800454	0.132391458293186	1.03376994418775	unchanged	1.35741811490294	--	--	--	--	--	--	C22H23O11+	971.247533281453	0.781966666666667	--	--	--	--	--	--	HMDB0013689	--	Organic compounds	Phenylpropanoids and polyketides	Flavonoids	Flavonoid glycosides
neg_1161	7-Oxabicyclo[4.1.0]hept-3-en-2-one,4-amino-5-hydroxy-1-(hydroxymethyl)-, (1R,5S,6R)-	31.6887317020354	15.0775043699124	71.3955282606061	2.03613277593838	2.9993327389483	8.44894498150373	3.13139891581657	0.170279764927023	1.03596118621468	unchanged	-3.08176890030593	--	--	--	--	--	--	C7H9NO4	170.045354193368	0.789116666666667	--	--	--	--	--	--	--	--	--	--	--	--
neg_1163	4-Amino-1,3-dimethyl-5-nitrosouracil x-H2O	968.003093112422	1274.15021823015	282.333655064485	945.768259688716	518.851089817346	1724.30419646777	-0.337079280615117	0.655318148362831	0.332015767440731	unchanged	-0.171052602976787	1,3-¶þ¼×»ù-6-ÑÇ°±»ù-5-ÒìÑÇÏõ»ùÄòà×à¤	Others	ÆäËû	Pyrimidine	à×à¤	184.15272	C6H8N4O3	205.034276470559	0.789116666666667	--	--	--	--	--	--	--	6632-68-4	--	--	--	--
neg_1167	5-Hydroxy-2'-deoxyuridine	257.714168326268	248.848116039918	315.516411510303	289.485416673263	210.736607951743	550.301347855007	-0.353759848232841	0.537644864649579	0.490715723450438	unchanged	-7.80546281350062	5-ôÇ»ù-2'-ÍÑÑõÄòÜÕ	Nucleotides	ºËÜÕËá	Deoxyribonucleosides	ÍÑÑõºËÌÇºËÜÕ	244.2	C9H12N2O6	289.06222152217	0.789116666666667	--	--	--	--	--	--	--	5168-36-5	--	--	--	--
neg_1170	Curvupallide A; 7-Epimer, demethoxy	20.0811451444311	10.8016299130173	34.2992793221157	9.39880095824449	5.7227556859816e-10	42.7917474785269	0.32068626062172	0.78695749783382	0.211509121249454	unchanged	2.61355178299716	ÇúÏßÇòµ°°×A£»7-²îÏòÒì¹¹Ìå£¬È¥¼×Ñõ»ù	Others	ÆäËû	Other	ÆäËû	249.262503862381	C13H15NO4	270.075426820121	0.789116666666667	--	--	--	--	--	--	--	164269-19-6	--	--	--	--
neg_1177	Naringerin	95.1635305584925	56.2533153661851	129.79023180124	20.5004178968555	8.01608233584686	104.847041918552	1.07626857809244	0.262420260993685	0.797919760109027	unchanged	-3.93419811969696	Naringerin	Flavonoids	»ÆÍª	Chalcones	²é¶ûÍª	418.13	C21H22O9	453.094138589553	0.789116666666667	--	--	LMPK12140241	Polyketides [PK]	Flavonoids [PK12]	Flavanones [PK1214]	--	67023-33-0	--	--	--	--
neg_1189	4-Nitrophenyla-D-maltotetraoside	50.6737399259988	70.8444624985592	55.4160326261679	3.45689742401537	16.0646720077919	80.7067064657956	0.819923650641858	0.398387208153788	0.664587878119155	unchanged	-8.67789706573129	4-Ïõ»ù±½-D-ÂóÑ¿ËÄÌÇÜÕ	Sugars	ÌÇÀà	Oligosaccharides	¹ÑÌÇ	787.6712	C30H45NO23	808.206072945445	0.789116666666667	--	--	--	--	--	--	--	66068-37-9	--	--	--	--
neg_1190	7-(beta-D-glucopyranosyloxy)-5-hydroxy-2-(4-hydroxy-3-methoxyphenyl)-4-oxo-4H-chromen-3-yl 6-O-(6-deoxy-alpha-L-mannopyranosyl)-beta-D-glucopyranoside	25.2309726144141	22.2772405180652	23.2697857900459	54.8503396303548	42.3011284235553	63.8839197187377	-1.18600487889584	0.0384225152774014	1.32847087025155	down	2.27325097734873	7-£¨¦Â-D-ßÁà«ÆÏÌÑÌÇ»ùÑõ»ù£©-5-ôÇ»ù-2-£¨4-ôÇ»ù-3-¼×Ñõ»ù±½»ù£©-4-Ñõ´ú-4H-É«Ï©-3-»ù6-O-£¨6-ÍÑÑõ-¦Á-L-ßÁà«¸ÊÂ¶ÌÇ»ù£©-¦Â-D-ßÁà«ÆÏÌÑÌÇÜÕ	Flavonoids	»ÆÍª	Other	ÆäËû	786.68468	C34H42O21	821.193046937307	0.789116666666667	--	--	--	--	--	--	--	55481-91-9	--	--	--	--
neg_1192	2-Dehydro-3-deoxy-L-fuconate	52.8371363272698	48.4619909268507	58.7886469303402	73.6213656875512	77.3435758706551	102.327105548099	-0.661938645619954	0.0627438894497222	1.2328358981856	unchanged	-4.37373431348676	2-ÍÑÇâ-3-ÍÑÑõ-L-ÑÒÔåËáÑÎ	Organic Acid	ÓÐ»úËá	Carboxylic Acids	ôÈËá	161.13	C6H9O5	161.044838210506	0.79625	C03827	Fructose and mannose metabolism(ko00051);;Metabolic pathways(ko01100)	--	--	--	--	--	--	--	--	--	--
neg_1197	Cyclopenta[c]pyran-4-carboxylic acid, 1-[[6-O-[(2E)-3-(3,4-dihydroxyphenyl)-1-oxo-2-propen-1-yl]-¦Â-D-glucopyranosyl]oxy]-1,4a,5,6,7,7a-hexahydro-6,7-dihydroxy-7-methyl-, (1S,4aS,6S,7R,7aS)-	525.093529172521	362.824607588756	801.075027462472	509.857354268612	852.356519362481	476.093482908748	-0.122214509568394	0.790875870730678	0.21315498195042	unchanged	7.52212967885846	»·Îì»ùßÁà«-4-ôÈËá£¬1-[[6-O-[£¨2E£©-3-£¨3,4-¶þôÇ»ù±½»ù£©-1-Ñõ´ú-2-±ûÏ©-1-»ù]-¦Â-D-ßÁà«ÆÏÌÑÌÇ»ù]Ñõ»ù]-1,4a£¬5,6,7,7a-ÁùÇâ-6,7-¶þôÇ»ù-7-¼×»ù-£¨1S£¬4aS£¬6S£¬7R£¬7aS£©-	Lipid	Ö¬ÖÊ	Isoprene lipid	ÒìÎì¶þÏ©Ö¬ÖÊ	554.497309207916	C25H30O14	599.165926996069	0.79625	--	--	--	--	--	--	--	220271-94-3	--	--	--	--
neg_1202	1,4-Dioxane-2-methanol, 3-hydroxy-	70.4611444246072	73.6410138976249	28.832589091122	209.419294825028	180.818197721284	316.346661716714	-2.03063362018365	0.0379823432969201	1.2938922297946	down	3.58796800111204	1,4-¶þÑõÁù»·-2-¼×´¼£¬3-ôÇ»ù-	Others	ÆäËû	Dioxane	¶þ¶ñÍé	134.1305	C5H10O4	155.033057614427	0.810533333333333	--	--	--	--	--	--	--	56886-08-9	--	--	--	--
neg_1214	1,4-dimethyl (2R)-2-aminobutanedioate	38.3118320512794	26.418509732346	49.8759896263807	13.0794381989405	17.5716879351079	7.98020099235622	1.56884360242417	0.0490730316793208	1.24635058071333	up	-2.82709073549357	1,4-¶þ¼×»ù£¨2R£©-2-°±»ù¶¡¶þËá	Amino acids	°±»ùËá	Other	ÆäËû	161.15584	C6H11NO4	160.061076047676	0.867633333333333	--	--	--	--	--	--	--	88067-96-3	--	--	--	--
neg_1215	3-Cyclobutene-1,2-dione, 3-methoxy-	5.7227556859816e-10	16.9113980894766	0.111795300566669	61.0959902256164	29.5099808203665	104.445178468536	-3.51827889725247	0.103773477017339	1.14727817506536	unchanged	-1.47855650171356	3-»·¶¡Ï©-1,2-¶þÍª£¬3-¼×Ñõ»ù-	Ketones, Aldehydes,esters	Íª¡¢È©¡¢õ¥	Other	ÆäËû	112.08346	C5H4O3	157.01408123491	0.8819	--	--	--	--	--	--	--	61699-46-5	--	--	--	--
neg_1216	L-Tyrosine	223.456749712492	168.18382559352	189.82034150682	127.161182733286	110.556881734982	192.617745848795	0.434219324596562	0.17809159402181	0.932794270586171	unchanged	-1.63677196665733	L-ÀÒ°±Ëá	Amino acids	°±»ùËá	Other	ÆäËû	181.19	C9H11NO3	180.066320407578	0.88905	C00082	Ubiquinone and other terpenoid-quinone biosynthesis(ko00130);;Monobactam biosynthesis(ko00261);;Tyrosine metabolism(ko00350);;Phenylalanine metabolism(ko00360);;Phenylalanine, tyrosine and tryptophan biosynthesis(ko00400);;Cyanoamino acid metabolism(ko00460);;Thiamine metabolism(ko00730);;Phenylpropanoid biosynthesis(ko00940);;Isoquinoline alkaloid biosynthesis(ko00950);;Betalain biosynthesis(ko0…	--	--	--	--	HMDB0000158	60-18-4	Organic compounds	Organic acids and derivatives	Carboxylic acids and derivatives	Amino acids, peptides, and analogues
neg_1218	3D-3,5/4-trihydroxycyclohexane-1,2-dione	583.822908119797	869.643066042275	60.5759501628392	825.662485958917	409.237108003517	1207.24145369375	-0.68974137206434	0.40224890044591	0.604446876869946	unchanged	-5.16867329593643	(3R,4S,5R)-3,4,5-ÈýôÇ»ù»·¼ºÍé-1,2-¶þÍª	Ketones, Aldehydes,esters	Íª¡¢È©¡¢õ¥	Other	ÆäËû	160.124722480774	C6H8O5	205.034549044496	0.88905	C04287	Inositol phosphate metabolism(ko00562);;Metabolic pathways(ko01100)	--	--	--	--	--	949461-91-0	--	--	--	--
neg_1220	cis-trans-9-(Thienyl-(2))-nona-4,6-dien-8-in-3-on	5.26309400311842	62.9019577705736	0.0400148017586404	28.2489683832322	10.0352249995977	169.505627522976	-1.60717416387505	0.462427645126035	0.564776426643825	unchanged	-3.52074557658264	Ë³Ê½-·´Ê½-9-(àç·Ô»ù-(2))-ÈÉ»ù-4,6-¶þ-8-Èý-»ù	Others	ÆäËû	Other	ÆäËû	216.299	C13H12OS	261.058328178991	0.896183333333333	--	--	--	--	--	--	--	7796-10-3	--	--	--	--
neg_1222	persicasulphide C	55.2425586683823	77.3962084334308	59.5646079952541	221.060330597457	207.259893027823	271.356174743082	-1.86405415707791	0.007425405382933	1.40145369225357	down	0.79708482188253	²¨Ë¹Å£Æ¤C	Lipid	Ö¬ÖÊ	Fatty Acyls	Ö¬·¾õ£	278.431	C12H22O3S2	299.075926054335	0.896183333333333	--	--	--	--	--	--	--	1174388-07-8	--	--	--	--
neg_1225	Hydroxyhydroquinone	134.964476350735	141.918100215982	51.8875138330516	340.054890771971	191.410726477854	256.67411859949	-1.26137238282005	0.0493476052760692	1.18906187362179	down	-3.45156427277348	--	--	--	--	--	--	C6H6O3	125.023982612608	0.924733333333333	C02814	Metabolic pathways(ko01100)	--	--	--	--	--	--	--	--	--	--
neg_1226	ethyl 4-hydroxy-1-methyl-6-oxo-pyridine-3-carboxylate	13.0207413367209	17.6692539041241	10.886430757902	224.122880572913	129.250017231827	261.871444328735	-3.88732183414207	0.0397153274919155	1.3309025207989	down	-0.745938831811995	4-ôÇ»ù-1-¼×»ù-6-Ñõ´ú-1,6-¶þÇâ-ßÁà¤-3-ôÈËáÒÒõ¥	Ketones, Aldehydes,esters	Íª¡¢È©¡¢õ¥	Carboxylic acid ester	ôÈËáõ¥	197.18794	C9H11NO4	196.061384402534	0.924733333333333	--	--	--	--	--	--	--	853105-37-0	--	--	--	--
neg_1227	Pyrimido4,5-cpyridazin-5(6H)-one	71.0692824165603	73.9755632199493	64.0530437390112	960.47669159142	413.927478643745	725.687151191094	-3.32820165951528	0.0576182962141638	1.28488258037367	unchanged	-0.917079878120908	à×à¤²¢[4,5-C]ßÕàº-5(6H)-Íª	Ketones, Aldehydes,esters	Íª¡¢È©¡¢õ¥	Other	ÆäËû	148.12216	C6H4N4O	169.013042823901	0.931883333333333	--	--	--	--	--	--	--	34122-01-5	--	--	--	--
neg_1228	2-Furancarboxylic acid 2-hydroxyethyl ester	5.7227556859816e-10	75.5799429433199	5.7227556859816e-10	32.2794857575715	0.0353730786982103	84.7341421990598	-0.631037287082821	0.715099099656441	0.269654447717094	unchanged	-4.57556326953674	2-ß»à«¼×Ëá2-ôÇÒÒ»ùõ¥	Ketones, Aldehydes,esters	Íª¡¢È©¡¢õ¥	Other	ÆäËû	156.13602	C7H8O4	201.039747623572	0.931883333333333	--	--	--	--	--	--	--	142564-33-8	--	--	--	--
neg_1230	Malondialdehyde	128.070058694924	81.6696332815843	32.0171118704506	187.344257732616	109.228992604928	355.557628222523	-1.43160504077434	0.19201052498765	0.949973753629307	unchanged	-0.0910141376384104	±û¶þÈ©	Ketones, Aldehydes,esters	Íª¡¢È©¡¢õ¥	Other	ÆäËû	72.0627	C3H4O2	189.040448494918	0.939016666666667	C19440	--	--	--	--	--	HMDB0006112	542-78-9	Organic compounds	Organic oxygen compounds	Organooxygen compounds	Carbonyl compounds
neg_1231	beta-D-Glucopyranosiduronic acid, 2-methoxy-1-methylethyl	74.7007702386057	64.2268894556904	67.7133939579042	35.0389789937203	18.6118291225273	18.2810181810507	1.5224247661446	0.00500041276203411	1.3912346438259	up	6.65277657942375	¦Â-D-ßÁà«ÆÏÌÑÌÇÈ©Ëá£¬2-¼×Ñõ»ù-1-¼×»ùÒÒ»ù	Sugars	ÌÇÀà	Sugar Acids	ÌÇËá	266.245124340057	C10H18O8	265.094661406702	0.939016666666667	--	--	--	--	--	--	--	85684-23-7	--	--	--	--
neg_1241	Naphthalene, 1,2,3,4,5,6,7-heptafluoro-	1519.95305670721	1477.24659793802	1266.42423443749	631.60813917972	636.791935893667	598.854542394549	1.19116151213132	0.00833251203989637	1.41657077141326	up	-5.10899089170383	ÝÁ£¬1,2,3,4,5,6,7-Æß·ú-	Others	ÆäËû	Naphthalenes	ÝÁ	254.103767156601	C10HF7	288.964751205511	0.988983333333333	--	--	--	--	--	--	--	7539-68-6	--	--	--	--
neg_1243	Succinic anhydride	191.347012347041	186.411916806526	123.597609101847	83.4057397946325	72.4839474282188	91.4344498119701	1.01943389368661	0.0528912831889685	1.27730832370399	unchanged	-9.6531978891482	çúçêËáôû	Organic Acid	ÓÐ»úËá	Carboxylic Acids	ôÈËá	100.07	C4H4O3	99.0078020802953	0.988983333333333	C19524	--	--	--	--	--	HMDB0032523	108-30-5	Organic compounds	Organic acids and derivatives	Carboxylic acids and derivatives	Dicarboxylic acids and derivatives
neg_1258	(25S)-5beta-spirostane-3beta-ol 3-O-alpha-L-rhamnopyranosyl-(1->2)-beta-D-glucopyranosyl-(1->2)-beta-D-glucopyranoside	95.9206307074509	63.7356562804533	469.479540371485	809.524749364845	1114.52100441365	871.520276804469	-2.15169699479838	0.013463365397745	1.32380285244825	down	5.98566954582555	£¨25S£©-5¦Â-ÂÝçÞÍé-3¦Â-´¼3-O-¦Á-L-ÊóÀîÌÇ»ù-£¨1->2£©-¦Â-D-ßÁà«ÆÏÌÑÌÇ»ù-£¨1->2£©-¦Â-D-ßÁà«ÆÏÌÑÌÇÜÕ	Steroids	çÞÌå	Steroid Saponin	çÞÌåÔíÜÕ	887.059	C45H74O17	907.472574977462	10.0078666666667	--	--	--	--	--	--	--	1092661-54-5	--	--	--	--
neg_1306	(13E)-15,16-dihydroxycleroda-3,13-diene-18-oic acid 18-beta-D-glucopyranosyl ester	3.4551902584714	3.01415654573794	22.3222337768412	60.2067293038694	54.4806627056602	18.7375342330222	-2.21230931750174	0.0973879294859773	1.11243739074012	unchanged	9.35760591472295	£¨13E£©-15,16-¶þôÇ»ùCleroda-3,13-¶þÏ©-18-ÓÍËá18-¦Â-D-ßÁà«ÆÏÌÑÌÇõ¥	Terpenoids	ÝÆÀà	Diterpene	¶þÝÆ	498.606	C26H42O9	995.567814883665	10.09995	--	--	--	--	--	--	--	1197343-45-5	--	--	--	--
neg_1316	6-[2-(1,1-dimethyl-allyl)-indol-3-ylmethylene]-piperazine-2,3,5-trione	36.4858916439087	42.7207726499612	62.2378023820652	23.7491766146017	34.3415545080545	12.9164931047172	0.994198023416488	0.0803146928228545	1.09904306255676	unchanged	-4.89825253595254	6-[2-£¨1,1-¶þ¼×»ù-Ï©±û»ù£©-ßÅßá-3-»ùÑÇ¼×»ù]-ßßàº-2,3,5-ÈýÍª	Organic Acid	ÓÐ»úËá	Carboxylic Acids	ôÈËá	323.346	C18H17N3O3	705.26466832133	10.1071	--	--	--	--	--	--	--	57944-03-3	--	--	--	--
neg_1317	Thieno[2,3-b]-1,4-dithiin	971.179350292873	954.155429848121	994.872707303274	476.463720593367	584.334981653657	433.907491604482	0.966208949853279	0.00592976977650773	1.41523993716764	up	-1.7069432240606	àç·Ô²¢[2,3-b]-1,4-¶þÁò	Others	ÆäËû	Thiophene	àç·Ô	172.29096	C6H4S3	216.94414747869	1.0104	--	--	--	--	--	--	--	88999-09-1	--	--	--	--
neg_1323	Solanocardinol	252.361232061283	357.038880739804	214.995297345199	58.7019594873894	11.2018958977519	79.9823570707123	2.4594687920638	0.0193387970762337	1.33507363335993	up	9.80458333213526	ÇÑÅµ¿¨µØÅµ	Alkaloids	ÉúÎï¼î	Other	ÆäËû	431.651	C27H45NO3	466.313574715059	10.1213666666667	--	--	--	--	--	--	HMDB0038836	138665-46-0	Organic compounds	Lipids and lipid-like molecules	Steroids and steroid derivatives	Steroidal alkaloids
neg_1332	7beta-hydroxy-3,11,15-trioxo-lanosta-8,24(E)-dien-26-oic acid	188.295997543659	227.705882853527	294.233350859337	164.876228293617	262.225739709547	9.14810268493276	0.70314156200793	0.344824052236483	0.711490201009359	unchanged	-9.67130424847097	7¦Â-ôÇ»ù-3,11,15-ÈýÑõ»ù-ÑòÃ«çÞ-8,24£¨E£©-¶þÏ©-26-Ëá	Terpenoids	ÝÆÀà	Triterpenoids	ÈýÝÆ	498.651	C30H42O6	533.262721171391	10.1285166666667	--	--	--	--	--	--	--	1206781-64-7	--	--	--	--
neg_1340	1-D-arabinitol monolinoleate	893.510084711562	134.530623964648	889.821712238433	34.2947733883984	4422.33552128296	213.9094462064	-1.28409005009997	0.589595950830016	0.445097333157158	unchanged	-2.37419938447484	1-D-°¢À­²®ÌÇ´¼µ¥ÓÍËáõ¥	Lipid	Ö¬ÖÊ	Fatty Acyls	Ö¬·¾õ£	414.576	C23H42O6	459.295358307913	10.13565	--	--	--	--	--	--	--	1360168-38-2	--	--	--	--
neg_1417	chamaecydinol	104.576179563387	85.292140858146	133.284109557881	282.563174331981	245.416554313665	448.268744928586	-1.59503354735513	0.0667971898072711	1.24416140972182	unchanged	-3.77736721455604	¾öÃ÷×Ó´¼	Terpenoids	ÝÆÀà	Diterpene	¶þÝÆ	464.636	C30H40O4	973.580014784338	10.2498666666667	--	--	--	--	--	--	--	86699-52-7	--	--	--	--
neg_1429	(4aS,6aR,6aS,6bR,8aR,10S,12aR,14bS)-10-[[(2R,3R,4S,5S,6R)-4,5-dihydroxy-6-(hydroxymethyl)-3-[[(2S,3R,4S,5R)-3,4,5-trihydroxy-2-oxanyl]oxy]-2-oxanyl]oxy]-2,2,6a,6b,9,9,12a-heptamethyl-1,3,4,5,6,6a,7,8,8a,10,11,12,13,14b-tetradecahydropicene-4a-carboxylic acid [(2S,3R,4R,5S,6S)-3,5-dihydroxy-6-methyl-4-(3-methyl-1-oxobutoxy)-2-oxanyl] ester	94.5682897996705	141.271035031621	179.496826736766	120.289394331185	146.93084988476	57.1552410934739	0.356614659930487	0.449883149230963	0.554526712767737	unchanged	7.16536307010945	£¨4aS£¬6aR£¬6aS£¬6bR£¬8aR£¬10S£¬12aR£¬14bS£©-10-[[£¨2R£¬3R£¬4S£¬5S£¬6R£©-4,5-¶þôÇ»ù-6-£¨ôÇ¼×»ù£©-3-[[£¨2S£¬3R£¬3S£¬5R£©-3,4,5-ÈýôÇ»ù-2-Ñõ»ù]Ñõ»ù]-2-ÑõôÊ»ù]Ñõ»ù]-2,2,6a£¬6b£¬9,9,12a-Æß¼×»ù-1,3,4,5,6,6a£¬7,8,8a£¬10,11,12,13,14b-ËÄÇâ¿àÎ¶Ëá-4a-ôÈËá[£¨2S¡¢3R¡¢4R¡¢5S¡¢6S£©-3,5-¶þôÇ»ù-6-¼×»ù-4-£¨3-¼×»ù-1-Ñõ´ú¶¡Ñõ»ù£©-2-Ñõ»ù]õ¥	Lipid	Ö¬ÖÊ	Isoprene lipid	ÒìÎì¶þÏ©Ö¬ÖÊ	981.213	C52H84O17	979.570600940562	10.2712833333333	--	--	--	--	--	--	--	877673-92-2	--	--	--	--
neg_1431	lipopeptin A	28.3834126152468	68.252957534116	43.5849330987565	13.0867313806836	52.4231233020335	3.89106739886609	1.0146788126219	0.283035066081483	0.761863442621826	unchanged	1.76996438814283	Ö¬ëÄÀà A	Others	ÆäËû	Other	ÆäËû	1177.30037498474	C54H84N10O19	1197.56817085843	10.2784166666667	--	--	--	--	--	--	--	73666-47-4	--	--	--	--
neg_1478	Avermectin B1a	11.8499295080053	13.7846214051074	164.642975118101	575.994234469513	827.9392742183	375.873719267486	-3.22554391256715	0.041854540066886	1.27979901810985	down	7.50439525758153	°¢Î¬¾úËØ	Ketones, Aldehydes,esters	Íª¡¢È©¡¢õ¥	Macrolide Antibiotics	´ó»·ÄÚõ¥	873.077	C48H72O14	907.468155809259	10.37835	C11983	Metabolic pathways(ko01100);;Biosynthesis of secondary metabolites(ko01110)	LMPK04000024	Polyketides [PK]	Macrolides and lactone polyketides [PK04]	-	--	65195-55-3	--	--	--	--
neg_1507	Verlamelin (9CI)	468.191207490453	525.122713877454	393.61699055414	409.071485425018	331.110527900393	287.977383022677	0.431831979557991	0.0833530955255756	1.09474752969405	unchanged	2.7649083988967	Î¬À­Ã·ÁÖ£¨9CI£©	Organic Acid	ÓÐ»úËá	Other	ÆäËû	886.085540000001	C45H71N7O11	930.521807380612	10.4276166666667	--	--	--	--	--	--	--	74758-64-8	--	--	--	--
neg_1530	(4S)-4-[(3R)-3-[(6-O-D-Apio-¦Â-D-furanosyl-¦Â-D-glucopyranosyl)oxy]butyl]-4-hydroxy-3,5,5-trimethyl-2-cyclohexen-1-one	5.7227556859816e-10	5.7227556859816e-10	5.7227556859816e-10	75.1933603646034	50.7362626815501	106.68987803189	-36.9794366674276	0.0409609555792576	1.32989761630687	down	3.88345202932916	(4S)-4-[(3R)-3-[(6-O-D-Apio-¦Â-D-ß»à«ÌÇ»ù-¦Â-D-ßÁà«ßÁà«ÌÇ»ù)Ñõ»ù]¶¡»ù]-4-ôÇ»ù-3,5,5-Èý¼×»ù- 2-»·¼ºÏ©-1-Íª	Sugars	ÌÇÀà	Glycosides	ÌÇÜÕ	520.57	C24H40O12	519.246720659115	10.4775833333333	--	--	--	--	--	--	--	177261-70-0	--	--	--	--
neg_1531	Anabaenolysin B	191.197639879488	594.860865921788	6.91086224363653	10212.1919875841	6925.44143245055	13166.1818704657	-5.25609049560761	0.0309791453908115	1.35226922251019	down	-8.19994883979777	·´Ê½Ï©´¼»¯Ã¸B	Amino acids	°±»ùËá	Peptide	ëÄ	560.639207839966	C28H40N4O8	605.278222823307	10.4847166666667	--	--	--	--	--	--	--	1401980-89-9	--	--	--	--
neg_1559	4-Fluoromuconolactone	2034.42594697938	2164.48617662293	1827.14563521434	1647.07467490592	1665.49261510494	1911.620695568	0.206007689689459	0.110473968658572	1.0374407619772	unchanged	1.95175513216877	4-·úÕ³µ°°×ÄÚõ¥	Organic Acid	ÓÐ»úËá	Carboxylic Acids	ôÈËá	160.1	C6H5FO4	180.992166992956	10.5418333333333	C16476	Metabolic pathways(ko01100)	--	--	--	--	--	32486-23-0	--	--	--	--
neg_1560	Stipitatic acid	558.297546055276	588.352990069228	477.847991190017	384.693196631401	408.319528009022	466.190997672386	0.367482725103029	0.045598705252602	1.19963102076727	up	-6.57563084068535	Stipitatic acid	Organic Acid	ÓÐ»úËá	Carboxylic Acids	ôÈËá	182.13	C8H6O5	202.994994203878	10.5418333333333	C01853	--	--	--	--	--	--	4440-39-5	--	--	--	--
neg_1569	8-hydroxy-thiochroman-4-one	3171.6523914593	3415.99065843692	2829.41456364159	2501.49964389589	2579.79964341916	2967.38039426949	0.226524215461732	0.112048216964975	1.03496449814655	unchanged	1.42377016186404	8-ôÇ»ù-Áò´ú¸õ-4-Íª	Ketones, Aldehydes,esters	Íª¡¢È©¡¢õ¥	Other	ÆäËû	180.223621368408	C9H8O2S	214.995724721523	10.5489666666667	--	--	--	--	--	--	--	30235-84-8	--	--	--	--
neg_1572	1,4-Naphthalenedione,2,5,7-trihydroxy-	14511.5220801627	15451.7167264917	13011.9484152741	11356.7269366505	11619.4889273777	13403.5222678141	0.240368766597508	0.0841061083715484	1.09068424454801	unchanged	5.92425063652118	1,4-ÝÁ¶þÍª£¬2,5,7-ÈýôÇ»ù-	Quinones	õ«Àà	Naphthoquinones	ÝÁõ«	206.15164	C10H6O5	240.999046742278	10.5489666666667	--	--	--	--	--	--	--	479-05-0	--	--	--	--
neg_1594	Methanone, (2,4-dihydroxyphenyl)[4-(dodecyloxy)-2-hydroxyphenyl]-	507.56577440166	555.61651772195	403.191528752614	309.278602871361	341.666195519884	441.347602981661	0.424893824415457	0.107419445198051	1.04176841922911	unchanged	0.691102280351142	¼×Íª£¬£¨2,4-¶þôÇ»ù±½»ù£©[4-£¨Ê®¶þÍéÑõ»ù£©-2-ôÇ»ù±½»ù]-	Ketones, Aldehydes,esters	Íª¡¢È©¡¢õ¥	Other	ÆäËû	414.53446	C25H34O5	435.21557829082	10.5703833333333	--	--	--	--	--	--	--	839728-04-0	--	--	--	--
neg_1695	PG(16_0_22_5(4Z,7Z,10Z,13Z,16Z))	486.576707097459	15134.0031079667	26981.2442905089	20852.888834764	25830.6505186776	24275.6012298926	-0.736073332209518	0.342147895869515	0.749757558295754	unchanged	3.03186561380635	PG(16:0/22:5(4Z,7Z,10Z,13Z,16Z))	Lipid	Ö¬ÖÊ	Glycerophospholipids	¸ÊÓÍÁ×õ¥	797.0499	C44H77O10P	831.497251553067	10.8481	--	--	--	--	--	--	--	--	--	--	--	--
neg_1717	1,2-Ethanediamine, N-phenyl-N'-[1-(phenylmethyl)-4-piperidinyl]-	35.480268272926	31.188150598933	35.5731870143434	59.7907511179286	74.5435399593873	33.9771826878858	-0.719151126635258	0.202807711859701	0.983039150992342	unchanged	1.09488829325393	1,2-ÒÒ¶þ°·£¬N-±½»ù-N'-[1-£¨±½»ù¼×»ù£©-4-ßßà¤»ù]-	Others	ÆäËû	Piperidine	ßßà¤	309.44848	C20H27N3	663.439875754386	10.8980666666667	--	--	--	--	--	--	--	61220-53-9	--	--	--	--
neg_1747	(2R,3R,5R,7S,8S,9R)-2-[(1S,3S,4S,5R,6R,7E,9Z,11E,13E)-14-cyano-3,5-dihydroxy-1-methoxy-4,6,8,9,13-pentamethyltetradeca-7,9,11,13-tetraen-1-yl]-7-[(2E)-3-{2-[(1S)-3-{[(2S,3S,4S)-4-(dimethylamino)-2,3-dihydroxy-5-methoxypentanoyl]amino}-1-methylpropyl]-1,3-	599.615792485712	677.229052449332	525.695999374869	531.371006498767	377.152184341886	145.125309273628	0.774638289882271	0.144100004867873	1.04252126681528	unchanged	-3.91570275615268	£¨2R£¬3R£¬5R£¬7S£¬8S£¬9R£©-2-[£¨1S£¬3S£¬4S£¬5R£¬6R£¬7E£¬9Z£¬11E£¬13E£©-14-Çè»ù-3,5-¶þôÇ»ù-1-¼×Ñõ»ù-4,6,8,9,13-Îå¼×»ùÊ®ËÄÍé-7,9,11,13-ËÄÏ©-1-»ù]-7-[£¨2E£©-3-{£¨1S£©-3-{[£¨2S£¬3S£¬4S£©-4-£¨¶þ¼×°±»ù£©-2,3-¶þôÇ»ù-5-¼×Ñõ»ùÎìõ£»ù]°±»ù}-1-¼×»ù±û»ù]-1,3-	Terpenoids	ÝÆÀà	Monoterpene	µ¥ÝÆ	1009.1697165966	C50H81N4O15P	1029.5143232033	10.9765833333333	--	--	--	--	--	--	--	133445-06-4	--	--	--	--
neg_1758	2-[(3-amino-6-{[(3S)-3-amino-6-{[(3S)-3-amino-6-{[(3S)-3,6-diaminohexanoyl]amino}hexanoyl]amino}hexanoyl]amino}hexanoyl)amino]-6-O-carbamoyl-2-deoxy-N-[(3aS,7R,7aS)-7-hydroxy-4-oxo-3a,4,5,6,7,7a-hexahydro-1H-imidazo[4,5-c]pyridin-2-yl]-beta-D-gulopyranosy	152.665811583767	259.617873005826	177.514465313651	142.030236084191	103.174098015998	64.190258837121	0.930773312834403	0.0842902567467642	1.1092120769174	unchanged	4.21272699156891	2-[£¨3-°±»ù-6-{[£¨3S£©-3-°±»ù-6-{[£¨3S£©-3-°±»ù-6-{[£¨3S£©-3,6-¶þ°±»ù¼ºõ£»ù]°±»ù}¼ºõ£»ù]°±»ù}¼ºõ£»ù]°±»ù}¼ºõ£»ù£©°±»ù]-6-O-°±»ù¼×õ£»ù-2-ÍÑÑõ-N-[£¨3aS£¬7R£¬7aS£©-7-ôÇ»ù-4-Ñõ´ú-3a£¬4,5,6,7,7a-ÁùÇâ-1H-ßäßò²¢[4,5-c]ßÁà¤-2-»ù]-¦Â-D-¹ÅÂå²´ÒÁÀ­ÅµÎ÷	Sugars	ÌÇÀà	Other	ÆäËû	887.038900000001	C37H70N14O11	931.536786726547	10.998	--	--	--	--	--	--	--	182410-79-3	--	--	--	--
neg_1824	12,21,27-tris(2-aminoethyl)-18-benzyl-31-(butan-2-yl)-3-(hydroxymethyl)-6,15-bis(2-methylpropyl)-9,24-di(propan-2-yl)-1-oxa-4,7,10,13,16,19,22,25,28-nonaazacyclohentriacontane-2,5,8,11,14,17,20,23,26,29-decone	330.160816676966	436.100784092439	315.529677793264	101.789581314944	111.165276616515	7.56943979521896	2.29441264345036	0.00495604710755082	1.36342560585067	up	5.90347300348442	12,21,27-Èý£¨2-°±»ùÒÒ»ù£©-18-ÜÐ»ù-31-£¨¶¡Íé-2-»ù£©-3-£¨ôÇ¼×»ù£©-6,15-Ë«£¨2-¼×»ù±û»ù£©-9,24-¶þ£¨±û-2-»ù£©-1-ÑõÔÓ-4,7,10,13,16,19,22,25,28-·ÇµªÔÓ»·¼ºÍé-2,5,8,11,14,17,20,23,26,29-Ê®Íª	Organic Acid	ÓÐ»úËá	Other	ÆäËû	1087.3549	C53H90N12O12	1121.65593286535	11.1400666666667	--	--	--	--	--	--	--	94593-78-9	--	--	--	--
neg_1828	2H-1-Benzopyran-2-one, 5,6,7-trihydroxy-	5942.34777091594	6191.10431906959	5365.5610185828	4818.5327305495	4886.15156248962	5685.73166998151	0.185241336215824	0.131939268425725	0.995883363183281	unchanged	-5.17420383034235	2H-1-±½²¢ßÁà«-2-Íª£¬5,6,7-ÈýôÇ»ù-	Coumarins	Ïã¶¹ËØ	Hydroxycoumarins	ôÇ»ùÏã¶¹ËØ	194.140943050385	C9H6O5	214.995187203311	11.1400666666667	--	--	--	--	--	--	--	16574-13-3	--	--	--	--
neg_1841	2,5-Cyclohexadiene-1,4-dione, 2,5-dihydroxy-3-methoxy-	372.357527512179	387.437369510683	344.829569371651	308.92955407773	297.929131561457	352.538606699108	0.203355714208084	0.0859641445866616	1.09811454309784	unchanged	8.84883731021399	2,5-»·¼º¶þÏ©-1,4-¶þÍª£¬2,5-¶þôÇ»ù-3-¼×Ñõ»ù-	Ketones, Aldehydes,esters	Íª¡¢È©¡¢õ¥	Other	ÆäËû	170.11954	C7H6O5	190.997695603019	11.1543333333333	--	--	--	--	--	--	--	62267-73-6	--	--	--	--
neg_1842	5,8-Phthalazinedione	626.027744108815	655.327448127196	582.960823522879	542.524294163995	538.957468878982	604.911897103167	0.144705080106091	0.119289099871493	1.01828098376791	unchanged	-1.13377574262988	5,8-¶þµªÔÓÝÁ¶þÍª	Ketones, Aldehydes,esters	Íª¡¢È©¡¢õ¥	Other	ÆäËû	160.12956	C8H4N2O2	194.996497241955	11.1543333333333	--	--	--	--	--	--	--	147088-71-9	--	--	--	--
neg_1843	8H-1,3-Dioxolo[4,5-h][1]benzopyran-8-one, 4-hydroxy-	20903.9126155654	22055.2447221037	18667.6269776461	16825.3682309845	16961.4214443709	19683.7913120973	0.204812160763134	0.116985016075213	1.0226379118405	unchanged	1.98696689377302	--	--	--	--	--	--	C10H6O5	250.996696492834	11.1472	--	--	--	--	--	--	--	--	--	--	--	--
neg_1844	4H-pyrrolo[2,3-d][1,3]thiazole-5-carboxylic acid	2927.09525206874	3059.65384186016	2633.52346562054	2316.06767345686	2332.9001599826	2715.38108013587	0.227175504417649	0.082143227695394	1.09392287690349	unchanged	6.13652034967116	4H-ßÁ¿©²¢[2,3-d]àçßò-5-ôÈËá	Organic Acid	ÓÐ»úËá	Carboxylic Acids	ôÈËá	168.1732	C6H4N2O2S	212.99858217842	11.1543333333333	--	--	--	--	--	--	--	1007386-72-2	--	--	--	--
neg_1856	2,4-Dihydroxy-pteridin-6-carbonsaeure	21285.2794292207	22485.0733129018	19140.26104465	16971.8140910156	17341.4333605094	19988.9340141269	0.212293281704343	0.103235375525887	1.04880842078444	unchanged	2.94633117829247	2,4-¶þôÇ»ùµûßÊ-6-Ì¼ÃÑ	Others	ÆäËû	Other	ÆäËû	208.131	C7H4N4O4	228.998535351121	11.1614833333333	--	--	--	--	--	--	--	14116-98-4	--	--	--	--
neg_1878	5-Hydroxyisourate	12834.6941330933	13501.9498569681	11495.6785423532	10117.5174515574	10417.3209989255	11924.6291406427	0.220980009778679	0.0924852031742794	1.07111385252295	unchanged	-0.12462766567046	5-ôÇ»ùÒìÄòËáÑÎ	Alkaloids	ÉúÎï¼î	Pseudoalkaloids	Î±ÉúÎï¼î	184.11	C5H4N4O4	218.992632991331	11.1900333333333	C11821	Purine metabolism(ko00230);;Metabolic pathways(ko01100)	--	--	--	--	HMDB0030097	6960-30-1	Organic compounds	Organoheterocyclic compounds	Imidazopyrimidines	Purines and purine derivatives
neg_1896	glyceraldehyde-3-phosphate	2487.00745180414	2531.77070419298	2258.65573564888	1981.75819022345	1995.07339226617	2254.84135985779	0.223810310690853	0.0469509390698045	1.18246695754687	up	1.23026040530077	--	--	--	--	--	--	C3H7O6P	168.990957281689	11.2043	--	--	--	--	--	--	--	--	--	--	--	--
neg_2049	(3aR,2'S,5S)-3a¦Á,7a¦Á-Dihydro-2',6-dimethyl-3-methylenespiro[benzofuran-5(4H),1'-cyclopentan]-2(3H)-one	144.292204702431	102.342297906238	382.239574122214	90.2712116638197	104.680962416877	37.6540817851189	1.43488126832461	0.266201837670446	0.853489362307131	unchanged	2.94617780973019	£¨3aR£¬2'S£¬5S£©-3a¦Á£¬7a¦Á-¶þÇâ-2'£¬6-¶þ¼×»ù-3-ÑÇ¼×»ùÂÝ[±½²¢ß»à«-5£¨4H£©£¬1'-»·ÎìÍé]-2£¨3H£©-Íª	Terpenoids	ÝÆÀà	Terpene Lactones	ÝÆÄÚõ¥	232.318104743958	C15H20O2	509.292230519771	11.24	--	--	--	--	--	--	--	94137-83-4	--	--	--	--
neg_2066	Aspernigerin	154.198470026831	666.007412447394	673.407847278285	455.99333319986	569.921657993601	622.313397502994	-0.142109070670066	0.796792583743287	0.205324523906478	unchanged	4.0724455421981	°¢Ë¹Æ¥Äá¸ñÁÖ	Quinones	õ«Àà	Hydroquinones	Çâõ«	432.557886123657	C26H32N4O2	863.501296786868	11.24	--	--	--	--	--	--	--	903547-13-7	--	--	--	--
neg_2187	3-Quinolinecarbonitrile, 8-fluoro-4-hydroxy-	53.4556536166118	40.9627120613172	61.3349626426581	40.6042364871502	32.9332268029377	53.2872101668859	0.296427546904569	0.314486733648068	0.719089865769265	unchanged	-7.21924478507822	3-à­ßøëæ£¬8-·ú-4-ôÇ»ù-	Quinones	õ«Àà	Hydroquinones	Çâõ«	187.15	C10H4N2OF	232.027618626558	1.14531666666667	--	--	--	--	--	--	--	61338-15-6	--	--	--	--
neg_2204	2H-Pyran-2-one, 6-[2-(3,4-dihydroxyphenyl)ethenyl]-4-hydroxy-	1204.79720303752	2213.30254849837	218.399550974232	953.169648955181	589.274556097237	1222.43446862048	0.395334124997261	0.671024059681886	0.344706618205903	unchanged	-5.89785060169923	2H-ßÁà«-2-Íª£¬6-[2-£¨3,4-¶þôÇ»ù±½»ù£©ÒÒÏ©»ù]-4-ôÇ»ù-	Ketones, Aldehydes,esters	Íª¡¢È©¡¢õ¥	Other	ÆäËû	383.354784727097	C19H17N3O6	382.102199309172	1.16673333333333	--	--	--	--	--	--	--	87888-40-2	--	--	--	--
neg_2212	4,6-Dideoxysucrose	1915.14514498497	1580.82807858741	2401.76172035623	952.012352043335	1205.17259962202	585.964722437825	1.10432764433211	0.0274851615314263	1.25180943676141	up	-6.49458814583098	4,6-¶þÍÑÑõÕáÌÇ	Sugars	ÌÇÀà	Other	ÆäËû	310.297685146332	C12H22O9	309.117091706454	1.18101666666667	--	--	--	--	--	--	--	118650-57-0	--	--	--	--
neg_2218	Isaindigotone	120.476303328238	94.8460788237066	101.464685308638	125.10703752835	143.031425422527	133.871970140814	-0.343719503204144	0.0445424692457253	1.21477081558282	down	6.43306299465453	Isaindigotone	Others	ÆäËû	Other	ÆäËû	350.37	C20H18N2O4	371.103577271941	1.18815	--	--	--	--	--	--	--	189316-00-5	--	--	--	--
neg_2222	(3S,4R)-oxolane-2,3,4-triol	74.8238609493788	65.316355356442	71.2132930078298	42.390828328496	55.1904451786916	15.0007155838214	0.90868202409345	0.10195112044369	1.15740734217663	unchanged	0.641202117895778	D-(-)-ËÕÌÇ	Sugars	ÌÇÀà	Monosaccharide	µ¥ÌÇ	120.1	C4H8O4	165.040538576151	1.20956666666667	--	--	--	--	--	--	--	95-43-2	--	--	--	--
neg_2225	2H-Pyrrole-2-carboxamide,4-ethyl-3,4-dihydro-4-hydroxy-5-(3-hydroxy-2-pyridinyl)-, (2S,4R)-	81.9583441664679	54.4681582841344	62.1007242148401	76.4185913357651	30.4708660711573	138.320237418254	-0.304679143013516	0.672443856535806	0.333537263057124	unchanged	-0.00801592204933489	2H-ßÁ¿©-2-¼×õ£°·£¬4-ÒÒ»ù-3,4-¶þÇâ-4-ôÇ»ù-5-£¨3-ôÇ»ù-2-ßÁà¤»ù£©-£¬£¨2S£¬4R£©-	Organic Acid	ÓÐ»úËá	Carboxylic Acids	ôÈËá	249.2658	C12H15N3O3	284.080740657273	1.23098333333333	--	--	--	--	--	--	--	93973-61-6	--	--	--	--
neg_2228	Guanidinoproclavaminic acid	127.305091331548	130.672886871065	98.732508383034	231.022415294544	201.823722078993	213.887404775452	-0.858417807353307	0.00208761393992711	1.39003738441505	down	2.19333242381935	ÄñÜÕËá	Alcohols	´¼Àà	Secondary Alcohol	ÖÙ´¼	244.25	C9H16N4O4	265.092358260631	1.23811666666667	C06657	Metabolic pathways(ko01100);;Biosynthesis of secondary metabolites(ko01110)	--	--	--	--	--	--	--	--	--	--
neg_2236	Gallic acid	93.7804398961024	104.945911508005	63.2550036123139	3293.03748446686	1089.06615614607	1267.81218844697	-4.43069332961536	0.126156434847056	1.12827139308085	unchanged	-8.31273435919677	Ã»Ê³×ÓËá	Polyphenols	¶à·Ó	Phenolic Acids	·ÓËá	170.12	C7H6O5	169.012833514462	1.2881	C01424	Biosynthesis of various plant secondary metabolites(ko00999)	--	--	--	--	HMDB0005807	149-91-7	Organic compounds	Benzenoids	Benzene and substituted derivatives	Benzoic acids and derivatives
neg_2241	(1R,2S)-2-Fluorocyclopropane-1-carboxylic acid	14.7200239807913	16.3074444496183	18.9970500291843	32.3210889495545	28.9162762764109	72.4661405455273	-1.41833001429733	0.183312917487573	1.01624182619102	unchanged	-0.638043971017355	(1R,2S)-2-·ú´ú»·±ûÍéôÈËá	Organic Acid	ÓÐ»úËá	Carboxylic Acids	ôÈËá	104.0797	C4H5FO2	267.068433490883	1.35233333333333	--	--	--	--	--	--	--	167073-08-7	--	--	--	--
neg_2242	Coclauril	59.3552944721542	35.1090410109997	69.9711757298127	1657.04867053732	715.93042229304	2041.24092095231	-4.74656473854718	0.0692024366909549	1.2576565550432	unchanged	-5.31406548901762	òùòð¸ðÇèß°Ôª	Others	ÆäËû	Other	ÆäËû	151.2	C8H9NO2	196.060728642129	1.37305	--	--	--	--	--	--	--	127350-68-9	--	--	--	--
neg_2243	7-hydro-9-(3-oxobutyl)-1H-purine-6,8-dione	58.672800743682	34.0644473300971	35.3585348082807	414.119402140642	375.76265267204	298.336857142155	-3.08667392031104	0.00835224696292295	1.41006760771632	down	4.67238670677595	7-Çâ-9-£¨3-Ñõ´ú¶¡»ù£©-1H-àÑßÊ-6,8-¶þÍª	Ketones, Aldehydes,esters	Íª¡¢È©¡¢õ¥	Other	ÆäËû	222.201	C9H10N4O3	243.050995640214	1.37305	--	--	--	--	--	--	--	1015765-89-5	--	--	--	--
neg_2248	L-Proline, 4-hydroxy-1-L-valyl-, trans-	390.471036189136	209.5534102164	367.253826823414	138.730653367928	115.864114292724	155.126889813794	1.23928683954943	0.0768449429031073	1.22267410511842	unchanged	8.99197356677172	L-¸¬°±Ëá£¬4-ôÇ»ù-1-L-çÓ°±Ëá-£¬·´Ê½-	Organic Acid	ÓÐ»úËá	Carboxylic Acids	ôÈËá	230.261	C10H18N2O4	251.103394177917	1.39446666666667	--	--	--	--	--	--	--	90965-79-0	--	--	--	--
neg_2249	9-[(1R,2S,3R,4S)-2,3-dihydroxy-4-methylcyclopentyl]-3,9-dihydro-6H-purin-6-one	410.810235220367	265.554313530823	484.252324313233	149.511281027191	202.756477604615	124.815625494602	1.28257846199101	0.057815365968611	1.23420960350208	unchanged	-2.36902546524693	9-[£¨1R£¬2S£¬3R£¬4S£©-2,3-¶þôÇ»ù-4-¼×»ù»·Îì»ù]-3,9-¶þÇâ-6H-àÑßÊ-6-Íª	Nucleotides	ºËÜÕËá	Other	ÆäËû	250.2539	C11H14N4O3	295.104200687979	1.39446666666667	--	--	--	--	--	--	--	98873-79-1	--	--	--	--
neg_2250	2alpha,5,7-trihydroxy-3beta-methylchromanone-2-O-beta-D-glucoside	133.590533575873	76.930033827275	137.729688524799	249.097770613289	318.669497832578	159.397528324845	-1.06215794495293	0.0953853225278831	1.13604603542901	unchanged	9.46665857125944	2¦Á£¬5,7-ÈýôÇ»ù-3¦Â-¼×»ùÉ«ÂúÍª-2-O-¦Â-D-ÆÏÌÑÌÇÜÕ	Sugars	ÌÇÀà	Glucosides	ÆÏÌÑÌÇÜÕ	372.324	C16H20O10	371.101893002111	1.4016	--	--	--	--	--	--	--	1131007-58-3	--	--	--	--
neg_2252	9-[3-deoxy-3-(methylamino)pentofuranosyl]-3,9-dihydro-6H-purin-6-one	1185.96201813604	1464.13631069119	748.888875693151	2288.62041573018	1668.77953132144	2162.45609860738	-0.848392786648946	0.0325580330653558	1.22097878472014	down	-6.37963265537203	9-[3-ÍÑÑõ-3-£¨¼×°·»ù£©Îìß»à«ÌÇ»ù]-3,9-¶þÇâ-6H-àÑßÊ-6-Íª	Ketones, Aldehydes,esters	Íª¡¢È©¡¢õ¥	Other	ÆäËû	281.268	C11H15N5O4	315.072193286901	1.4373	--	--	--	--	--	--	--	25787-56-8	--	--	--	--
neg_2257	Carbamic acid, ethenyl-, phenyl ester (9CI)	75.9805430161849	53.3836743847566	51.9840109718554	52.595255784349	51.39994340991	71.6726718014957	0.0459122995167648	0.861716705308509	0.132900347240214	unchanged	1.13972647553796	°±»ù¼×ËáÒÒÏ©»ù±½õ¥(9cl)	Ketones, Aldehydes,esters	Íª¡¢È©¡¢õ¥	Other	ÆäËû	163.17326	C9H9NO2	208.061717250143	1.51581666666667	--	--	--	--	--	--	--	34986-54-4	--	--	--	--
neg_2259	1,2,3-Trihydroxybenzene	10.5673204314036	0.703935699854281	11.6406376920737	174.861164901058	30.3353692744202	262.019029815646	-4.34991971719553	0.159351758359418	1.06073850082313	unchanged	-5.30272655336481	--	--	--	--	--	--	C6H6O3	125.023749307489	1.54436666666667	C01108	--	--	--	--	--	HMDB0013674	--	Organic compounds	Benzenoids	Phenols	Benzenetriols and derivatives
neg_2262	Mudanoside A	333.835489257704	517.690130867579	250.141649781561	1819.62472056047	1361.76300439543	1625.09328431716	-2.12529247261587	0.00299727073681378	1.3974893821012	down	2.82451001970396	Äµµ¤ÜÕ A	Polyphenols	¶à·Ó	Phenolic Acids	·ÓËá	330.095	C14H18O9	329.088738078167	1.53723333333333	--	--	--	--	--	--	--	--	--	--	--	--
neg_2266	Dihydroisotanshinone I	1106.76809198398	621.10550440518	641.260014880652	377.39550031046	310.201838632874	246.46454329032	1.34276952634344	0.0873962164609635	1.19190458328033	unchanged	-0.896830133759537	¶þÇâÒìµ¤²ÎÍªI	Quinones	õ«Àà	Phenanthraquinones	·Æõ«	278.3	C18H14O3	277.086768472317	1.57291666666667	--	--	--	--	--	--	--	20958-18-3	--	--	--	--
neg_2269	Ala-Ala-OH	5.7227556859816e-10	5.6573829492573	5.7227556859816e-10	183.956948887552	61.3690767666665	1383.65184419143	-8.16961645834994	0.328143527818736	0.777713432207849	unchanged	-0.737560386045463	--	--	--	--	--	--	C11H12N2O6	267.062061962329	1.59433333333333	--	--	--	--	--	--	--	--	--	--	--	--
neg_2280	Hydroxy Atrazine	1760.24187613395	1516.84050123261	1261.99700837588	2860.2157912751	2965.74749094957	2584.62168563732	-0.889806425056444	0.00260334437055004	1.3894612266092	down	-2.1295619701335	--	--	--	--	--	--	C8H15N5O	218.101908149042	1.65858333333333	--	--	--	--	--	--	--	--	--	--	--	--
neg_2286	4,8-Dihydroxyquinoline	820.556644578832	520.666751882558	548.647155651359	679.228695303963	577.060946737865	831.665430699214	-0.143803249753683	0.615762012235232	0.379454823272846	unchanged	-3.85068527650939	4,8-¶þôÇ»ùà­ßø	Alkaloids	ÉúÎï¼î	Anthranilic Acid Alkaloids	ÝìËáÉúÎï¼î	182.13	C8H6O5	160.039781892486	1.68	C05637	Tryptophan metabolism(ko00380)	--	--	--	--	HMDB0060289	10118-81-7	Organic compounds	Organoheterocyclic compounds	Quinolines and derivatives	Quinolones and derivatives
neg_2288	2-Quinolinecarboxylicacid, 4,6-dihydroxy-	298.089010674255	168.227901615442	215.682217664827	163.470392449523	191.049778851004	112.280158501981	0.546964318429348	0.196308641173902	0.902116392743169	unchanged	-0.402892269512523	--	--	--	--	--	--	C10H7NO4	204.030148667503	1.68	--	--	--	--	--	--	--	--	--	--	--	--
neg_2289	Glycyl-L-tyrosine	1.84284232463934	9.09113920281579	3.04826249687112	38.8435486349376	16.6817860537064	102.648764731741	-3.4998455577738	0.202357578399788	0.979458058467153	unchanged	2.84246323508348	¸Ê°±Ëá-ÀÒ°±Ëá	Amino acids	°±»ùËá	Dipeptide	¶þëÄ	238.24	C11H14N2O4	237.088757282119	1.68	--	--	--	--	--	--	HMDB0028853	658-79-7	Organic compounds	Organic acids and derivatives	Carboxylic acids and derivatives	Amino acids, peptides, and analogues
neg_2293	Spiro[8H-3,9a-epithio-7H-cyclopenta[4,5]pyrrolo[1,2-a]pyrazine-7,2'(3'H)-furan]-1,3',4-trione,8-(acetyloxy)octahydro-8a-hydroxy-3-(hydroxymethyl)-2,4',4',5'-tetramethyl-, (2'S,3R,5'R,5aR,8S,8aS,9aR)-	609.894979882893	658.483729180134	420.266876688984	280.818168631087	219.449110558347	298.027299902228	1.08087344650802	0.0439503726491816	1.28653071278809	up	-6.25870069513086	ÂÝ[8H-3,9a-±íÁò»ù-7H-»·ÎìÍé[4,5]ßÁ¿©²¢[1,2-a]ßÁàº-7,2¡¯£¨3'H£©-ß»à«]-1,3¡¯£¬4-ÈýÍª£¬8-£¨ÒÒõ£Ñõ»ù£©°ËÇâ-8a-ôÇ»ù-3-£¨ôÇ¼×»ù£©-2,4¡¯£¬4¡¯£¬5¡¯-ËÄ¼×»ù-£¨2'S£¬3R£¬5'R£¬5aR£¬8S£¬8aS£¬9aR£©-	Organic Acid	ÓÐ»úËá	Carboxylic Acids	ôÈËá	454.49404	C20H26N2O8S	475.11281228739	1.7007	--	--	--	--	--	--	--	64542-78-5	--	--	--	--
neg_2294	5, 7-Dihydroxy-2-(4-hydroxyphenyl)-4-oxo-beta-phenyl-4H-1-benzopyran-8-propanoic acid	36.5334840863576	48.6421843274588	35.9689832530395	104.128933504646	145.272329943767	39.1385604769455	-1.25203973804764	0.210952220885283	0.966342211239352	unchanged	-4.08996038056104	5,7-¶þôÇ»ù-2-£¨4-ôÇ»ù±½»ù£©-4-Ñõ´ú-¦Â-±½»ù-4H-1-±½²¢ßÁà«-8-±ûËá	Ketones, Aldehydes,esters	Íª¡¢È©¡¢õ¥	Polyketide	¾ÛÍª	418.39552	C24H18O7	463.101745750261	1.70785	--	--	--	--	--	--	--	104937-49-7	--	--	--	--
neg_2298	Ethanamine, 2-(1,3,2-oxazaphospholidin-2-yloxy)-	32.4914386138705	30.7002794170932	37.7426710044821	62.3766117612439	88.6909332872448	43.7140832494628	-0.948439815341715	0.13527355280562	1.10815238248471	unchanged	-1.6247794306485	ÒÒ°·£¬2-(1,3,2-¶ñµªÁ×-2-ÒÒÑõ»ù)-	Others	ÆäËû	Other	ÆäËû	150.11614	C4H11N2O2P	359.124991847779	1.72926666666667	--	--	--	--	--	--	--	7010-02-8	--	--	--	--
neg_2299	2-fluoro-9-(beta-D-ribofuranosyl)-9H-purine	528.35319010562	308.294029560882	548.691612891015	651.240550772312	1234.80517316024	124.107098864069	-0.53706630669339	0.58644367804758	0.442519689210345	unchanged	0.463081219161106	2-·ú-9-£¨¦Â-D-ß»à«ºËÌÇ»ù£©-9HàÑßÊ	Nucleotides	ºËÜÕËá	Purine Nucleosides	àÑßÊºËÜÕËá	270.21714	C10H11N4O4F	599.166967275068	1.74353333333333	--	--	--	--	--	--	--	34597-42-7	--	--	--	--
neg_2304	Simmondsin	60.2139698218542	38.9870003186972	82.5564261507774	82.0108786003773	59.0759945402139	128.378557120009	-0.568086128171379	0.301559950820369	0.751064137586456	unchanged	2.66630676702651	Ï£ÃÉµÃÄ¾ËØ	Sugars	ÌÇÀà	Glycosides	ÌÇÜÕ	375.37	C16H25NO9	396.12859947539	1.78636666666667	--	--	--	--	--	--	HMDB0030394	51771-52-9	Organic compounds	Organic oxygen compounds	Organooxygen compounds	Carbohydrates and carbohydrate conjugates
neg_2307	8-Hydrazinyl-6-methyl-2H-[1,3]dioxolo[4,5-g]quinoline	28.8475701382133	29.618994719229	13.2695369046175	22.3529467605466	18.7657066956634	41.7622723885877	-0.20834076974438	0.699773947032325	0.290404589866011	unchanged	6.53423352605389	8-ëÂ»ù-6-¼×»ù-2H-[1,3]¶þÑõÔÓ»·[4,5-g]à­ßø	Others	ÆäËû	Quinoline and its derivatives	à­ßø¼°ÆäÑÜÉúÎï	217.223942041397	C11H11N3O2	252.055946391202	1.80065	--	--	--	--	--	--	--	91918-90-0	--	--	--	--
neg_2308	2,5-Dihydroxybenzoic acid O-glucoside	1904.60729172397	2374.47211659213	1243.23813588266	3564.82308523619	2798.31963165794	3392.47344071081	-0.820959147144953	0.0292500113015944	1.24915535028103	down	-2.64028441008807	2,5-¶þôÇ»ù±½¼×Ëá O-ÆÏÌÑÌÇÜÕ	Polyphenols	¶à·Ó	Phenolic Acids	·ÓËá	316.079	C13H16O9	315.071321117563	1.80065	--	--	--	--	--	--	--	23445-11-6	--	--	--	--
neg_2313	(-)-3-Dehydroshikimic acid	5.7227556859816e-10	1.36529395511743	5.7227556859816e-10	22.1388990533253	7.7995226810841	65.5254512554505	-6.12767135712779	0.212344498891764	0.964921795112788	unchanged	-4.90465711171584	3-ÍÑÇâÃ§²ÝËá	Organic Acid	ÓÐ»úËá	Carboxylic Acids	ôÈËá	172.14	C7H8O5	171.029053139014	1.80778333333333	--	--	--	--	--	--	--	2922-42-1	--	--	--	--
neg_2315	5H-Tetrazole-5-thione, 1,4-dihydro-1-methyl-4-(2-propenyl)-	30.9057350101085	4.11363397384527	35.7790253772161	7.93207220723474	5.7227556859816e-10	15.614003720094	1.58822999427831	0.247775114233051	0.84709830453783	unchanged	-7.67044305289674	5H-ËÄßò-5-ÁòÍª£¬1,4-¶þÇâ-1-¼×»ù-4-£¨2-±ûÏ©»ù£©-	Ketones, Aldehydes,esters	Íª¡¢È©¡¢õ¥	Other	ÆäËû	156.20882	C5H8N4S	357.089743522768	1.80778333333333	--	--	--	--	--	--	--	87996-09-6	--	--	--	--
neg_2316	3-[5-(aminomethyl)-4-(carboxymethyl)-1H-pyrrol-3-yl]propanoic acid	290.171956320437	212.002064601343	196.947383699698	416.452469926663	445.743036029771	341.413426808168	-0.78375180802111	0.0167981429498312	1.29097326579737	down	-2.81152120593801	--	--	--	--	--	--	C10H14N2O4	225.087444832929	1.82205	--	--	--	--	--	--	HMDB0000245	--	Organic compounds	Organic nitrogen compounds	Organonitrogen compounds	Amines
neg_2322	3-(2-aminoethyl)-1H-Indole-5,7-diol	50.4222576136889	35.5001770268471	31.6371387214605	143.031311061124	69.4286086835932	532.094675442028	-2.66298561130162	0.282563361563521	0.847119910883201	unchanged	-7.20430561282607	5,7-¶þ¼×Ñõ»ùÉ«°·	Others	ÆäËû	Indole And Its Derivatives	ßÅßá¼°ÆäÑÜÉúÎï	192.21448	C10H12N2O2	237.086696629376	1.85061666666667	--	--	--	--	--	--	--	31363-74-3	--	--	--	--
neg_2326	1,2-Benzenedicarboxylicacid, 1-(2-cyanoethyl) ester	15.3574907005938	10.2031223813737	17.0564032697066	201.005854025532	39.7864956653168	1074.15497687795	-4.94743160724489	0.317675677614569	0.792985733490619	unchanged	2.98865034095574	1,2-±½¶þ¼×Ëá1-£¨2-Çè»ùÒÒ»ù£©õ¥	Ketones, Aldehydes,esters	Íª¡¢È©¡¢õ¥	Benzoates	±½¼×Ëáõ¥	219.19346	C11H9NO4	264.052015314965	1.85775	--	--	--	--	--	--	--	31335-50-9	--	--	--	--
neg_2327	Ala-Abu-OH	55.0032865959347	17.737705668418	6.70818582345397	940.361268002851	221.50042330223	6078.063723402	-6.50979872981778	0.324855063644086	0.782398960127063	unchanged	-1.89738857139276	--	--	--	--	--	--	C12H14N2O6	281.077374518732	1.85775	--	--	--	--	--	--	--	--	--	--	--	--
neg_2330	Pantothenic Acid	5263.74199385831	4358.98933120931	3432.55168509754	7001.84545834215	7546.72936254529	6613.70458892537	-0.696861297432134	0.0201624978175228	1.32303181057337	down	-8.09618027288982	--	--	--	--	--	--	C9H17NO5	218.101622256285	1.87201666666667	C00864	beta-Alanine metabolism(ko00410);;Pantothenate and CoA biosynthesis(ko00770);;Metabolic pathways(ko01100);;Biosynthesis of secondary metabolites(ko01110);;Biosynthesis of cofactors(ko01240)	LMFA08020419	Fatty Acyls [FA]	Fatty amides [FA08]	N-acyl amines [FA0802]	HMDB0000210	--	Organic compounds	Organic oxygen compounds	Organooxygen compounds	Alcohols and polyols
neg_2331	(1R,2S,3R)-3-(4-amino-7H-pyrrolo[2,3-d]pyrimidin-7-yl)cyclopentane-1,2-diol	59.5849687306824	50.0369766565622	56.8867806914317	126.067695473038	191.175814500161	56.2073543390514	-1.1653206518399	0.218216110337346	0.960675957415839	unchanged	-3.55568335487855	£¨1R£¬2S£¬3R£©-3-£¨4-°±»ù-7H-ßÁ¿©²¢[2,3-d]à×à¤-7-»ù£©»·ÎìÍé-1,2-¶þ´¼	Alcohols	´¼Àà	Glycols	¶þ´¼	234.25446	C11H14N4O2	279.109046150312	1.87201666666667	--	--	--	--	--	--	--	194800-77-6	--	--	--	--
neg_2337	Suffruticoside A	489.622016110036	236.546342367619	547.997233511977	1042.72300082993	2480.18088947379	146.263643807035	-1.52589999547034	0.360923989383543	0.733319839503032	unchanged	8.55295636009612	ËÕÜ¿ÏãÜÕ A	Organic Acid	ÓÐ»úËá	Benzoic Acids	±½¼×Ëá	612.17	C27H32O16	657.172473664239	1.87201666666667	--	--	--	--	--	--	--	145898-94-8	--	--	--	--
neg_2339	5-Methoxysalicylic acid	48.3907515544708	59.9128491302457	29.0248958620738	228.028097394291	189.134187988008	218.213957654211	-2.20998012307925	0.000495788610631753	1.41939810708557	down	-1.55778700685795	5-¼×Ñõ»ùË®ÑîËá	Organic Acid	ÓÐ»úËá	Carboxylic Acids	ôÈËá	168.15	C8H8O4	167.034720528753	1.87916666666667	--	--	--	--	--	--	HMDB0001868	2612-02-4	Organic compounds	Benzenoids	Benzene and substituted derivatives	Benzoic acids and derivatives
neg_2343	chiro-Inositol,1,5,6-trideoxy-5-(hydroxymethyl)-1-[[4,5,6-trihydroxy-3-(hydroxymethyl)-2-cyclohexen-1-yl]amino]-,stereoisomer (9CI)	4637.47077585938	2960.20368132443	5051.88488208213	2607.82133133766	3007.2807178521	1064.193933978	0.921319176335905	0.0848966347159489	1.08155895515245	unchanged	-2.39816151386714	--	--	--	--	--	--	C14H25NO8	380.155415869973	1.91485	--	--	--	--	--	--	--	--	--	--	--	--
neg_2344	AK-toxin II	61.3680725564555	66.1915656508893	21.1917180581476	165.733523017269	70.2607923212454	331.617386204089	-1.93200150894616	0.20580203414405	0.960763774702432	unchanged	7.47953167968315	AK- ¶¾ËØ¢ò	Organic Acid	ÓÐ»úËá	Carboxylic Acids	ôÈËá	399.44	C22H25NO6	420.145840935014	1.90771666666667	--	--	--	--	--	--	--	85146-10-7	--	--	--	--
neg_2345	2H-1-Benzopyran-2-one, 3-amino-4,7-dihydroxy-8-methyl-	109.800188980771	133.376901958282	60.54472621961	103.84493259516	83.6991927801245	191.844954915141	-0.320927610282248	0.5636271449823	0.433816586918275	unchanged	8.09983678992443	2H-1-±½²¢ßÁà«-2-Íª£¬3-°±»ù-4,7-¶þôÇ»ù-8-¼×»ù-	Coumarins	Ïã¶¹ËØ	Hydroxycoumarins	ôÇ»ùÏã¶¹ËØ	207.18276	C10H9NO4	252.053037738455	1.92913333333333	--	--	--	--	--	--	--	56971-02-9	--	--	--	--
neg_2347	Benzeneacetonitrile, a-[[6-O-[(2E)-3-(3,4-dihydroxyphenyl)-1-oxo-2-propenyl]-b-D-glucopyranosyl]oxy]-, (aR)- (9CI)	25.2271157443158	51.9964176077618	0.0954450318862107	44.1657056128065	24.5857882208155	110.047384439626	-1.20944320509302	0.335051984126542	0.706109591853967	unchanged	-0.275816317866419	±½ÒÒëæ£¬a-[[6-O-[£¨2E£©-3-£¨3,4-¶þôÇ»ù±½»ù£©-1-Ñõ´ú-2-±ûÏ©»ù]-b-D-ßÁà«ÆÏÌÑÌÇ»ù]Ñõ»ù]£¬£¨aR£©-£¨9CI£©	Sugars	ÌÇÀà	Glycosides	ÌÇÜÕ	457.43002	C23H23NO9	502.135358102528	1.92913333333333	--	--	--	--	--	--	--	110978-97-7	--	--	--	--
neg_2348	2,4-Dihydroxyquinoline	1381.5097981621	768.687450455964	998.843036969378	798.710670557349	885.597378801507	498.81314982316	0.528519988062495	0.217313558159363	0.864066046888997	unchanged	-7.28748472849495	--	--	--	--	--	--	C9H7NO2	160.039228403913	1.93626666666667	C16716	Biosynthesis of various alkaloids(ko00996)	--	--	--	--	HMDB0245468	--	Organic compounds	Organoheterocyclic compounds	Quinolines and derivatives	Quinolones and derivatives
neg_2350	Xanthurenic acid	813.89646725635	435.731900204019	585.449582369658	443.822789842166	524.807844761963	255.584484223246	0.583984256308967	0.214869347372673	0.860792479717113	unchanged	-2.21609259654587	4,8-¶þôÇ»ùà­ßø-2-¼×Ëá	Alkaloids	ÉúÎï¼î	Quinoline Alkaloids	à­ßøÀàÉúÎï¼î	205.17	C10H7NO4	204.029776893427	1.93626666666667	C02470	Tryptophan metabolism(ko00380)	--	--	--	--	HMDB0000881	59-00-7	Organic compounds	Organoheterocyclic compounds	Quinolines and derivatives	Quinoline carboxylic acids
neg_2351	5-Hydroxy-4-[[5-hydroxy-5-(hydroxymethyl)-2-methoxy-3-oxo-1-cyclohexen-1-yl]amino]pentanamide	96.2759950081238	85.0496862973279	78.2445443810212	34.0848339615871	35.1236614808926	76.3815809385673	0.834212883946981	0.0981940413601141	1.13674810725527	unchanged	4.19114604848406	5-ôÇ»ù-4-[[5-ôÇ»ù-5-£¨ôÇ¼×»ù£©-2-¼×Ñõ»ù-3-Ñõ´ú-1-»·¼ºÏ©-1-»ù]°±»ù]Îìõ£°·	Ketones, Aldehydes,esters	Íª¡¢È©¡¢õ¥	Cyclohexanones	»·¼ºÍª	302.32358	C13H22N2O6	347.147255648001	1.9434	--	--	--	--	--	--	--	85769-64-8	--	--	--	--
neg_2352	11-Hydroxycamptothecin	265.09342619101	229.367094657661	528.348544869937	1976.65729363776	3230.02884997531	579.137754264622	-2.49998555972853	0.17205076181355	1.04022855740461	unchanged	-7.83745017292355	11-ôÇ»ùÏ²Ê÷¼î	Alkaloids	ÉúÎï¼î	Camptothecin	Ï²Ê÷¼î	364.35144	C20H16N2O5	727.198859485003	1.93626666666667	--	--	--	--	--	--	--	68426-53-9	--	--	--	--
neg_2356	Olivil monoacetate	77.1022255752934	72.7525121266233	70.1098503288636	115.131211457547	124.06886359243	101.936406149068	-0.633077761458379	0.0170988876290685	1.37121598885422	down	-1.94380623277589	éÏé­Ê÷Ö¬ËØ9-ÒÒËáõ¥	Lignans	Ä¾Ö¬ËØ	Other	ÆäËû	418.44	C22H26O8	189.076477628076	1.96481666666667	--	--	--	--	--	--	--	1016974-78-9	--	--	--	--
neg_2363	3,4-Dihydroxystyrene	14.6118865407736	13.7505304634887	23.1418196859252	68.9192606323652	87.1244637909927	36.4717673857477	-1.90221152777409	0.0811915792106073	1.21748553317827	unchanged	-2.57308003779577	4-(2-Ï©±û»ù)-ÁÚ±½¶þ·Ó	Polyphenols	¶à·Ó	Other	ÆäËû	136.148	C8H8O2	135.04480298989	1.99336666666667	C06224	Phenylpropanoid biosynthesis(ko00940)	--	--	--	--	--	6053-02-7	--	--	--	--
neg_2364	Aspirin	74.1120955416949	69.6512278871741	129.375767430123	344.707956998584	464.165521164118	174.109192048009	-1.84753017923525	0.100006292837917	1.17008504674508	unchanged	-3.30432060856423	°¢Ë¾Æ¥ÁÖ	Organic Acid	ÓÐ»úËá	Benzoic Acids	±½¼×Ëá	180.16	C9H8O4	179.034387385454	1.99336666666667	C01405	--	--	--	--	--	HMDB0001879	50-78-2	Organic compounds	Benzenoids	Benzene and substituted derivatives	Benzoic acids and derivatives
neg_2366	Glaberide I 4-O-beta-D-apiofuranosyl-(1->2)-beta-D-glucopyranoside	34.5216187268132	2.69907352650439	20.6802796799449	45.4778581832819	54.1756014319402	24.7216505551873	-1.10303833278636	0.156085117379681	0.954490585148358	unchanged	-5.4988032242204	Glaberide I 4-O-¦Â-D-°¢ß»à«ÌÇ»ù-£¨1->2£©-¦Â-D-ßÁà«ÆÏÌÑÌÇÜÕ	Lignans	Ä¾Ö¬ËØ	Other	ÆäËû	462.40194	C19H26O13	461.1275232538	1.99336666666667	--	--	--	--	--	--	--	139701-47-6	--	--	--	--
neg_2368	(1S,2S)-2-(trifluoromethyl)cyclopropanecarboxylic acid	191.336385598038	141.133926006564	102.656041893596	9322.90937514575	7762.55065729433	6408.53140399775	-5.75471362941771	0.0117305960714512	1.40917837384534	down	3.95644751692649	£¨1S£¬2S£©-2-£¨Èý·ú¼×»ù£©»·±ûÍéôÈËá	Organic Acid	ÓÐ»úËá	Carboxylic Acids	ôÈËá	154.087212324142	C5H5F3O2	153.017497015991	2.00051666666667	--	--	--	--	--	--	--	1690037-61-6	--	--	--	--
neg_2370	2,5-Piperazinedione,6-[(4-methoxyphenyl)methylene]-1-methyl-3-(phenylmethylene)-, (3Z,6Z)-	550.471694532741	370.327763218589	526.257897049936	260.814315895527	281.058147330023	243.014861224937	0.882564638936415	0.054856698563289	1.27702143423508	unchanged	5.88520692213492	2,5-ßßàº¶þÍª£¬6-[£¨4-¼×Ñõ»ù±½»ù£©ÑÇ¼×»ù]-1-¼×»ù-3-£¨±½»ùÑÇ¼×»ù£©-£¬£¨3Z£¬6Z£©-	Others	ÆäËû	Other	ÆäËû	334.368525028229	C20H18N2O3	355.108376699984	2.00051666666667	--	--	--	--	--	--	--	156867-02-6	--	--	--	--
neg_2371	Citropone C	394.556214128076	215.81815180143	448.405444218329	816.752492251983	1888.80657735345	139.520445798327	-1.42606638462119	0.362622679336473	0.731070381584272	unchanged	-1.12807611051722	Citropone C	Quinones	õ«Àà	Hydroquinones	Çâõ«	329.304	C17H15NO6	657.171855497427	2.00051666666667	--	--	--	--	--	--	--	131815-28-6	--	--	--	--
neg_2373	4-methyl-7H-cyclopenta[b]pyridine	5.7227556859816e-10	5.7227556859816e-10	5.7227556859816e-10	36.4582886995596	4.84393613314272	133.248421173744	-36.565110317061	0.270953297250918	0.865561813857609	unchanged	-2.51243156443685	4-¼×»ù- 7h -»·ÎìÍé[b]ßÁà¤	Others	ÆäËû	Pyridine And Its Derivatives	ßÁà¤¼°ÆäÑÜÉúÎï	131.174	C9H9N	176.071372850233	2.00765	--	--	--	--	--	--	--	91598-35-5	--	--	--	--
neg_2374	1-(hydroxymethyl)-1,2,3,4-tetrahydroisoquinoline-6,7-diol	3.36673716006341	16.9955375148803	9.48638378002229	119.095214391482	41.3600235801875	458.046265263276	-4.37303910532696	0.264731128210201	0.875771862785146	unchanged	-6.08870934516459	1-£¨ôÇ¼×»ù£©-1,2,3,4-ËÄÇâÒìà­ßø-6,7-¶þ´¼	Alcohols	´¼Àà	Glycols	¶þ´¼	195.215122938156	C10H13NO3	194.081079004865	2.00765	--	--	--	--	--	--	--	91819-03-3	--	--	--	--
neg_2377	Gentianine	5.7227556859816e-10	1.44298855753788	5.7227556859816e-10	140.693926546725	38.9634706402454	560.038652424887	-9.00172889990313	0.262754146732023	0.879425655562902	unchanged	-0.358912220834433	ÇØÜ´¼×ËØ	Terpenoids	ÝÆÀà	Iridoid	»·Ï©ÃÑÝÆ	175.2	C10H9NO2	220.061468570182	2.00765	C06525	--	--	--	--	--	HMDB0303030	439-89-4	Organic compounds	Organoheterocyclic compounds	Pyranopyridines	--
neg_2382	Acarbose 7IV-phosphate	2419.28003530539	1805.86959159754	2462.39528465757	684.891587332746	506.769934801247	476.704845068436	2.00304054097337	0.0103866669581716	1.39472192999266	up	2.74335370275719	°¢¿¨²¨ÌÇ7IVÁ×ËáÑÎ	Sugars	ÌÇÀà	Oligosaccharides	¹ÑÌÇ	725.6	C25H44NO21P	724.209057144096	2.00765	C21156	Metabolic pathways(ko01100);;Biosynthesis of secondary metabolites(ko01110)	--	--	--	--	--	--	--	--	--	--
neg_2383	2-Pyrrolidinone, 1-(2-oxopropyl)-	24.3829826501192	12.9029197318352	34.6646417177248	28.1822066976511	37.4666377954665	11.4928569080987	-0.100505368862817	0.869519063604467	0.133638020987643	unchanged	-3.42489978328753	(9cl)-1-(2-Ñõ´ú±û»ù)-2-ßÁ¿©ÍéÍª	Ketones, Aldehydes,esters	Íª¡¢È©¡¢õ¥	Other	ÆäËû	141.16774	C7H11NO2	140.071218983327	2.02193333333333	--	--	--	--	--	--	--	61892-90-8	--	--	--	--
neg_2384	3-Amino-3,6-dideoxymannose	2261.77991936407	1233.46024944528	3521.87479086275	2830.41226721621	3677.91350625452	1240.80920934112	-0.143157276894213	0.81454491045343	0.186704250352773	unchanged	4.68289400524714	3-°±»ù-3,6-Ë«ÍÑÑõ¸ÊÂ¶ÌÇ	Sugars	ÌÇÀà	Monosaccharide	µ¥ÌÇ	163.17172	C6H13NO4	184.05988942718	2.02193333333333	--	--	--	--	--	--	--	32817-12-2	--	--	--	--
neg_2386	2-(3-ethyl-4-methyl-1,3-thiazol-3-ium-5-yl)ethanol	14.4296509303566	21.8540748652035	1.02203527929199	34.9262047930014	40.1031585659914	61.2957203087442	-1.86958069478151	0.0343770095204825	1.23000097979952	down	5.63209568723456	2-(3-ÒÒ»ù-4-¼×»ù-1,3-àçßò-3-º¤-5-»ù)ÒÒ´¼	Alcohols	´¼Àà	Other	ÆäËû	172.268	C8H14NOS+	193.05524706217	2.04263333333333	--	--	--	--	--	--	--	45892-42-0	--	--	--	--
neg_2389	MMV676881	144.019191407626	113.254802100287	110.768091263874	97.8737598328736	138.083669586635	41.5300286350229	0.407448178941969	0.399105596165391	0.643678481028327	unchanged	-7.88171058085913	MMV676881	Others	ÆäËû	Other	ÆäËû	300.266	C14H10F2N6	599.174994646759	2.0355	--	--	--	--	--	--	--	1199523-24-4	--	--	--	--
neg_239	2-Oxo-2H-1-benzopyran-6-carbonyl chloride	1143.06464509725	1292.28014811348	1028.44918742181	1175.01786102638	1247.10895568559	1424.62925781326	-0.151289226168255	0.296742820794671	0.740212777813356	unchanged	1.00361371359159	2-Ñõ- 2h -1-±½²¢ßÁà«-6-ÂÈôÊ»ù	Coumarins	Ïã¶¹ËØ	Benzopyran	±½²¢ßÁà«	208.597902059555	C10H5ClO3	228.967598283378	0.51855	--	--	--	--	--	--	--	10543-43-8	--	--	--	--
neg_2391	1H-Pyrrole-2-carboxaldehyde,1-[(3R)-2,5-dioxo-3-pyrrolidinyl]-5-(hydroxymethyl)-	1479.07257735707	2290.24685655399	1117.94792430824	3992.34006760355	5651.68689380352	2416.57544483662	-1.30320203459677	0.111414222108617	1.11198791932497	unchanged	-4.32143983239786	1H-ßÁ¿©-2-¼×È©£¬1-[£¨3R£©-2,5-¶þÑõ´ú-3-ßÁ¿©Íé»ù]-5-£¨ôÇ¼×»ù£©-	Ketones, Aldehydes,esters	Íª¡¢È©¡¢õ¥	Arylaldehyde	·¼»ùÈ©	222.197402477264	C10H10N2O4	503.140045344159	2.04978333333333	--	--	--	--	--	--	--	921756-99-2	--	--	--	--
neg_2392	4(1H)-Pyridinone,6-(11-hydroxydodecyl)-3-methoxy-2-methyl-, (R)- (9CI)	56.5097084405192	24.8988423151228	19.1560613505768	117.444802520524	48.1925926239528	328.452446062718	-2.29665067194765	0.25863529004245	0.878706985620869	unchanged	4.54978554098438	4£¨1H£©-ßÁà¤Íª£¬6-£¨11-ôÇ»ùÊ®¶þÍé»ù£©-3-¼×Ñõ»ù-2-¼×»ù-£¬£¨R£©-£¨9CI£©	Ketones, Aldehydes,esters	Íª¡¢È©¡¢õ¥	Other	ÆäËû	223.18216	C10H9NO5	268.047290082125	2.05691666666667	--	--	--	--	--	--	--	83542-31-8	--	--	--	--
neg_2393	(2S,E)-1-[5-Amino-1-(1,2,3,4-tetrahydro-5-hydroxymethyl-2,4-dioxopyrimidin-1-yl)-1,5-dideoxy-¦Â-D-allofuranulonoyl]-3-ethylidene-2-azetidinecarboxylic acid	3669.03659544153	4620.94746469392	3199.47090038517	5268.74625495401	5217.01465613244	4302.58186290724	-0.364150028066551	0.108660119743363	1.04328238959203	unchanged	1.23181208180706	£¨2S£¬E£©-1-[5-°±»ù-1-£¨1,2,3,4-ËÄÇâ-5-ôÇ¼×»ù-2,4-¶þÑõà×à¤-1-»ù£©-1,5-¶þÍÑÑõ-¦Â-D-Òìß»à«õ£»ù]-3-ÑÇÒÒ»ù-2-µªÔÓ»·¶¡ÍéôÈËá	Nucleotides	ºËÜÕËá	Ribonucleotides	ºËÌÇºËÜÕËá	426.377984523773	C17H22N4O9	447.113871043552	2.06405	--	--	--	--	--	--	--	22886-33-5	--	--	--	--
neg_2395	Grandilodine B	84.2801627196089	101.877780663724	61.7938520835421	123.415392537917	160.113623402061	90.8631328276145	-0.594490508818068	0.15986059980043	0.975103514447345	unchanged	5.73667142277003	¸ñÀ¼µÏÂå¶¨B	Alkaloids	ÉúÎï¼î	Indole Alkaloids	ßÅßáÀàÉúÎï¼î	454.5	C24H26N2O7	475.151274447354	2.06405	--	--	--	--	--	--	--	--	--	--	--	--
neg_2398	dactylocycline B	570.484903359525	400.0343432245	952.498672986214	198.99712020858	211.909845331211	70.8325952896106	1.99704689729277	0.0895822017287638	1.17690111090285	unchanged	2.89115765795042	Ö¸»·ËØB	Ketones, Aldehydes,esters	Íª¡¢È©¡¢õ¥	Polyketide	¾ÛÍª	712.09812	C31H38N3O14Cl	710.199010378458	2.06405	--	--	--	--	--	--	--	125622-13-1	--	--	--	--
neg_2400	Benzenamine, N-(1H-indol-3-ylmethylene)-4-nitro-	19.450135641167	20.7019537128046	26.8749776891516	236.339051596989	72.1690392884432	350.358198353091	-3.2971700022701	0.134401719282219	1.11222471791787	unchanged	8.35184466951514	N-£¨1H-ßÅßá-3-»ùÑÇ¼×»ù£©-4-Ïõ»ù±½°·-	Others	ÆäËû	Indole And Its Derivatives	ßÅßá¼°ÆäÑÜÉúÎï	265.26674	C15H11N3O2	300.056741856092	2.07118333333333	--	--	--	--	--	--	--	111601-52-6	--	--	--	--
neg_2401	4-amino-1-ethyl-4,5-dihydro-1H-1,2,4-triazol-5-one	12.8552044023972	11.016095412627	20.0646189269846	42.7810368804485	49.2316464676554	21.4142884097339	-1.36829097149961	0.0985651818864141	1.15020536787548	unchanged	-0.103627657855783	4-°±»ù-1-ÒÒ»ù-4,5-¶þÇâ-1H-1,2,4-Èýßò-5-Íª	Ketones, Aldehydes,esters	Íª¡¢È©¡¢õ¥	Other	ÆäËû	128.132519721985	C4H8N4O	163.039198923745	2.07833333333333	--	--	--	--	--	--	--	1803598-66-4	--	--	--	--
neg_2414	2'-Deoxy-5-propynylcytidine	72.3729345518073	19.2857212303253	56.4748060410174	1532.85573415386	280.439330004323	5366.07412190746	-5.59888761498478	0.265192546094153	0.874973916166519	unchanged	-0.752361240166844	2¡¯-ÍÑÑõ-5-±ûÈ²»ù°ûÜÕ	Nucleotides	ºËÜÕËá	Pyrimidine Nucleotide	à×à¤ºËÜÕËá	265.2652	C12H15N3O4	310.104259388019	2.11401666666667	--	--	--	--	--	--	--	117693-24-0	--	--	--	--
neg_2416	Kuwanon G	330.463554141918	300.322968092886	621.626744954759	2052.76459261831	3232.55797668521	575.906500990079	-2.22649252570243	0.181653423799952	1.02082714836733	unchanged	4.86964990586163	É£»ÆÍª G	Flavonoids	»ÆÍª	Chalcones	²é¶ûÍª	692.71	C40H36O11	727.198534166796	2.10688333333333	--	--	--	--	--	--	HMDB0030078	75629-19-5	Organic compounds	Lipids and lipid-like molecules	Steroids and steroid derivatives	Ergostane steroids
neg_2418	methyl 5-(hydroxymethyl)pyridine-2-carboxylate	15.9514242014698	10.4120838718707	9.95689498073146	303.312396442799	151.593622853867	324.700230778549	-4.42389353899861	0.0449601581102072	1.31748040431513	down	-1.70073942359492	5-ôÇ»ù¼×»ùßÁà¤-2-ôÈËá¼×õ¥	Ketones, Aldehydes,esters	Íª¡¢È©¡¢õ¥	Carboxylic acid ester	ôÈËáõ¥	167.16196	C8H9NO3	166.05068259757	2.12115	--	--	--	--	--	--	--	39977-42-9	--	--	--	--
neg_2419	1-(2-Hydroxy-5-nitrosophenyl)ethan-1-one	291.554050276162	214.097230257686	221.619182716027	1026.62906540771	616.254655266951	1932.32015499519	-2.29746162358718	0.134100922741388	1.11326627547113	unchanged	9.79116283004842	1-£¨2-ôÇ»ù-5-Ïõ»ù±½»ù£©ÒÒÍé-1-Íª	Ketones, Aldehydes,esters	Íª¡¢È©¡¢õ¥	Other	ÆäËû	165.146082162857	C8H7NO3	210.042411916873	2.12115	--	--	--	--	--	--	--	22802-59-1	--	--	--	--
neg_2425	1,5-dimethyl-1H,4H,5H-pyrazolo3,4-dpyrimidin-4-one	139.291340949372	114.703502688113	60.4920075136675	902.56310912238	265.733032705531	1057.73428412834	-2.82340170824755	0.117987469626461	1.14138447859971	unchanged	4.21437946408832	1,5-¶þ¼×»ù-1H£¬4H£¬5H-ßÁßòßø-3,4-¶þà×à¤-4-Íª	Ketones, Aldehydes,esters	Íª¡¢È©¡¢õ¥	Other	ÆäËû	164.16462	C7H8N4O	185.045170167762	2.13543333333333	--	--	--	--	--	--	--	5334-54-3	--	--	--	--
neg_2427	N3-Methylthymidine	84.5544772835235	79.9365689199206	89.4008112828105	798.964931052795	315.194306613909	736.002746172846	-2.86536555344176	0.0726344302333033	1.24840358730162	unchanged	-5.19238773595188	3-¼×»ùÐØÏÙà×à¤ÍÑÑõºËÜÕ	Nucleotides	ºËÜÕËá	Pyrimidine Nucleotide	à×à¤ºËÜÕËá	256.255143165588	C11H16N2O5	291.073993119274	2.14256666666667	--	--	--	--	--	--	--	958-74-7	--	--	--	--
neg_2428	8H-Isoquino[2,1-b][2,7]naphthyridin-8-one,12-ethenyl-5,6-dihydro-2-hydroxy-3-methoxy-	3923.37797736953	2615.7770569312	3456.97952804949	5983.98912637069	8014.71235575592	2762.13889762137	-0.745652259405156	0.275745230387583	0.845336086160653	unchanged	-6.500014001245	8H-Òìà­ßø[2,1-b][2,7]ÝÁà¤-8-Íª£¬12-ÒÒÏ©»ù-5,6-¶þÇâ-2-ôÇ»ù-3-¼×Ñõ»ù-	Others	ÆäËû	Other	ÆäËû	320.34194	C19H16N2O3	341.088679442317	2.13543333333333	--	--	--	--	--	--	--	77156-16-2	--	--	--	--
neg_2429	2,3,10-trimethoxy-14-methyl-5-oxo-5,7,8,13-tetrahydro-indolo[2',3':3,4]pyrido[2,1-b]quinazolinium betaine	1230.53787679918	987.542756480877	1218.46209148695	1350.87111034035	1706.59922602273	1184.56453394318	-0.303798584375423	0.219045632525117	0.89309416166491	unchanged	1.22240540307751	2,3,10-Èý¼×Ñõ»ù-14-¼×»ù-5-Ñõ´ú-5,7,8,13-ËÄÇâßÅßá²¢[2'£¬3'£º3,4]ßÁà¤²¢[2,1-b]à­ßòßøÌð²Ë¼î	Others	ÆäËû	Pyridine And Its Derivatives	ßÁà¤¼°ÆäÑÜÉúÎï	391.42	C22H21N3O4	412.128352133903	2.13543333333333	--	--	--	--	--	--	--	50816-62-1	--	--	--	--
neg_2430	1-[Difluoro(phenyl)methyl]-2-fluorobenzene	27.3917950434971	23.3542710522826	24.8185245930465	105.875689164172	222.425855863238	41.9412120374042	-2.29268925693287	0.204046424835332	0.988967027303664	unchanged	2.00462802307132	1-[¶þ·ú£¨±½»ù£©¼×»ù]-2-·ú±½	Others	ÆäËû	Other	ÆäËû	222.205774068832	C13H9F3	489.13036308525	2.13543333333333	--	--	--	--	--	--	--	1204295-58-8	--	--	--	--
neg_2432	3'-demethoxysudachiin	202.777917466525	95.3074612231256	284.050849456046	14.8244824413894	17.6835773986757	36.4118099679072	3.07836492239632	0.0865403887005026	1.21083607806013	unchanged	9.78137476527416	3¡¯-È¥¼×Ñõ»ùËÕ´òchiin	Flavonoids	»ÆÍª	Glycosides	ÌÇÜÕ	636.555	C29H32O16	635.167981114944	2.14256666666667	--	--	--	--	--	--	--	906483-55-4	--	--	--	--
neg_2437	D-scyllo-Inositol, O-(6x)-a-D-manno-heptopyranosyl-(1&reg;4)-O-2-deoxy-2-(methylamino)-a-D-xylopyranosyl-(1&reg;1)-O-[3-amino-3-deoxy-a-D-mannopyranosyl-(1&reg;3)]-	322.803811814969	43.177916689479	574.078533435593	2.02481033237174	2.49786267813441	0.136179571970487	7.65663475178008	0.179015083482686	1.02545891297941	unchanged	-1.32261746132068	D-Îý»ù¼¡´¼£¬O-£¨6x£©-a-D-¸ÊÂ¶ÆßßÁà«»ù-£¨1£»4£©-O-2-ÍÑÑõ-2-£¨¼×°·»ù£©-a-D-Ä¾ÌÇßÁà«»ù-£¨1£»1£©-O-[3-°±»ù-3-ÍÑÑõ-a-D-¸ÊÂ¶ÌÇßÁà«»ù-£¨1£»3£©]-	Sugars	ÌÇÀà	Glycosides	ÌÇÜÕ	764.684220000001	C27H48N4O21	809.278296587785	2.15685	--	--	--	--	--	--	--	117192-99-1	--	--	--	--
neg_2441	2,3,10-trimethoxy-8,13-dihydro-7H-indolo[2',3':3,4]pyrido[2,1-b]quinazolin-5-one	1558.80402015628	1543.02405601375	900.567876980287	2940.6778288401	2589.39356940231	4039.18423524467	-1.25754280700555	0.0332156544824535	1.27585099979087	down	-8.25187798990957	2,3,10-Èý¼×Ñõ»ù-8,13-¶þÇâ-7H-ßÅßá²¢[2'£¬3'£º3,4]ßÁà¤²¢[2,1-b]à­ßòßø-5-Íª	Ketones, Aldehydes,esters	Íª¡¢È©¡¢õ¥	Other	ÆäËû	377.39326	C21H19N3O4	398.109111828872	2.17826666666667	--	--	--	--	--	--	--	51059-70-2	--	--	--	--
neg_2444	Cistanoside A	147.62867568463	10.4500570564192	197.464996431161	3.06328072012159	2.86139049067495	4.19043122829358	5.13544417551818	0.175666164712374	1.03152690590278	unchanged	0.182698726670867	ÈâÜÊÈØÜÕA	Phenylpropanoids	±½±ûËØ	Phenylpropanols	±½±ûÍé	800.76	C36H48O20	821.248707959581	2.17826666666667	--	--	--	--	--	--	--	93236-42-1	--	--	--	--
neg_2448	1H-Indole-2-propanoic acid, .alpha.-amino-, (.alpha.S)-	2365.63678801534	1955.81116021411	1450.79286242334	1853.81131826926	1599.92178579406	2970.53142424458	-0.154399810602512	0.688570277150156	0.30535912322723	unchanged	-6.79355649022412	1H-ßÅßá-2-±ûËá£¬¦Á-°±»ù-£¨¦ÁS£©-	Amino acids	°±»ùËá	Other	ÆäËû	204.225182533264	C11H12N2O2	203.081214705447	2.19253333333333	--	--	--	--	--	--	--	533-42-6	--	--	--	--
neg_2454	Acefylline	26.150815073825	33.4494647340695	0.571429345221508	107.221051865148	24.824488175267	708.880482238308	-3.8048216480438	0.350743498095502	0.743255337100197	unchanged	4.25407169525314	--	--	--	--	--	--	C9H10N4O4	259.04588540586	2.21395	--	--	--	--	--	--	HMDB0247895	--	Organic compounds	Organoheterocyclic compounds	Imidazopyrimidines	Purines and purine derivatives
neg_2465	N-(p-coumaroyl)-D-alanine	4180.74776853546	5097.13142944989	2275.2463070806	5306.39917356009	2575.4485795932	6933.71876823042	-0.358830592009627	0.519547184892509	0.47775536212578	unchanged	-4.48813446179663	N-£¨¶ÔÏã¶¹õ£»ù£©-D-±û°±Ëá	Amino acids	°±»ùËá	Other	ÆäËû	235.23592	C12H13NO4	270.052804109293	2.2211	--	--	--	--	--	--	--	1060692-18-3	--	--	--	--
neg_2467	Furo[2,3-c]acridin-6(2H)-one, 1,11-dihydro-5-hydroxy-2-[2-(hydroxymethyl)-2-oxiranyl]-11-methyl- (9CI)	8242.83430117372	9437.86749012305	5748.14916635428	8411.82443735322	4545.70479058625	8665.32556339848	0.115729190812634	0.744661305728409	0.259740582526632	unchanged	-3.15390313284409	ß»à«[2,3-c]ß¹à¤-6£¨2H£©-Íª£¬1,11-¶þÇâ-5-ôÇ»ù-2-[2-£¨ôÇ¼×»ù£©-2-»·ÑõÒÒÍé»ù]-11-¼×»ù-£¨9CI£©	Ketones, Aldehydes,esters	Íª¡¢È©¡¢õ¥	Acridone	ß¹à¤Íª	339.3	C19H17NO5	360.084270945577	2.2211	--	--	--	--	--	--	--	80565-10-2	--	--	--	--
neg_2473	(S)-(-)-acromelobinic acid	275.160645530346	203.235766811773	184.807274436069	440.7137404369	416.922944170243	476.849604161539	-1.0087605505565	0.00428402694734381	1.38568126964728	down	-0.701635849025576	£¨S£© -£¨-£©-¶¥ÌåË«Ï©Ëá	Organic Acid	ÓÐ»úËá	Carboxylic Acids	ôÈËá	226.186	C9H10N2O5	225.051536385022	2.22823333333333	--	--	--	--	--	--	--	148001-20-1	--	--	--	--
neg_2476	Hydroquinone	1.39677443184782	5.7227556859816e-10	5.7227556859816e-10	36.8994120314514	39.7713626535614	28.6701569085963	-6.2368232562925	0.00812410651492496	1.41820939421822	down	-4.23721559552287	¶Ô±½¶þ·Ó	Polyphenols	¶à·Ó	Phenolic Acids	·ÓËá	110.037	C6H6O2	109.029036749982	2.2425	C00530	Tyrosine metabolism(ko00350);;Metabolic pathways(ko01100)	--	--	--	--	HMDB0002434	123-31-9	Organic compounds	Benzenoids	Phenols	Benzenediols
neg_2490	3-(4-Aminophenyl)-2-propenoic acid; (Z)-form	92204.0268337429	100723.127707997	75913.4374482214	67564.6632139166	73417.9532754332	85377.3143421922	0.248132384049267	0.196574425083934	0.896433130005396	unchanged	-9.91288336799944	3-£¨4-°±»ù±½»ù£©-2-±ûÏ©Ëá£»£¨Z£© -	Phenylpropanoids	±½±ûËØ	Cinnamic Acids And Derivatives	Èâ¹ðËá¼°ÆäÑÜÉúÎï	163.173262357712	C9H9NO2	198.031113404793	2.26391666666667	--	--	--	--	--	--	--	847804-09-5	--	--	--	--
neg_2503	(2,4-Difluorophenoxy)acetic acid	300.611535612581	318.436876977606	272.37487097354	229.205272876692	279.939121124106	323.037457563495	0.099211817908184	0.561591560369059	0.445554699317992	unchanged	2.90669696871756	(2,4-¶þ·ú-±½Ñõ»ù)-ÒÒËá	Ketones, Aldehydes,esters	Íª¡¢È©¡¢õ¥	Other	ÆäËû	188.12824	C8H6O3F2	421.056296935945	2.25678333333333	--	--	--	--	--	--	--	399-44-0	--	--	--	--
neg_2504	CDP-ethanolamine	1131.42683289648	1329.62005015742	970.736312115722	873.638497617313	1029.64044390853	1096.14208059986	0.19427436829943	0.316944724795281	0.730780773494989	unchanged	-5.37091285544471	CDPÒÒ´¼°·	Alcohols	´¼Àà	Amino Alcohols	°±»ù´¼	478.243	C11H20N4O13P2	481.027386284327	2.26391666666667	C00570	Glycerophospholipid metabolism(ko00564);;Metabolic pathways(ko01100)	--	--	--	--	HMDB0001564	3036-18-8	Organic compounds	Nucleosides, nucleotides, and analogues	Pyrimidine nucleotides	Pyrimidine ribonucleotides
neg_2515	Betonicine	581.279401809307	500.345208513631	378.743703998255	286.93972664634	190.150065024768	423.5486067394	0.697312379090077	0.107396307906916	1.04415994404821	unchanged	-5.5410915731665	×óÐýôÇ¸¬°±Ëá¶þ¼×ÄÚÑÎ	Alcohols	´¼Àà	Secondary Alcohol	ÖÙ´¼	159.2	C7H13NO3	158.081385318662	2.27106666666667	C08269	--	--	--	--	--	HMDB0029412	515-25-3	Organic compounds	Organic acids and derivatives	Carboxylic acids and derivatives	Amino acids, peptides, and analogues
neg_2547	secofascaplysin	401.477791124612	447.698602049373	691.960514887971	557.300309408884	1199.39656286712	398.109262211101	-0.483563047033551	0.499819080023348	0.535942409530381	unchanged	-2.10688362814668	Secofasaplysin	Others	ÆäËû	Indole And Its Derivatives	ßÅßá¼°ÆäÑÜÉúÎï	318.326	C19H14N2O3	339.074439936646	2.28533333333333	--	--	--	--	--	--	--	132911-53-6	--	--	--	--
neg_2549	(S)-2,3-dihydro-5-hydroxy-2-(3-hydroxy-4-methoxyphenyl)-7-methoxy-8-(3-methyl-2-butenyl)-4H-1-benzopyran-4-one	297.16364098559	309.544591716255	381.888344639825	323.850264333929	434.874767499883	293.076507886298	-0.0894086970885369	0.702197274347837	0.303843424150081	unchanged	1.57330610346826	£¨S£© -2,3-¶þÇâ-5-ôÇ»ù-2-£¨3-ôÇ»ù-4-¼×Ñõ»ù±½»ù£©-7-¼×Ñõ»ù-8-£¨3-¼×»ù-2-¶¡Ï©»ù£©-4H-1-±½²¢ßÁà«-4-Íª	Ketones, Aldehydes,esters	Íª¡¢È©¡¢õ¥	Other	ÆäËû	384.42236	C22H24O6	405.132560704047	2.29248333333333	--	--	--	--	--	--	--	1176973-53-7	--	--	--	--
neg_2552	3-(2-oxo-2H-1,4-benzoxazin-3-yl)propanoic Acid	212.406732522909	136.074521227338	71.0753775388108	5995.2062357136	1683.30096180652	5944.52599317991	-5.02103859012246	0.0910976237473799	1.20495628280569	unchanged	-5.7877189030497	3-(2-Ñõ´ú-2H-±½²¢[b][1,4]‡fàº-3-»ù)±ûËá	Organic Acid	ÓÐ»úËá	Other	ÆäËû	219.19346	C11H9NO4	264.050092823568	2.29961666666667	--	--	--	--	--	--	--	247571-62-6	--	--	--	--
neg_2553	Butanoic acid,4-(1,3-benzodioxol-5-ylamino)-4-oxo-	1133.69855259239	1135.79140354196	856.739488261045	5054.93853837997	1899.19295348484	5390.63563652705	-1.98140405021531	0.108820871232324	1.16207013886694	unchanged	-2.98979610486747	N-±½²¢[1,3]¶þÑõ´úl-5-»ù-çúçêõ£°·Ëá	Organic Acid	ÓÐ»úËá	Other	ÆäËû	237.20874	C11H11NO5	282.061216553176	2.29961666666667	--	--	--	--	--	--	--	313393-56-5	--	--	--	--
neg_2555	Glycine, N-[(2E)-3-(4-hydroxyphenyl)-1-oxo-2-propen-1-yl]-	1085.20692406262	1321.63148849779	1019.09637971275	2220.47664415012	1242.47405919179	2330.6148100933	-0.75795380215467	0.142360325509322	1.06196008761239	unchanged	-1.35461993342871	¸Ê°±Ëá£¬N-[£¨2E£©-3-£¨4-ôÇ»ù±½»ù£©-1-Ñõ´ú-2-±ûÏ©-1-»ù]-	Amino acids	°±»ùËá	Alpha Amino Acids	¦Á°±»ùËá	221.209343194962	C11H11NO4	256.038998110488	2.30675	--	--	--	--	--	--	--	62430-41-5	--	--	--	--
neg_2561	1,3-dimethyllumazine-6-carboxylic acid (4-(4-hydroxybenzoylamino)pentyl)amide	46.888282912507	32.0530062883453	49.5381849510886	224.66981962186	908.675950875414	106.600751113007	-3.27066810075423	0.276541138356394	0.867404810149671	unchanged	1.64368649390043	1,3-¶þ¼×»ùÂ«àº-6-ôÈËá£¨4-£¨4-ôÇ»ù±½¼×õ£»ù°±»ù£©Îì»ù£©õ£°·	Others	ÆäËû	Other	ÆäËû	440.452	C21H24N6O5	475.150942715545	2.30675	--	--	--	--	--	--	--	857263-10-6	--	--	--	--
neg_2567	(2S)-2-amino-4-(4-aminocyclohexa-2,5-dien-1-yl)butanoic acid	754.076126326592	474.437293093293	781.83351611034	318.053629925463	266.178383750668	336.085093287527	1.12724154505331	0.0601221441380017	1.26173492904102	unchanged	-9.16926663884996	£¨2S£©-2-°±»ù-4-£¨4-°±»ù»·¼º-2,5-¶þÏ©-1-»ù£©¶¡Ëá	Amino acids	°±»ùËá	Alpha Amino Acids	¦Á°±»ùËá	196.24624	C10H16N2O2	241.117582344468	2.32103333333333	--	--	--	--	--	--	--	53696-70-1	--	--	--	--
neg_2576	6H,8H-Benzo[a]pyrano[3,4-g]quinolizin-8-one,12-ethenyl-11-(b-D-glucopyranosyloxy)-5,11,12,12a,13,13a-hexahydro-2-hydroxy-3-methoxy-,(11S,12R,12aS,13aR)-	88.705631105352	55.4391599368598	102.098399783421	115.509368751568	156.676032048016	152.350855587495	-0.785803937183739	0.0357229297485275	1.22150299942433	down	-8.32440929935276	--	--	--	--	--	--	C25H31NO10	540.159992046311	2.34958333333333	--	--	--	--	--	--	--	--	--	--	--	--
neg_2587	(4S)-4-(hydroxymethyl)oxolan-2-one	127.635860691589	454.628406443513	95.7744553138123	264.658009833697	354.500509735234	143.463487847648	-0.169600497035903	0.841944393498237	0.153088425664792	unchanged	7.08121247761355	£¨4S£©-4-£¨ôÇ¼×»ù£©Ñõ´úÍé-2-Íª	Ketones, Aldehydes,esters	Íª¡¢È©¡¢õ¥	Other	ÆäËû	116.11522	C5H8O3	137.022833691141	2.38456666666667	--	--	--	--	--	--	--	80656-71-9	--	--	--	--
neg_2588	(2R,3S,5R)-5-(5-fluoro-2,4-dioxo-3,4-dihydropyrimidin-1(2H)-yl)-3-hydroxytetrahydrofuran-2-carbonitrile (non-preferred name)	23.9274211048784	48.4160333557457	6.72665760030525	201.309213116188	92.5055344707444	192.378470678457	-2.62032539546988	0.0478123574128596	1.26244079728705	down	3.14629455589736	£¨2R£¬3S£¬5R£©-5-£¨5-·ú-2,4-¶þÑõ´ú-3,4-¶þÇâà×à¤-1£¨2H£©-»ù£©-3-ôÇ»ùËÄÇâß»à«-2-ëæ£¨·ÇÓÅÑ¡Ãû³Æ£©	Others	ÆäËû	Pyrimidine	à×à¤	241.17592	C9H8N3O4F	240.043365951138	2.38456666666667	--	--	--	--	--	--	--	54918-10-4	--	--	--	--
neg_2590	1,1-Ethenediamine, N-[2-[[[5-[(dimethylamino)methyl]-2-furanyl]methyl]thio]ethyl]-N'-methyl-2-nitro-, (1E)-	69.0157107603075	50.5482072280879	77.166194559193	62.5796861751541	72.467407611863	80.727650286132	-0.133308209619619	0.544086781037405	0.46672106587214	unchanged	6.07246715944582	1,1-Ethenediamine, N-[2-[[[5-[(dimethylamino)methyl]-2-furanyl]methyl]thio]ethyl]-N'-methyl-2-nitro-, (1E)-	Others	ÆäËû	Other	ÆäËû	314.404	C13H22N4O3S	335.117837015914	2.37743333333333	--	--	--	--	--	--	--	82530-72-1	--	--	--	--
neg_2592	1H,3H-Pyrano[3,4-c]pyran-1-one,5-ethenyl-6-(b-D-glucopyranosyloxy)-4,6-dihydro-(9CI)	298.447341116526	257.215714411927	321.612112465368	316.922488781439	289.258453301078	284.972588740506	-0.0226445728982609	0.841997933021453	0.156783718336973	unchanged	2.93527829541679	1H£¬3H-ßÁà«²¢[3,4-c]ßÁà«-1-Íª£¬5-ÒÒÏ©»ù-6-£¨b-D-ßÁà«ÆÏÌÑÌÇ»ùÑõ»ù£©-4,6-¶þÇâ-£¨9CI£©	Ketones, Aldehydes,esters	Íª¡¢È©¡¢õ¥	Other	ÆäËû	356.324605941772	C16H20O9	355.104501069543	2.38456666666667	--	--	--	--	--	--	--	10092-02-1	--	--	--	--
neg_2594	Ustiloxin F	958.615599918932	905.153632932017	1091.46762361877	735.496174343105	966.430752732619	602.021191839782	0.359165534180094	0.167835368180844	0.961654023739051	unchanged	-7.89095026803771	ÎÚË¾ËûÂåÐÁF	Organic Acid	ÓÐ»úËá	Carboxylic Acids	ôÈËá	466.484905719757	C21H30N4O8	501.172086426548	2.38456666666667	--	--	--	--	--	--	--	208392-87-4	--	--	--	--
neg_2595	1,3-Benzoxazepine	687.107766836497	488.0994562325	1224.82565220413	417.176297195236	481.015316357126	259.680411663486	1.05157836072929	0.193798838104551	0.962545842442012	unchanged	-5.73893608810943	1,3-±½²¢¶ñàº	Others	ÆäËû	Other	ÆäËû	145.157982110977	C9H7NO	144.044654968309	2.39171666666667	--	--	--	--	--	--	--	17367-95-2	--	--	--	--
neg_2596	¦Á-Cyano-4-hydroxycinnamic acid	287.834834491928	218.83630981845	474.857015913219	193.539150207157	244.87099650923	52.3659777854398	0.999964593642352	0.1680804642662	0.933332432515199	unchanged	-1.31017916106514	--	--	--	--	--	--	C10H7NO3	188.035068976304	2.39171666666667	--	--	--	--	--	--	HMDB0248196	--	Organic compounds	Phenylpropanoids and polyketides	Cinnamic acids and derivatives	Hydroxycinnamic acids and derivatives
neg_2598	(-)-12-cytisineacetamide	84.1142427916323	69.400760873237	122.643806894695	89.9460346308917	115.081801539849	117.182998402117	-0.22250685069889	0.457210940798605	0.570667754220238	unchanged	1.78618048259726	£¨-£©-12-°ûà×à¤ÒÒõ£°·	Alkaloids	ÉúÎï¼î	Lupine alkaloid	ÓðÉÈ¶¹ÉúÎï¼î	247.293	C13H17N3O2	292.130721091202	2.39885	--	--	--	--	--	--	--	138867-34-2	--	--	--	--
neg_2603	1,2-Di(1-cyclopenten-1-yl)-1,2-ethanediol	80.5883316639153	68.0861571197966	116.841146462046	143.365183214517	162.861999583633	79.7823304378726	-0.539839584697496	0.254717593635593	0.825804733969142	unchanged	-3.73802217112938	1,2-¶þ£¨1-»·ÎìÏ©-1-»ù£©-1,2-ÒÒ¶þ´¼	Alcohols	´¼Àà	Polyol	¶àÔª´¼	194.270123958588	C12H18O2	239.128157021595	2.41313333333333	--	--	--	--	--	--	--	35811-96-2	--	--	--	--
neg_2607	Glidobactin H (9CI)	925.765662455636	869.048888901032	976.465498577502	1180.3356021714	1524.17990699305	1029.99947917874	-0.430368379625371	0.154249046929507	1.06312446026073	unchanged	-1.71052173330547	Glidobactin H£¨9CI£©	Organic Acid	ÓÐ»úËá	Carboxylic Acids	ôÈËá	422.4754	C20H30N4O6	443.190480308101	2.40598333333333	--	--	--	--	--	--	--	119314-46-4	--	--	--	--
neg_2615	(3E)-4-(3-methylbicyclo[2.2.1]hept-5-en-2-yl)but-3-en-2-one	279.745091212837	216.066262213119	416.122783844814	415.451188111871	511.907148971484	168.785658212047	-0.265435793501403	0.636626207929169	0.36944186620957	unchanged	-1.08331830418584	£¨3E£©-4-£¨3-¼×»ùË«»·[2.2.1]¸ý-5-Ï©-2-»ù£©¶¡-3-Ï©-2-Íª	Ketones, Aldehydes,esters	Íª¡¢È©¡¢õ¥	Other	ÆäËû	176.25484	C12H16O	221.118127208536	2.43453333333333	--	--	--	--	--	--	--	6268-90-2	--	--	--	--
neg_2616	1beta,6alpha-dihydroxy-3,4-dehydrocarvomethone	601.777776584422	522.626023767493	454.520640060245	463.835245421849	420.456797562618	672.45707818638	0.020405667760799	0.93865278094152	0.0627400012883109	unchanged	-0.93663718623573	1¦Â£¬6¦Á-¶þôÇ»ù-3,4-ÍÑÇâ±ûÍª	Terpenoids	ÝÆÀà	Monoterpene	µ¥ÝÆ	184.232	C10H16O3	229.10797479758	2.43453333333333	--	--	--	--	--	--	--	135118-25-1	--	--	--	--
neg_2620	(R)-1-O-(beta-D-glucopyranosyl)-2-[2-methoxy-4-(omega-hydroxypropyl)phenoxy]-propan-3-ol	8712.95334606652	7450.03244392187	12834.2367327929	10758.1401606924	13315.0359036367	5636.57687683452	-0.0350218887388992	0.936453190887506	0.0680638511316316	unchanged	-4.89547621540216	£¨R£© -1-O-£¨¦Â-D-ßÁà«ÆÏÌÑÌÇ»ù£©-2-[2-¼×Ñõ»ù-4-£¨¦Ø-ôÇ±û»ù£©±½Ñõ»ù]-±û-3-´¼	Sugars	ÌÇÀà	Glycosides	ÌÇÜÕ	418.435	C19H30O10	439.156517768378	2.43453333333333	--	--	--	--	--	--	--	68340-35-2	--	--	--	--
neg_2627	ansatrienin A3	244.845693273995	178.421998010829	310.544105119042	240.762448877245	255.471926070153	120.945611154377	0.249718817855274	0.534309330872703	0.459654241774936	unchanged	0.118758513677639	°²É³Çú¾úËØA3	Ketones, Aldehydes,esters	Íª¡¢È©¡¢õ¥	Polyketide	¾ÛÍª	610.73765039444	C34H46N2O8	631.300156742639	2.43453333333333	--	--	--	--	--	--	--	85819-31-4	--	--	--	--
neg_2635	9-Hydroxy-gamma-geraniol-1-O-(6-acetyl-3-angelyl)-beta-D-glucopyranoside	1055.33166919656	867.359329324019	1140.54065680997	1225.63121650027	1343.78758993645	653.332727737664	-0.0732384904820982	0.832930825845031	0.172068001334535	unchanged	-5.60929397262194	9-ôÇ»ù-¦Ã-ÏãÒ¶´¼-1-O-£¨6-ÒÒõ£»ù-3-µ±¹é»ù£©-¦Â-D-ßÁà«ÆÏÌÑÌÇÜÕ	Lipid	Ö¬ÖÊ	Glycolipids	ÌÇÖ¬	456.527	C23H36O9	491.202774869093	2.44168333333333	--	--	--	--	--	--	--	147000-37-1	--	--	--	--
neg_2645	5H-Chromeno2,3-bpyridin-5-one	35.8261428411885	24.226911890929	37.3101393657311	287.926242721795	808.400449259718	62.8281578970287	-3.57355299871539	0.250079074445149	0.909753087612739	unchanged	-0.520495508375819	1-µªÔÓ…ã¶ÖÍª	Ketones, Aldehydes,esters	Íª¡¢È©¡¢õ¥	Chromones	É«Íª	197.189482927322	C12H7NO2	453.109002811957	2.4631	--	--	--	--	--	--	--	6537-46-8	--	--	--	--
neg_2646	7-methoxy-2-methyl-3H-quinazoline-4-thione	156.073763680857	156.523955409799	152.372621653033	1357.44823688065	3965.42021387037	325.773443371314	-3.60269344282856	0.251671542903232	0.90727240102347	unchanged	0.966547271796108	7-¼×Ñõ»ù-2-¼×»ù- 3h -à­ßòßø-4-ÁòÍª	Ketones, Aldehydes,esters	Íª¡¢È©¡¢õ¥	Other	ÆäËû	206.264200687408	C10H10N2OS	471.117017216526	2.45595	--	--	--	--	--	--	--	13116-87-5	--	--	--	--
neg_2648	5,3'-Di-O-(beta-hydroxyethyl)rutoside	1857.27780263317	1620.34380626626	1992.14781512188	2560.44298757539	3512.06174157939	1175.80847914858	-0.406165279255749	0.47521919147379	0.57806326239208	unchanged	-0.359733111043594	5,3'-¶þ-O-£¨¦Â-ôÇÒÒ»ù£©Ü¿ÏãÜÕ	Flavonoids	»ÆÍª	Other	ÆäËû	698.622631549835	C31H38O18	743.20376607299	2.4631	--	--	--	--	--	--	--	862127-05-7	--	--	--	--
neg_2652	4H-1-Benzopyran-4-one, 8-fluoro-2,3-dihydro-3-hydroxy-2-phenyl-	17.1960977220593	14.3079415178588	10.5691340400452	254.013658740231	257.360496479258	69.9220469637456	-3.78830094341584	0.100898347070404	1.18938857216012	unchanged	-6.73474047355409	4H-1-±½²¢ßÁà«-4-Íª£¬8-·ú-2,3-¶þÇâ-3-ôÇ»ù-2-±½»ù-	Flavonoids	»ÆÍª	Flavanones	»ÆÍéÍª	258.24444	C15H11O3F	303.065687272213	2.47023333333333	--	--	--	--	--	--	--	644973-57-9	--	--	--	--
neg_2656	Glyceric acid	3.68415323347543	5.7227556859816e-10	7.75185901716283	12.7155330716028	5.40011075746568	62.3037474982781	-2.81395934619269	0.326629843868647	0.775274418013659	unchanged	-6.03933663336193	--	--	--	--	--	--	C3H6O4	105.018691908278	2.48451666666667	C00258	Pentose phosphate pathway(ko00030);;Glycine, serine and threonine metabolism(ko00260);;Glycerolipid metabolism(ko00561);;Glyoxylate and dicarboxylate metabolism(ko00630);;Metabolic pathways(ko01100);;Biosynthesis of secondary metabolites(ko01110);;Carbon metabolism(ko01200)	--	--	--	--	HMDB0000139	--	Organic compounds	Organic oxygen compounds	Organooxygen compounds	Carbohydrates and carbohydrate conjugates
neg_2657	2,4,6-Cycloheptatrien-1-one, 2-hydroxy-3-methyl-	255.532937278341	235.299391948584	105.692122481783	797.555657095327	550.652324620001	1117.61927365667	-2.04741855390682	0.053583405642279	1.26304647334735	unchanged	-6.80190221774333	2,4,6-»·¸ýÈýÏ©-1-Íª£¬2-ôÇ»ù-3-¼×»ù-	Ketones, Aldehydes,esters	Íª¡¢È©¡¢õ¥	Ketenes	Ï©Íª	136.14792	C8H8O2	135.044227648358	2.48451666666667	--	--	--	--	--	--	--	1004-72-4	--	--	--	--
neg_2658	2-Piperidinecarboxylic acid, 1-nitroso-, (S)-	362.833490566098	325.743501774577	527.380406097441	591.004162260946	808.793757481075	318.070068882764	-0.498526491056234	0.366008155931112	0.692485902722915	unchanged	-4.26633576025327	2-ßßà¤ôÈËá£¬1-ÑÇÏõ»ù-£¨S£©-	Amino acids	°±»ùËá	Other	ÆäËû	158.155201435089	C6H10N2O3	179.043135632946	2.47736666666667	--	--	--	--	--	--	--	30310-83-9	--	--	--	--
neg_2660	metatacarboline E	373.269789040767	410.479695547747	208.762442526493	753.949104341822	609.134830997655	608.16963674885	-0.989957024828127	0.0160563107922735	1.29654427238844	down	4.59180806802523	ÃÀËû¿¨²¨ÁÖE	Alkaloids	ÉúÎï¼î	Camel Pong Alkaloids	ÂæÍÕÅîÉúÎï¼î	452.46	C23H24N4O6	487.141062082186	2.47736666666667	--	--	--	--	--	--	--	1420845-98-2	--	--	--	--
neg_2661	(gamma-Glu-Cys)2	1274.15021896793	1103.70397723386	1288.16918934303	4599.50454393801	6029.42158725205	1050.3665318201	-1.67166500846702	0.212724769818321	0.970169549730792	unchanged	-3.08758449878188	£¨¦Ã-Glu-Cys£©2	Organic Acid	ÓÐ»úËá	Carboxylic Acids	ôÈËá	482.529	C16H26N4O9S2	503.087299680975	2.47736666666667	--	--	--	--	--	--	--	100922-53-0	--	--	--	--
neg_2666	Formononetin	116.859741214351	98.8490745233122	72.0936449801555	307.837879652896	262.111871543002	268.774393718849	-1.54311746128478	0.000709428195228344	1.41120633345492	down	-1.8326222130151	´ÌÃ¢±ú»¨ËØ	Flavonoids	»ÆÍª	Isoflavonoids	Òì»ÆÍª	268.26	C16H12O4	267.065791153521	2.49165	C00858	Isoflavonoid biosynthesis(ko00943);;Metabolic pathways(ko01100);;Biosynthesis of secondary metabolites(ko01110)	LMPK12050037	Polyketides [PK]	Flavonoids [PK12]	Isoflavonoids [PK1205]	HMDB0005808	485-72-3	Organic compounds	Phenylpropanoids and polyketides	Isoflavonoids	O-methylated isoflavonoids
neg_2670	(E)-3-(2,4-Dihydroxyphenyl)-1-[3-[(1S,5S,6R)-5-(2,4-dihydroxyphenyl)-6-(5-hydroxy-2,2-dimethylchromene-6-carbonyl)-3-methylcyclohex-2-en-1-yl]-2,4-dihydroxyphenyl]prop-2-en-1-one	401.813163136131	323.964986760601	427.876250126027	318.574174448282	340.516031535398	224.979942974665	0.383978347045679	0.130884406583988	0.99069551310785	unchanged	8.75455325031661	£¨E£© -3-£¨2,4-¶þôÇ»ù±½»ù£©-1-[3-[£¨1S£¬5S£¬6R£©-5-£¨2,4-¶þôÇ»ù±½»ù£©-6-£¨5-ôÇ»ù-2,2-¶þ¼×»ùÉ«Ï©-6-ôÊ»ù£©-3-¼×»ù»·¼º-2-Ï©-1-»ù]-2,4-¶þôÇ»ù±½»ù]±û-2-Ï©-1-Íª	Flavonoids	»ÆÍª	Chalcones	²é¶ûÍª	676.707852363586	C40H36O10	697.211435269082	2.49165	--	--	--	--	--	--	--	128532-95-6	--	--	--	--
neg_2672	(cyclopropylcarbamoyl)formic acid	256.721176521952	242.566795590935	251.793396395182	137.126946357507	107.181329330788	120.323219159991	1.04253003201759	0.00111926933891094	1.42915692342798	up	-4.3820641122478	£¨»·±û»ù°±»ù¼×õ£»ù£©¼×Ëá	Amino acids	°±»ùËá	Other	ÆäËû	129.114	C5H7NO3	128.034751183054	2.49878333333333	--	--	--	--	--	--	--	183235-79-2	--	--	--	--
neg_2673	(1,2,3,9-tetrahydropyrrolo[2,1-b]quinazolin-9-yl)acetic acid	251.372087124984	331.106388862218	248.541923390201	136.955665563779	119.747381244743	161.559612827686	0.990474684568198	0.022404566923386	1.32897582947542	up	5.92599543820688	£¨1,2,3,9-ËÄÇâßÁ¿©²¢[2,1-b]à­ßòßø-9-»ù£©ÒÒËá	Organic Acid	ÓÐ»úËá	Other	ÆäËû	230.26246	C13H14N2O2	275.105094172007	2.49878333333333	--	--	--	--	--	--	--	1297292-11-5	--	--	--	--
neg_2674	3alpha-propionyloxy-5beta-(4-hydroxytigloyloxy)-7-hydroxycarvotacetone	129.112556059935	77.6473919901365	137.721072091178	285.901189162641	281.861237151358	213.201467903958	-1.180831353752	0.009587922059446	1.33547974537524	down	0.477805108538721	3¦Á-±ûõ£Ñõ»ù-5¦Â-£¨4-ôÇ»ù±ûõ£Ñõ»ù£©-7-ôÇ»ùÏãÇÛÍª	Terpenoids	ÝÆÀà	Monoterpene	µ¥ÝÆ	354.395	C18H26O7	375.14269021395	2.49878333333333	--	--	--	--	--	--	--	138909-15-6	--	--	--	--
neg_2675	2,4(1H,3H)-Pyrimidinedione,5-methoxy-1,3,6-trimethyl-	261.743802480985	166.206463971167	303.314833836583	209.356049655143	355.015990200506	92.0644220247411	0.155739135050823	0.790859813672391	0.197547509210725	unchanged	7.46228108651358	2,4£¨1H£¬3H£©-à×à¤¶þÍª£¬5-¼×Ñõ»ù-1,3,6-Èý¼×»ù-	Ketones, Aldehydes,esters	Íª¡¢È©¡¢õ¥	Other	ÆäËû	184.19248	C8H12N2O3	413.170534761167	2.49878333333333	--	--	--	--	--	--	--	159211-25-3	--	--	--	--
neg_2676	3'-O-acetyl-5-hydroxylaloin A	103.720038681616	99.9636090332609	90.375367472095	234.44620067439	451.848627058177	165.662663053258	-1.53467572667351	0.163542787643713	1.06420268631253	unchanged	-1.08192733095093	3'-O-ÒÒõ£»ù-5-ôÇ»ùÂåÒòA	Others	ÆäËû	Other	ÆäËû	476.43	C23H24O11	521.129549314766	2.49878333333333	--	--	--	--	--	--	--	1254046-21-3	--	--	--	--
neg_2677	(7R,8S,7'S,8'R)-4,9,4',7'-tetrahydroxy-3,3'-dimethoxy-7,9'-epoxylignan 9-O-beta-D-glucopyranoside	3162.60344838942	1618.26338348333	2801.27915653691	9984.11672191666	10273.6370620948	5371.3412453713	-1.75710439768175	0.0534304675783892	1.26652099789874	unchanged	0.80465434178652	£¨7R£¬8S£¬7'S£¬8'R£©-4,9,4'£¬7'-ËÄôÇ»ù-3,3'-¶þ¼×Ñõ»ù-7,9'-»·ÑõÄ¾¾ÛÌÇ9-O-¦Â-D-ßÁà«ÆÏÌÑÌÇÜÕ	Lignans	Ä¾Ö¬ËØ	Other	ÆäËû	538.541	C26H34O12	537.198183162111	2.49878333333333	--	--	--	--	--	--	--	1260540-41-7	--	--	--	--
neg_2679	3-(imidazol-2-yl) alanine	27.9927592863353	12.6998520003477	44.005417996611	16.4123646759434	13.6214829061467	7.49368318873664	1.17437903477077	0.218574385061153	0.922000546848866	unchanged	5.89691765320075	3-£¨ßäßò-2-»ù£©±û°±Ëá	Amino acids	°±»ùËá	Other	ÆäËû	155.15456	C6H9N3O2	154.063114542084	2.50591666666667	--	--	--	--	--	--	--	95383-91-8	--	--	--	--
neg_2680	6-(3-Methyl-2-butenyl)-1H-indole-3-ethanol	5.7227556859816e-10	5.7227556859816e-10	1.41845534014809	0.100123427538148	0.162385195175925	112.004219206918	-6.30646588398281	0.426193652453782	0.63995006242967	unchanged	-2.67714743431504	6-£¨3-¼×»ù-2-¶¡Ï©»ù£©-1H-ßÅßá-3-ÒÒ´¼	Alcohols	´¼Àà	Other	ÆäËû	229.317	C15H19NO	250.120718594286	2.51306666666667	--	--	--	--	--	--	--	583060-24-6	--	--	--	--
neg_2695	4-Pentenoic acid,2-hydroxy-	15.0361407768628	11.6958464901894	13.9000793719944	53.7685793987186	60.6322299903111	37.2074636132658	-1.89965783075117	0.0314444433558462	1.35161510478503	down	-6.45491592157097	2-ôÇ»ù-4-ÎìÏ©Ëá	Lipid	Ö¬ÖÊ	Fatty Acids	Ö¬·¾Ëá	116.11522	C5H8O3	115.039318607391	2.53448333333333	--	--	--	--	--	--	--	67951-43-3	--	--	--	--
neg_2697	4-amino-1,3-dimethyl-1H-pyrazole-5-carboxamide	1155.09656177545	1148.29301836723	1084.4075191082	4128.02573818643	4696.14822857426	2934.16439175893	-1.79526482168167	0.0327203534813161	1.35455669938941	down	-4.14038296501944	4-°±»ù-n,3-¶þ¼×»ù-1H-ßÁßò-5-ôÈõ£°·	Organic Acid	ÓÐ»úËá	Carboxylic Acids	ôÈËá	154.1698	C6H10N4O	175.059490806642	2.52733333333333	--	--	--	--	--	--	--	59023-32-4	--	--	--	--
neg_2698	2-Cyclopentene-1-methanol, 4-(6-amino-9H-purin-9-yl)-, (1R,4S)-	84.2726760039604	73.9506395263757	136.031856472706	35.9400554636635	15.1478997286214	45.4907697105271	1.60729045182829	0.0571728611033028	1.21423709091928	unchanged	4.64983669727428	2-»·ÎìÏ©-1-¼×´¼£¬4-£¨6-°±»ù-9H-àÑßÊ-9-»ù£©-£¬£¨1R£¬4S£©-	Nucleotides	ºËÜÕËá	Other	ÆäËû	231.25382	C11H13N5O	230.105808261576	2.52733333333333	--	--	--	--	--	--	--	158799-92-9	--	--	--	--
neg_2700	1,3-Benzodioxole-5-carboxylicacid, 2-(aminocarbonyl)-3a,6,7,7a-tetrahydro-7-hydroxy-2-methyl-, methyl ester,(2S,3aR,7R,7aR)-	2536.73256388251	2598.62297778989	1300.81538213409	2338.49465090986	1664.78568955518	3740.26846511127	-0.266792253483899	0.592796719186458	0.400534557728733	unchanged	3.34705537814592	1,3-±½²¢¶þÑõÔÓ»·ÎìÏ©-5-ôÈËá£¬2-£¨°±»ùôÊ»ù£©-3a£¬6,7,7a-ËÄÇâ-7-ôÇ»ù-2-¼×»ù-£¬¼×õ¥£¬£¨2S£¬3aR£¬7R£¬7aR£©-	Ketones, Aldehydes,esters	Íª¡¢È©¡¢õ¥	Ketal	ËõÍª	257.2399	C11H15NO6	278.065465517467	2.53448333333333	--	--	--	--	--	--	--	91432-46-1	--	--	--	--
neg_2702	1-((4S)-2t-beta-D-glucopyranosyloxy-5-methoxycarbonyl-3c-vinyl-3,4-dihydro-2H-pyran-4r-ylmethyl)-9H-beta-carboline-3-carboxylic acid	22475.0174534413	13556.5141065943	20678.6176652721	11809.8322740488	10609.2985691734	6344.8399984394	0.979344100223215	0.0545696058045636	1.18890584117243	unchanged	-2.33622092511215	1-£¨£¨4S£©-2t-¦Â-D-ßÁà«ÆÏÌÑÌÇ»ùÑõ»ù-5-¼×Ñõ»ùôÊ»ù-3c-ÒÒÏ©»ù-3,4-¶þÇâ-2H-ßÁà«-4r-»ù¼×»ù£©-9H-¦Â-ßÇßø-3-ôÈËá	Terpenoids	ÝÆÀà	Terpene Glycoside	ÝÆÏ©ÌÇÜÕ	570.545	C28H30N2O11	605.153029008826	2.53448333333333	--	--	--	--	--	--	--	21451-50-3	--	--	--	--
neg_2703	Germanaism C	4296.37028550905	3228.49874084684	5518.12887517572	1962.33478721342	2440.56918132028	483.405798427934	1.41645827657215	0.0379667341562711	1.20612325205208	up	4.25512197539073	Germanaism C	Flavonoids	»ÆÍª	Isoflavonoids	Òì»ÆÍª	684.596051216125	C30H36O18	683.185799187203	2.53448333333333	--	--	--	--	--	--	--	696663-52-2	--	--	--	--
neg_2713	7-Hydroxy-4-methoxy-1-indanone	25.3152581848547	23.6999420355292	15.2133971775161	79.6744604451479	82.4827818655445	64.8872107202862	-1.82168709359674	0.00258312807184827	1.40673141702043	down	1.5378105766098	7-ôÇ»ù-4-¼×Ñõ»ù-1-ÜáÍª	Ketones, Aldehydes,esters	Íª¡¢È©¡¢õ¥	Other	ÆäËû	178.1846	C10H10O3	223.061470876536	2.54161666666667	--	--	--	--	--	--	--	98154-04-2	--	--	--	--
neg_2714	6(5H)-Chrysenone,4b,10b,11,12-tetrahydro-, cis- (8CI)	4430.19445016206	4047.91058746548	4035.78970313212	5380.68926845073	6401.00312672891	4190.51171563694	-0.352032539452514	0.209332906346809	0.961515573906697	unchanged	9.44329285642818	6(5H)-ÝìÍª£¬4b,10b,11,12-ËÄÇâ-£¬Ë³Ê½- (8cl)	Ketones, Aldehydes,esters	Íª¡¢È©¡¢õ¥	Other	ÆäËû	248.31904	C18H16O	293.120661073591	2.54161666666667	--	--	--	--	--	--	--	7496-05-1	--	--	--	--
neg_2716	Catacandin A (9CI)	630.193768930313	454.566181552769	1086.58823951642	484.215669722365	672.308257771208	263.570837196961	0.61260388438907	0.333929359189861	0.702170723649409	unchanged	-0.896944911329635	¿¨Ëû¿²¶¡A£¨9CI£©	Others	ÆäËû	Other	ÆäËû	344.40486	C19H24N2O4	365.147966372754	2.54161666666667	--	--	--	--	--	--	--	100753-64-8	--	--	--	--
neg_2717	4,7-Methanoisobenzofuran-1(3H)-one, 3a,4,7,7a-tetrahydro-3-hydroxy-	42.3469009710495	32.9681541337593	61.6830979654602	53.7977546593186	57.0245366208718	35.0693664544503	-0.0907409467900397	0.799247375697703	0.200309662764179	unchanged	-1.82980779055141	4,7-¼×°±»ù±½²¢ß»à«-1£¨3H£©-Íª£¬3a£¬4,7,7a-ËÄÇâ-3-ôÇ»ù-	Ketones, Aldehydes,esters	Íª¡¢È©¡¢õ¥	Other	ÆäËû	166.1739	C9H10O3	391.139231632039	2.54161666666667	--	--	--	--	--	--	--	56232-16-7	--	--	--	--
neg_2718	1-ethenyl-7-oxabicyclo[4.1.0]hepta-2,4-diene	319.823713933877	279.68272316712	361.913421352658	794.938939992343	889.816485253512	369.263639641486	-1.09521106419787	0.147921134189496	1.08179478268672	unchanged	-9.93019661541435	1-ÒÒÏ©»ù-7-ÑõÔÓ¶þ»·[4.1.0]¸ý-2,4-¶þÏ©	Others	ÆäËû	Other	ÆäËû	120.1485	C8H8O	119.049046249392	2.54875	--	--	--	--	--	--	--	78619-10-0	--	--	--	--
neg_2719	2(5H)-Furanone, 4-hydroxy-5-propyl-	2091.10956915944	1742.29679214274	2248.23796728607	4385.19300271256	4915.09555454375	2168.8111568446	-0.915218797926521	0.16268281296707	1.04886786985323	unchanged	4.27726988340432	2£¨5H£©-ß»à«Íª£¬4-ôÇ»ù-5-±û»ù-	Ketones, Aldehydes,esters	Íª¡¢È©¡¢õ¥	Other	ÆäËû	142.1525	C7H10O3	163.038269641147	2.54875	--	--	--	--	--	--	--	526203-74-7	--	--	--	--
neg_2722	Furo[2,3-g]indolo[2,3-a]quinolizine-1-carboxylic acid, 3a-ethyl-2,3a,4,6,7,12-hexahydro-2-oxo-, methyl ester, (3aR)-	162.84716732261	77.1726284790351	89.9865753452975	504.644108296923	479.362686477489	394.261435845004	-2.06229090164532	0.00148975087945308	1.40268925764936	down	0.2554481016208	ß»à«[2,3-g]ßÅßá[2,3-a]à­ßø-1-ôÈËá£¬3a-ÒÒ»ù-2,3a£¬4,6,7,12-ÁùÇâ-2-Ñõ´ú-£¬¼×õ¥£¬£¨3aR£©-	Others	ÆäËû	Indole And Its Derivatives	ßÅßá¼°ÆäÑÜÉúÎï	364.395295033413	C21H20N2O4	385.117067968701	2.54875	--	--	--	--	--	--	--	223264-23-1	--	--	--	--
neg_2724	4-hydroxymethyl-2-methoxyphenyl 6-O-benzoyl-beta-D-glucopyranoside	381.998069723643	404.175636719863	466.960439985144	317.818047967993	340.782270701603	281.341485530432	0.414897520335638	0.0333955202717894	1.24139742347829	up	3.33969418909873	4-ôÇ¼×»ù-2-¼×Ñõ»ù±½»ù6-O-±½¼×õ£»ù-¦Â-D-ßÁà«ÆÏÌÑÌÇÜÕ	Sugars	ÌÇÀà	Other	ÆäËû	420.40986	C21H24O9	455.112836791624	2.54875	--	--	--	--	--	--	--	41689-45-6	--	--	--	--
neg_2728	7-Amino-4-methylcoumarin	24.8223664488203	38.1285803992309	7.7739648028494	112.31512292902	184.163132742807	155.12815234776	-2.67477558268914	0.0149496953777069	1.36272889061749	down	4.39679027625444	7-°±»ù-4-¼×»ùÏã¶¹ËØ	Coumarins	Ïã¶¹ËØ	Other	ÆäËû	175.18	C10H9NO2	220.062301119291	2.56303333333333	C01386	--	--	--	--	--	HMDB0247230	26093-31-2	Organic compounds	Phenylpropanoids and polyketides	Coumarins and derivatives	--
neg_2729	5-(3-hydroxypropyl)-7-(beta-D-ribofuranosyl)-7H-pyrrolo[2,3-d]pyrimidin-4-amine	15233.7594575681	8227.23343652257	14423.1513353534	6774.78389292969	7453.85939999854	6841.32469468736	0.846406036790041	0.12555272858659	1.12663831843825	unchanged	-9.45986277053795	5-£¨3-ôÇ±û»ù£©-7-£¨¦Â-D-ß»à«ºËÌÇ»ù£©-7H-ßÁ¿©²¢[2,3-D]à×à¤-4-°·	Others	ÆäËû	Pyrrole	ßÁ¿©Àà	324.3324	C14H20N4O5	323.133026974604	2.56303333333333	--	--	--	--	--	--	--	87938-37-2	--	--	--	--
neg_2732	10-dehydrogardenoside	6308.37323018304	4910.48755505568	8609.33106655683	2014.69825086679	2406.89295375783	1407.97067731565	1.76609375555854	0.0415874501170687	1.29957297205333	up	2.92022237457875	10ÍÑÇâ°ëÈéÌÇÜÕ	Sugars	ÌÇÀà	Glycosides	ÌÇÜÕ	402.35	C17H22O11	437.086787089458	2.55588333333333	--	--	--	--	--	--	--	82345-51-5	--	--	--	--
neg_2733	4H-1-Benzopyran-4-one, 3-[2,4-dihydroxy-3-(3-methyl-2-buten-1-yl)phenyl]-2,3-dihydro-5-hydroxy-7-methoxy-6-(3-methyl-2-buten-1-yl)-, (3S)-	376.528663427475	425.916569873539	558.953765776864	341.076084899741	514.57760036308	290.241229518761	0.248615207504862	0.457706074993913	0.542847456010262	unchanged	-4.67789954625152	4H-1-±½²¢ßÁà«-4-Íª£¬3-[2,4-¶þôÇ»ù-3-£¨3-¼×»ù-2-¶¡Ï©-1-»ù£©±½»ù]-2,3-¶þÇâ-5-ôÇ»ù-7-¼×Ñõ»ù-6-£¨3-¼×»ù-2-¶¡Ï©-1-»ù£©-£¨3S£©-	Flavonoids	»ÆÍª	Isoflavonoids	Òì»ÆÍª	438.512808322906	C26H30O6	483.200391674051	2.55588333333333	--	--	--	--	--	--	--	152511-45-0	--	--	--	--
neg_2734	(E)-2-(1-hydroxybut-2-en-2-yl)-11-beta-D-glucopyranosyloxy-6,7-dihydroindolo[2,3-a]quinolizin-4(12H)-one	155.820185480342	160.721328918261	243.390694367493	369.271948148304	300.514453215662	398.294979961478	-0.93169750068346	0.0140105900483996	1.30019916461489	down	1.36480447766661	£¨E£© -2-£¨1-ôÇ»ù¶¡-2-Ï©-2-»ù£©-11-¦Â-D-ßÁà«ÆÏÌÑÌÇ»ùÑõ»ù-6,7-¶þÇâßÅßá²¢[2,3-a]à­ßø-4£¨12H£©-Íª	Sugars	ÌÇÀà	Other	ÆäËû	484.498	C25H28N2O8	519.154627981304	2.56303333333333	--	--	--	--	--	--	--	1023699-70-8	--	--	--	--
neg_2743	DL-o-Tyrosine	10.9332837761826	3.97672404134552	9.58558683850859	633.083522380568	208.491427674498	834.489736681005	-6.09641170488914	0.0963356387914445	1.19457301544758	unchanged	-6.87113480672888	--	--	--	--	--	--	C9H11NO3	180.06537260112	2.58445	--	--	--	--	--	--	HMDB0006050	--	Organic compounds	Organic acids and derivatives	Carboxylic acids and derivatives	Amino acids, peptides, and analogues
neg_2745	3-carboxy-L-tyrosine	43.2055997336709	26.0716017227024	4.66620131203059	4792.21531765223	1234.23213457312	6076.20962476847	-7.35468666752582	0.109445872922087	1.16507187359123	unchanged	-7.11580993615034	3-ôÈ»ù-L-ÀÒ°±Ëá	Amino acids	°±»ùËá	Other	ÆäËû	225.19804	C10H11NO5	224.054844512698	2.58445	--	--	--	--	--	--	--	3641-49-4	--	--	--	--
neg_2750	(4aS,5R,6S)-5-ethenyl-1-oxo-4,4a,5,6-tetrahydro-1H,3H-pyrano[3,4-c]pyran-6-yl 3-O-(3-hydroxybenzoyl)-beta-D-glucopyranoside	524.210342609696	557.950223211272	508.616979757786	635.722145366918	529.262300524818	1084.10377013286	-0.499608145858864	0.325624095588266	0.777797767459591	unchanged	7.29348957128263	£¨4aS£¬5R£¬6S£©-5-ÒÒÏ©»ù-1-Ñõ´ú-4,4a£¬5,6-ËÄÇâ-1H£¬3H-ßÁà«²¢[3,4-c]ßÁà«-6-»ù3-O-£¨3-ôÇ»ù±½¼×õ£»ù£©-¦Â-D-ßÁà«ÆÏÌÑÌÇÜÕ	Sugars	ÌÇÀà	Glucosides	ÆÏÌÑÌÇÜÕ	478.44594	C23H26O11	477.14372258087	2.58445	--	--	--	--	--	--	--	77533-68-7	--	--	--	--
neg_2759	5,7-dihydroxycoumarin 7-(6-O-beta-D-apiofuranosyl-beta-D-glucopyranoside)	160.820574145979	137.876002233157	166.467900767307	595.610160998434	1148.19224210242	319.758781113419	-2.14932338166394	0.160037331586796	1.07109783755647	unchanged	7.52596011806713	5,7-¶þôÇ»ùÏã¶¹ËØ7-£¨6-O-¦Â-D-ß»à«»ù-¦Â-D-ßÁà«ÆÏÌÑÌÇÜÕ£©	Coumarins	Ïã¶¹ËØ	Other	ÆäËû	472.397	C20H24O13	471.117967560976	2.59158333333333	--	--	--	--	--	--	--	1149372-95-1	--	--	--	--
neg_2762	6-[4,5-dihydroxy-6-methyl-3-(3,4,5-trihydroxy-6-methyloxan-2-yl)oxyoxan-2-yl]oxy-5-hydroxy-7-methoxy-2-phenylchromen-4-one	630.194355002699	450.484632392197	758.860618007966	1365.62295831999	1088.86013453881	2019.69287795595	-1.28227726122427	0.0743840823540132	1.20329269693911	unchanged	-1.15461102340876	6-[4,5-¶þôÇ»ù-6-¼×»ù-3-£¨3,4,5-ÈýôÇ»ù-6-¼×Ñõ»ù-2-»ù£©Ñõ´ú-2-»ù]Ñõ»ù-5-ôÇ»ù-7-¼×Ñõ»ù-2-±½»ùÉ«Ï©-4-Íª	Flavonoids	»ÆÍª	Glycosides	ÌÇÜÕ	576.545889854431	C28H32O13	597.158293631786	2.59871666666667	--	--	--	--	--	--	--	192224-98-9	--	--	--	--
neg_2768	Promothiocin A	1176.81450262959	1569.07924433292	1031.67359236379	861.912049577589	773.684533925938	669.864511044865	0.712402153279501	0.0794863948989034	1.19115701421574	unchanged	5.35195833942327	´ÙÁòÃ¹ËØA	Ketones, Aldehydes,esters	Íª¡¢È©¡¢õ¥	Polyketide	¾ÛÍª	815.877883672714	C36H37N11O8S2	836.205830075736	2.59871666666667	--	--	--	--	--	--	--	156737-05-2	--	--	--	--
neg_2771	L-threo-Hexonamide,3-amino-N-(3-amino-3-iminopropyl)-2,3,4,6-tetradeoxy-6-[[(2E,4E)-1-oxo-2,4-hexadien-1-yl]amino]-	162.217497703454	468.86783359254	46.5286976914993	389.238532069649	185.098743049235	1301.28070870679	-1.46883036816544	0.36764151754632	0.687766971469176	unchanged	4.04069787941288	L-ËÕ°±Ëá-¼ºõ£°·£¬3-°±»ù-N-£¨3-°±»ù-3-ÑÇ°±»ù±û»ù£©-2,3,4,6-ËÄÍÑÑõ-6-[[£¨2E£¬4E£©-1-Ñõ´ú-2,4-¼º¶þÏ©-1-»ù]°±»ù]-	Amino acids	°±»ùËá	Other	ÆäËû	325.40658	C15H27N5O3	346.187371649543	2.613	--	--	--	--	--	--	--	111337-84-9	--	--	--	--
neg_2773	(+)-isolariciresinol 3alpha-O-beta-D-glucopyranoside	87.9570754112686	42.3527001279263	89.2454352641685	243.113425630259	298.847893104773	124.123091170871	-1.60112124018235	0.0914664674067419	1.17381704492715	unchanged	-0.293255365172948	--	--	--	--	--	--	C26H34O11	567.208161634623	2.613	--	--	--	--	--	--	--	--	--	--	--	--
neg_2780	(2R,3R,4S,5S,6R)-2-hexoxy-6-(hydroxymethyl)oxane-3,4,5-triol	490.866279945465	577.606884327606	500.295283034152	569.330613987961	706.997126421885	603.026825089201	-0.260604852286976	0.116215352938703	1.04560193646346	unchanged	7.33598674712535	£¨2R£¬3R£¬4S£¬5S£¬6R£©-2-ôÇ»ù-6-£¨ôÇ¼×»ù£©¶ñÍé-3,4,5-Èý´¼	Sugars	ÌÇÀà	Monosaccharide	µ¥ÌÇ	264.32	C12H24O6	285.133894161408	2.62013333333333	--	--	--	--	--	--	--	59080-45-4	--	--	--	--
neg_2781	5'-Tigloyloxymethylene-2-(4-isovaleryloxybut-3-ynyl)dithiophene	387.26348556647	487.839419069908	422.089944842053	2132.86284269763	5192.55484263136	779.621461365631	-2.64342617750761	0.224194356662725	0.953505909316006	unchanged	-4.62215622043278	5¡¯-Èýõ£ÑõÑÇ¼×»ù-2-£¨4-ÒìÎìõ£Ñõ»ù¶¡-3-È²»ù£©¶þàç·Ô	Others	ÆäËû	Thiophene	àç·Ô	430.58	C23H26O4S2	429.11798676471	2.62013333333333	--	--	--	--	--	--	--	120692-44-6	--	--	--	--
neg_2792	1H-Benzo[b]fluorene-5,10-dione,1,3-bis(acetyloxy)-11-diazo-2,3,4,11-tetrahydro-2,4,9-trihydroxy-2-methyl-,(1R,2R,3R,4S)-	446.383585465319	510.094140163847	436.383682624147	1680.73412535936	3566.84518086731	1095.98535505543	-2.18724205204086	0.157180888179994	1.07709735716108	unchanged	0.803254854331927	1H-±½²¢[b]ÜÌ-5,10-¶þÍª£¬1,3-Ë«£¨ÒÒõ£Ñõ»ù£©-11-ÖØµª-2,3,4,11-ËÄÇâ-2,4,9-ÈýôÇ»ù-2-¼×»ù-£¨1R£¬2R£¬3R£¬4S£©-	Ketones, Aldehydes,esters	Íª¡¢È©¡¢õ¥	Aromatic Ketone	·¼ÏãÍª	454.38632	C22H18N2O9	499.099797791918	2.63441666666667	--	--	--	--	--	--	--	35303-14-1	--	--	--	--
neg_2795	4H-1-Benzopyran-4-one,3-[(4-O-acetyl-6-deoxy-a-L-mannopyranosyl)oxy]-7-[(6-deoxy-a-L-mannopyranosyl)oxy]-2-(3,4-dihydroxyphenyl)-5-hydroxy-6-methoxy-	24774.6569831027	27604.792894978	13389.6756002303	26063.3511555426	25084.5976359392	1991.37494145605	0.307630619338447	0.67025584449541	0.330706969575444	unchanged	3.55852622909962	4H-1-±½²¢ßÁà«-4-Íª£¬3-[£¨4-O-ÒÒõ£»ù-6-ÍÑÑõ-a-L-ßÁà«¸ÊÂ¶ÌÇ»ù£©Ñõ»ù]-7-[£¨6-ÍÑÑõ-a-L-ßÁà«¸ÊÂ¶ÌÇ»ù£©Ñõ»ù]-2-£¨3,4-¶þôÇ»ù±½»ù£©-5-ôÇ»ù-6-¼×Ñõ»ù-	Flavonoids	»ÆÍª	Glycosides	ÌÇÜÕ	666.580770969391	C30H34O17	711.180173110478	2.63441666666667	--	--	--	--	--	--	--	160473-01-8	--	--	--	--
neg_2800	5,6,7,8-tetrahydro-Pyrido[2,3-d]pyrimidin-2-amine	77.7257369383527	71.3116737939215	73.3143825645966	253.847927423098	248.865669128561	154.974227335186	-1.56455892089954	0.0453320364835676	1.31990393680129	down	2.25578434762968	(9CI)-1,5,6,7-ËÄÇâßÁà¤²¢[2,3-d]à×à¤-2-°·	Others	ÆäËû	Pyridine And Its Derivatives	ßÁà¤¼°ÆäÑÜÉúÎï	150.1811	C7H10N4	185.060684279759	2.64155	--	--	--	--	--	--	--	97482-20-7	--	--	--	--
neg_2801	{[2-amino-4-hydroxy-4-(4-hydroxyphenyl)-3-methylbutanoyl]amino}[5-(2,4-dioxo-3,4-dihydropyrimidin-1(2H)-yl)-3,4-dihydroxytetrahydrofuran-2-yl]acetic acid (non-preferred name)	126.941689538535	118.602613364442	144.193034932141	250.891244228126	256.507063242137	329.893477508799	-1.10322831830055	0.0207975899751015	1.36058261144598	down	-4.06080386024177	{[2-°±»ù-4-ôÇ»ù-4-£¨4-ôÇ»ù±½»ù£©-3-¼×»ù¶¡õ£»ù]°±»ù}[5-£¨2,4-¶þÑõ´ú-3,4-¶þÇâà×à¤-1£¨2H£©-»ù£©-3,4-¶þôÇ»ùËÄÇâß»à«-2-»ù]ÒÒËá£¨·ÇÓÅÑ¡Ãû³Æ£©	Organic Acid	ÓÐ»úËá	Carboxylic Acids	ôÈËá	494.45194	C21H26N4O10	515.137554161915	2.64155	--	--	--	--	--	--	--	74342-20-4	--	--	--	--
neg_2803	didrovaltrate acetoxy hydrin	2931.40130343058	2267.19545863814	624.400148612034	5542.84892042876	4035.48211229699	4005.20436269192	-1.22202526113238	0.0430339866043154	1.20140004313131	down	-2.17987618350885	Ë«ÎìÇúõ¥ÒÒõ£Ñõ»ùÇâ	Organic Acid	ÓÐ»úËá	Carboxylic Acids	ôÈËá	484.537	C24H36O10	529.227994656829	2.64155	--	--	--	--	--	--	--	81659-07-6	--	--	--	--
neg_2811	(3R)-3-hydroxy-4,4-dimethyloxolan-2-one	1124.46286814243	1143.99349878289	116.621680434087	675.879171316266	407.195413962092	871.522404870632	0.28716530140565	0.724023211302864	0.284345775653958	unchanged	-9.36602222483738	--	--	--	--	--	--	C6H10O3	129.054499574486	2.66296666666667	--	--	--	--	--	--	HMDB0303902	--	Organic compounds	Organoheterocyclic compounds	Lactones	Gamma butyrolactones
neg_2814	(3R,5S,6S,7E,9R)-megastigman-7-ene-3,5,6,9-tetraol 3-O-beta-D-glucopyranoside	578.844817968654	448.397945276309	736.765147654733	301.046236503108	446.690738333421	133.696316426676	1.00093373826866	0.0754340347788203	1.10230864839181	unchanged	1.15069613677344	£¨3R£¬5S£¬6S£¬7E£¬9R£©-megastigman-7-ene-3,5,6,9-tetraol 3-O-¦Â-D-ßÁà«ÆÏÌÑÌÇÜÕ	Sugars	ÌÇÀà	Glucosides	ÆÏÌÑÌÇÜÕ	406.468	C19H34O9	451.21895297253	2.65583333333333	--	--	--	--	--	--	--	1363802-85-0	--	--	--	--
neg_2818	5-Azido Uridine	5.80195848486336	4.78901661092466	5.91826625647634	47.9638526848139	19.9645216666509	63.5560109242499	-2.99354574834456	0.0950602042351946	1.19735990966335	unchanged	-0.185420561596686	5-µþµªÄòÜÕ	Nucleotides	ºËÜÕËá	Pyrimidine Nucleotide	à×à¤ºËÜÕËá	285.21354	C9H11N5O6	284.063603804118	2.6701	--	--	--	--	--	--	--	1355028-82-8	--	--	--	--
neg_2819	saliniquinone D	133.53284508032	118.619605385037	137.176134897329	234.666980798282	201.310716324407	246.353250912928	-0.809483378728896	0.00962045533649292	1.38125713332048	down	6.29161697930142	Áøµªõ«D	Quinones	õ«Àà	Anthraquinones	Ýìõ«	390.385	C23H18O6	389.105516287448	2.6701	--	--	--	--	--	--	--	1243702-20-6	--	--	--	--
neg_2828	8alpha-acetoxy-15-hydroxy-14-(2-methyl-3-hydroxybutyryloxy)-costunolide	216.804040157881	288.655855025275	443.386153157438	306.456435902889	476.42891083434	233.300973801245	-0.0989190164752659	0.830567652391849	0.171238255773686	unchanged	3.75643282821614	8¦Á-ÒÒõ£Ñõ»ù-15-ôÇ»ù-14-£¨2-¼×»ù-3-ôÇ»ù¶¡õ£Ñõ»ù£©-Ä¾ÏãÌþÄÚõ¥	Lipid	Ö¬ÖÊ	Isoprene lipid	ÒìÎì¶þÏ©Ö¬ÖÊ	422.469	C22H30O8	467.193856732237	2.68438333333333	--	--	--	--	--	--	--	126622-29-5	--	--	--	--
neg_2829	3-Benzofuranmethanol,2,3-dihydro-2-(4-hydroxy-3-methoxyphenyl)-7-methoxy-5-[[tetrahydro-3-hydroxy-5-(4-hydroxy-3-methoxyphenyl)-4-(hydroxymethyl)-3-furanyl]methyl]-(9CI)	772.940086261812	615.358197914407	563.494759389213	537.408915360542	624.293484470108	573.185598344398	0.169957558742689	0.374593271649893	0.674029098242137	unchanged	1.69649371664637	3-±½²¢ß»à«¼×´¼£¬2,3-¶þÇâ-2-£¨4-ôÇ»ù-3-¼×Ñõ»ù±½»ù£©-7-¼×Ñõ»ù-5-[[ËÄÇâ-3-ôÇ»ù-5-£¨4-ôÇ»ù-3-¼×Ñõ»ù±½»ù£©-4-£¨ôÇ¼×»ù£©-3-ß»à«»ù]¼×»ù]-£¨9CI£©	Flavonoids	»ÆÍª	Other	ÆäËû	554.584969997406	C30H34O10	589.18553880858	2.68438333333333	--	--	--	--	--	--	--	119403-22-4	--	--	--	--
neg_2832	DIHYDRO-¦Â-TUBAIC ACID	733.713912870858	851.287247142268	836.781627060835	390.647070527062	710.425805367454	202.909286690242	0.893145338784302	0.120925537880026	1.11216543707142	unchanged	-3.15001643636489	--	--	--	--	--	--	C13H16O4	235.096838825174	2.69151666666667	--	--	--	--	--	--	--	--	--	--	--	--
neg_2834	7-Methyl Camptothecin	656.323941580336	794.713566436916	810.183476149068	3215.51330569921	5667.59673107894	1559.22605388121	-2.20727060273484	0.149442964228693	1.09109913635556	unchanged	-2.08209764538964	7-¼×»ùÏ²Ê÷¼î	Alkaloids	ÉúÎï¼î	Camptothecin	Ï²Ê÷¼î	362.37862	C21H18N2O4	383.10057090204	2.69151666666667	--	--	--	--	--	--	--	78287-26-0	--	--	--	--
neg_2835	1L-Myo-inositol 1beta-acetate 2alpha-methylbutanoate 3alpha-isobutanoate 1(axial),4beta,5alpha,6beta	3096.49322671603	3349.94424877307	3185.44013957559	1242.39828779506	3288.898162471	263.882477004348	1.00623241202695	0.211470636050972	0.960721596109047	unchanged	5.37497879616774	1L¼¡´¼1¦Â-ÒÒËáõ¥2¦Á-¼×»ù¶¡Ëáõ¥3¦Á-Òì¶¡Ëáõ¥1£¨ÖáÏò£©£¬4¦Â£¬5¦Á£¬6¦Â	Ketones, Aldehydes,esters	Íª¡¢È©¡¢õ¥	Carboxylic acid ester	ôÈËáõ¥	376.399	C17H28O9	397.150022217686	2.69151666666667	--	--	--	--	--	--	--	132536-75-5	--	--	--	--
neg_2837	(3R,4S)-4,6,8-trihydroxy-7-methoxy-3-methyl-3,4-dihydroisochromen-1-one	97.1807121688933	64.0992161118624	49.0930192413241	106.117999746118	160.873727686292	68.1989565798564	-0.672032856482674	0.263876008187228	0.821012835911647	unchanged	8.60195434424194	£¨3R£¬4S£©-4,6,8-ÈýôÇ»ù-7-¼×Ñõ»ù-3-¼×»ù-3,4-¶þÇâÒì¸õ-1-Íª	Polyphenols	¶à·Ó	Other	ÆäËû	240.21	C11H12O6	525.129109103008	2.69151666666667	--	--	--	--	--	--	--	--	--	--	--	--
neg_2844	Butanoic acid, 2-amino-4-(hydroxyphosphinyl)-	465.961958418162	408.614603058143	481.747108951015	330.598396773106	478.579704899084	194.260188390343	0.434749605617183	0.285995034345299	0.814334458269065	unchanged	-6.59819024247413	2-°±»ù-4-£¨ôÇ»ùì¢»ù£©¶¡Ëá-	Amino acids	°±»ùËá	Other	ÆäËû	166.09236	C4H9NO4P+	165.01854749247	2.70508333333333	--	--	--	--	--	--	--	89131-42-0	--	--	--	--
neg_2845	1(3H)-Isobenzofuranone, 3-butyl-4,5-dihydro-, (3R)-	72.4210554387502	75.932371850628	128.044996409329	62.3660787156706	98.1587410324638	35.8231949030787	0.493336377609468	0.354233450815874	0.662943951651182	unchanged	-1.39723197995634	1£¨3H£©-Òì±½²¢ß»à«Íª£¬3-¶¡»ù-4,5-¶þÇâ-£¨3R£©-	Others	ÆäËû	Benzofuran	±½²¢ß»à«	192.254243850708	C12H16O2	191.107484890977	2.70508333333333	--	--	--	--	--	--	--	82467-94-5	--	--	--	--
neg_2847	(1S)-1,5-secovibralactone	523.552212188545	536.086632071221	732.294906780648	490.362398739337	577.495605088188	341.063152406972	0.346926420863339	0.256888438704991	0.791010845741706	unchanged	-4.23178113293953	£¨1S£©-1,5-secovibralactone	Others	ÆäËû	Other	ÆäËû	208.254	C12H16O3	253.107266566064	2.70508333333333	--	--	--	--	--	--	--	1092942-60-3	--	--	--	--
neg_2849	(3R,4S,6R)-p-Menth-1-ene-3,6-diol 6-O-¦Â-D-glucopyranoside	264.040918788281	304.820427776594	229.272163071337	65.9371020197528	84.1344623034676	50.7938403986405	1.99040098834617	0.00495686829439211	1.40451243633907	up	1.43680377705188	£¨3R£¬4S£¬6R£©-p-±¡ºÉ-1-Ï©-3,6-¶þ´¼6-O-¦Â-D-ßÁà«ÆÏÌÑÌÇÜÕ	Terpenoids	ÝÆÀà	Terpene Glycoside	ÝÆÏ©ÌÇÜÕ	332.389	C16H28O7	377.182183387392	2.70508333333333	--	--	--	--	--	--	--	132185-88-7	--	--	--	--
neg_2857	hydracyanoside D	927.359413594566	807.779479558724	1162.06497474804	644.654920924002	588.718201756751	435.591830620331	0.795707546704204	0.0379301084939576	1.24027857797261	up	4.35420669130308	ÇâÇèËáõ¥D	Terpenoids	ÝÆÀà	Terpene Glycoside	ÝÆÏ©ÌÇÜÕ	711.664	C32H41NO17	746.209947027048	2.70508333333333	--	--	--	--	--	--	--	1227940-10-4	--	--	--	--
neg_2859	Phallacin	1613.14893121559	901.355164358342	944.326065815917	285.477785998828	220.208508844606	219.653855932018	2.25355455917001	0.0572046867761422	1.28618692880732	unchanged	8.75081536842728	Ö¸¼×ËØ	Organic Acid	ÓÐ»úËá	Carboxylic Acids	ôÈËá	830.904307842255	C37H50N8O12S	865.30355741393	2.71223333333333	--	--	--	--	--	--	--	53568-40-4	--	--	--	--
neg_2861	3,4-Dihydrocoumarin	1723.30525083512	1892.3224727287	2832.38741924572	1942.64150968347	2004.97950015139	1120.27903902669	0.347467060605488	0.363987555506132	0.657194973988452	unchanged	-3.91422385974791	--	--	--	--	--	--	C9H8O2	355.103058478697	2.71936666666667	C02274	Biosynthesis of various plant secondary metabolites(ko00999)	--	--	--	--	HMDB0036626	--	Organic compounds	Phenylpropanoids and polyketides	3,4-dihydrocoumarins	--
neg_2862	Cyclohexanone,2,3,4-trihydroxy-6-methyl-, (2S,3R,4R,6R)-	757.201791855478	616.507614686879	496.577404074822	149.1923823676	137.599480219886	144.675710711566	2.11593548234672	0.0235950536090549	1.37748703410363	up	-6.16421002400054	»·¼ºÍª£¬2,3,4-ÈýôÇ»ù-6-¼×»ù-£¨2S£¬3R£¬4R£¬6R£©-	Alcohols	´¼Àà	Other	ÆäËû	160.16778	C7H12O4	159.065295704044	2.71936666666667	--	--	--	--	--	--	--	106750-01-0	--	--	--	--
neg_2877	1-O-(E)-feruloyl-3-alpha-D-glucuronosylglycerol	4663.99214731922	3653.28922972638	4665.10703092348	22280.749444445	23596.6419422031	18839.6573116051	-2.31758999323784	0.00471853452674233	1.42450081183384	down	-3.48159827087347	1-O-£¨E£©-°¢Îºõ£»ù-3-¦Á-D-ÆÏÌÑÌÇÈ©Ëá¸ÊÓÍ	Sugars	ÌÇÀà	Sugar Acids	ÌÇËá	444.387	C19H24O12	443.117953501384	2.74078333333333	--	--	--	--	--	--	--	137887-26-4	--	--	--	--
neg_2890	4,6-dihydroxy-2H-chromen-2-one	119.850019407956	131.389191874987	83.893629852526	351.873476647905	473.219121287693	239.334146310995	-1.6672716897615	0.0635307155588052	1.25835843669166	unchanged	-4.71188209070875	4,6-¶þôÇ»ùÏã¶¹ËØ	Coumarins	Ïã¶¹ËØ	Hydroxycoumarins	ôÇ»ùÏã¶¹ËØ	178.142	C9H6O4	177.018493398271	2.7622	--	--	--	--	--	--	--	30992-75-7	--	--	--	--
neg_2894	6-O-Feruloylsucrose	209.980505290027	284.760311832849	215.472193629876	205.855084066793	249.035623808478	193.545994487509	0.131286038477136	0.526010913103736	0.477424350189611	unchanged	0.475932293655889	--	--	--	--	--	--	C22H30O14	517.15652581471	2.75505	--	--	--	--	--	--	--	--	--	--	--	--
neg_2899	1H-Isoindol-1-one, 2,3-dihydro-4-hydroxy-2-(2-hydroxyethyl)-	2.42929732397615	1.5502258187948	7.13919445700444	127.810161004704	62.6844696406768	273.199079923629	-5.38210985191209	0.13611024034236	1.11072525415569	unchanged	6.57658550186034	1H-ÒìßÅßá-1-Íª£¬2,3-¶þÇâ-4-ôÇ»ù-2-£¨2-ôÇÒÒ»ù£©-	Ketones, Aldehydes,esters	Íª¡¢È©¡¢õ¥	Other	ÆäËû	193.19924	C10H11NO3	238.073365853217	2.76933333333333	--	--	--	--	--	--	--	919079-22-4	--	--	--	--
neg_2900	(4S,3Z)-4-hydroxy-5-methylene-3-octylidenedihydrofuran-2-one	22.245456855492	12.0570260728712	11.9318692118752	59.0713674554722	35.2968683881148	88.9728870560515	-1.98749333652072	0.0923662720443754	1.18205061900318	unchanged	-3.76282470210411	£¨4S£¬3Z£©-4-ôÇ»ù-5-ÑÇ¼×»ù-3-ÐÁ»ù¶þÇâß»à«-2-Íª	Ketones, Aldehydes,esters	Íª¡¢È©¡¢õ¥	Other	ÆäËû	224.2961	C13H20O3	259.109802395868	2.76933333333333	--	--	--	--	--	--	--	905304-81-6	--	--	--	--
neg_2901	2,4,6-Heptatrien-1-one,7-(1,3-benzodioxol-5-yl)-1-(1-piperidinyl)-, (2E,4E,6E)-	871.711511535446	912.780339612572	749.613657677838	525.479788484529	364.865306591286	650.956139440983	0.717327740936156	0.0364789457261974	1.25249538085977	up	-1.66731556107123	--	--	--	--	--	--	C19H21NO3	332.126292568139	2.76933333333333	--	--	--	--	--	--	--	--	--	--	--	--
neg_2907	2-Azido-1-methyl-1H-indole	194.939182233011	368.906194760601	27.7949756663628	363.095820014056	246.656261883281	400.602314256468	-0.772069068018936	0.294228131266662	0.771836086499287	unchanged	-2.84731474294316	2-µþµª-1-¼×»ù- 1h -ßÅßá	Others	ÆäËû	Indole And Its Derivatives	ßÅßá¼°ÆäÑÜÉúÎï	172.18662071228	C9H8N4	217.072609194371	2.77646666666667	--	--	--	--	--	--	--	124459-96-7	--	--	--	--
neg_2909	Cornoside	608.953367586483	631.856491228462	474.53107356737	634.079150797738	620.9807535324	427.020401908655	0.0282487628849086	0.900744410487175	0.0982036710034448	unchanged	3.44123704794927	—…Ä¾ÜÕ	Sugars	ÌÇÀà	Glucosides	ÆÏÌÑÌÇÜÕ	316.3	C14H20O8	315.109628995343	2.78361666666667	--	--	--	--	--	--	HMDB0302801	40661-45-8	Organic compounds	Organic oxygen compounds	Organooxygen compounds	Carbohydrates and carbohydrate conjugates
neg_2913	Picras-3-en-21-oicacid, 15-(acetyloxy)-13,20-epoxy-1,11,12-trihydroxy-2,16-dioxo-, methyl ester,(1b,11b,12a,15b)-	40.5424542330288	52.5936438247333	48.2177368767416	72.5564084037269	66.6417582311147	33.5446248008864	-0.289314484075104	0.483832316076411	0.55050259186345	unchanged	1.80995237166053	Picras-3-en-21-oicacid£¬15-£¨ÒÒõ£Ñõ»ù£©-13,20-»·Ñõ-1,11,12-ÈýôÇ»ù-2,16-¶þÑõ´ú-£¬¼×õ¥£¬£¨1b£¬11b£¬12a£¬15b£©-	Lipid	Ö¬ÖÊ	Isoprene lipid	ÒìÎì¶þÏ©Ö¬ÖÊ	480.462	C23H28O11	515.133432085573	2.77646666666667	--	--	--	--	--	--	--	53663-03-9	--	--	--	--
neg_2915	4,5,1',8'-Tetrahydroxy-2,6'-dimethyl-10'-((2S,3R,4R,5R,6R)-3,4,5-trihydroxy-6-methyl-tetrahydro-pyran-2-yl)-10'H-[1,2']bianthracenyl-9,10,9'-trione	2427.2293048455	3249.0236896758	1222.42581477427	892.408182672676	870.545948494113	1856.68707158928	0.930473395520106	0.199087302093258	0.914647999569229	unchanged	-4.93879972153617	4,5,1'£¬8'-ËÄôÇ»ù-2,6'-¶þ¼×»ù-10'-£¨£¨2S£¬3R£¬4R£¬5R£¬6R£©-3,4,5-ÈýôÇ»ù-6-¼×»ù-ËÄÇâßÁà«-2-»ù£©-10'-[1,2']Ë«Ýì»ù-9,10,9'-ÈýÍª	Quinones	õ«Àà	Anthraquinones	Ýìõ«	638.617	C36H30O11	683.160493377148	2.77646666666667	--	--	--	--	--	--	--	138213-69-1	--	--	--	--
neg_2926	7-hydroxy-6-methoxy-2-methyl-1(2H)-isoquinolone	61.3165683180317	54.6832484189668	40.3886747530957	198.837050890867	231.997654226234	243.318581672113	-2.10794231430592	0.00177384312018224	1.42431004231571	down	3.76700167750374	7-ôÇ»ù-6-¼×Ñõ»ù-2-¼×»ù-1£¨2H£©-Òìà­ÅµÍª	Ketones, Aldehydes,esters	Íª¡¢È©¡¢õ¥	Other	ÆäËû	205.20994	C11H11NO3	250.07286859995	2.79788333333333	--	--	--	--	--	--	--	54302-47-5	--	--	--	--
neg_2941	Apigenin 7-glycosides; 7-O-[¦Â-D-Apiofuranosyl-(1¡ú2)-6-O-malonyl-¦Â-D-glucopyranoside]	1515.09420662215	1339.6607407424	1817.78071133393	2213.54777856228	2846.50375278425	793.07480221837	-0.325001744041992	0.586704517569782	0.440120313481192	unchanged	8.61272664080085	ÇÛ²ËËØ7-ÌÇÜÕ£»7-O-[¦Â-D-ß»à«¼×õ£»ù-£¨1¡ú2£© -6-O-±û¶þõ£»ù-¦Â-D-ßÁà«ÆÏÌÑÌÇÜÕ]	Flavonoids	»ÆÍª	Glycosides	ÌÇÜÕ	650.538310527802	C29H30O17	649.146622612199	2.80501666666667	--	--	--	--	--	--	--	60478-75-3	--	--	--	--
neg_2953	Iristectorin A-6''-O-glucoside	10868.0841020177	5999.92559639349	13234.7482165616	3730.18437282258	4567.99165445608	2061.16920193255	1.53896284878126	0.0777639546909315	1.18716342680544	unchanged	2.00511112581763	ð°Î²¼×ÜÕA-6''-O-ÆÏÌÑÌÇÜÕ	Flavonoids	»ÆÍª	Isoflavonoids	Òì»ÆÍª	654.570070743561	C29H34O17	653.173634893693	2.8193	--	--	--	--	--	--	--	86849-71-0	--	--	--	--
neg_2957	5-Hydroxyferulate	344.230300155759	312.951567871228	213.705671408899	382.472341857834	340.763549735741	456.118064279583	-0.437438438907	0.119879791656422	1.01337015398665	unchanged	-4.69376634950462	--	--	--	--	--	--	C10H10O5	209.044561047626	2.83358333333333	C05619	Phenylpropanoid biosynthesis(ko00940);;Metabolic pathways(ko01100);;Biosynthesis of secondary metabolites(ko01110)	--	--	--	--	HMDB0035484	--	Organic compounds	Phenylpropanoids and polyketides	Cinnamic acids and derivatives	Hydroxycinnamic acids and derivatives
neg_2960	Cyclo(alanylglycyl-a-amino-h-oxooxiraneoctanoylprolyl) (9CI)	322.054987590037	334.078634048878	491.390563978829	276.519886107465	632.611900945864	121.46159476312	0.155049327652844	0.826930952251597	0.164543190237196	unchanged	0.678920834813153	»·£¨±û°±õ£¸Ê°±õ£»ù-a-°±»ù-h-Ñõ´ú»·ÑõÒÒÍé»ùÐÁõ£»ù¸¬°±õ£»ù£©£¨9CI£©	Amino acids	°±»ùËá	Oligopeptides	¹ÑëÄ	422.4754	C20H30N4O6	443.191489170262	2.83358333333333	--	--	--	--	--	--	--	106973-32-4	--	--	--	--
neg_2964	2-Naphthacenecarboxylicacid,6,6a,7,10,10a,11-hexahydro-6a,7,12-trihydroxy-3,8,10a-trimethoxy-1-methyl-6,10,11-trioxo-,methyl ester, (6aR,7S,10aR)-	1234.95763633155	1072.19678885909	1039.01272296003	781.018071904934	734.350623404529	677.368205260147	0.609776794785696	0.0115205137534863	1.36217825919539	up	7.98688986362484	--	--	--	--	--	--	C24H22O11	485.112817645342	2.83358333333333	--	--	--	--	--	--	--	--	--	--	--	--
neg_2965	5H-Furo[3,2-g][1]benzopyran-5-one,2,3-dihydro-4-hydroxy-2-[1-(2-hydroxyethoxy)-1-methylethyl]-6-(4-hydroxyphenyl)-9-(3-methyl-2-butenyl)-(9CI)	1110.15710451471	1255.23395938579	635.806822038189	1283.77483230302	1442.78835820172	966.90570958301	-0.299437982746757	0.383216720348002	0.638909341512751	unchanged	-0.765656824639964	5H-ß»à«[3,2-g][1]±½²¢ßÁà«-5-Íª£¬2,3-¶þÇâ-4-ôÇ»ù-2-[1-£¨2-ôÇ»ùÒÒÑõ»ù£©-1-¼×»ùÒÒ»ù]-6-£¨4-ôÇ»ù±½»ù£©-9-£¨3-¼×»ù-2-¶¡Ï©»ù£©-£¨9CI£©	Flavonoids	»ÆÍª	Isoflavonoids	Òì»ÆÍª	466.5229	C27H30O7	487.173464170457	2.82643333333333	--	--	--	--	--	--	--	128585-07-9	--	--	--	--
neg_2967	1,3,6-trihydroxy-2-methyl-9,10-anthraquinone-3-O-(6'-O-acetyl)-beta-D-xylopyranosyl-(1->2)-beta-D-glucopyranoside	87652.1022615006	64486.0242983877	69047.3090737537	29833.0041085584	24131.3112887188	26551.1066936519	1.45791934015361	0.0178496448366569	1.37860540248348	up	-0.18837129986342	1,3,6-ÈýôÇ»ù-2-¼×»ù-9,10-Ýìõ«-3-O-£¨6'-O-ÒÒõ£»ù£©-¦Â-D-ßÁà«Ä¾ÌÇ»ù-£¨1->2£©-¦Â-D-ßÁà«ÆÏÌÑÌÇÜÕ	Quinones	õ«Àà	Anthraquinones	Ýìõ«	606.529	C28H30O15	605.151079640641	2.82643333333333	--	--	--	--	--	--	--	139742-39-5	--	--	--	--
neg_2968	9-methoxy-7-[4-[(2S,3R,4S,5S,6R)-3,4,5-trihydroxy-6-[[(2R,3R,4S,5S,6R)-3,4,5-trihydroxy-6-(hydroxymethyl)oxan-2-yl]oxymethyl]oxan-2-yl]oxyphenyl]-[1,3]dioxolo[4,5-g]chromen-8-one	2049.30268634261	1332.30400583475	2355.90075615605	1105.56419195661	1095.4902876798	760.479530974409	0.954079467099067	0.0784147177259974	1.17951501041725	unchanged	8.40852016491374	9-methoxy-7-[4-[(2S,3R,4S,5S,6R)-3,4,5-trihydroxy-6-[[(2R,3R,4S,5S,6R)-3,4,5-trihydroxy-6-(hydroxymethyl)oxan-2-yl]oxymethyl]oxan-2-yl]oxyphenyl]-[1,3]dioxolo[4,5-g]chromen-8-one	Polyphenols	¶à·Ó	Other	ÆäËû	636.6	C29H32O16	635.167107747357	2.83358333333333	--	--	--	--	--	--	--	--	--	--	--	--
neg_2975	3-beta-D-Glucopyranosyloxy-2-phenyl-chromen-4-on	464.007019151301	437.591389024778	739.908837776608	343.545746200487	459.094432856091	203.784618377908	0.705781743756593	0.161698522513666	0.942726732162042	unchanged	-5.32433843215355	3-¦Â-D-ßÁà«ÆÏÌÑÌÇ»ùÑõ»ù-2-±½»ù-¸õ-4-Íª	Flavonoids	»ÆÍª	Glycosides	ÌÇÜÕ	400.3787	C21H20O8	845.22557736171	2.82643333333333	--	--	--	--	--	--	--	70152-48-6	--	--	--	--
neg_2977	4-Imidazolone-5-propanoate	245.613239798051	287.791623166705	191.593337311456	336.091529716613	303.234778304102	310.96557144255	-0.390393287401523	0.101336530144186	1.1292340471014	unchanged	2.50993035934901	5-±ûËá4-ßäßòÍª	Organic Acid	ÓÐ»úËá	Carboxylic Acids	ôÈËá	156.139	C6H8N2O3	191.023285108238	2.84071666666667	C03680	Histidine metabolism(ko00340);;Metabolic pathways(ko01100)	--	--	--	--	HMDB0001014	17340-16-8	Organic compounds	Organoheterocyclic compounds	Azoles	Imidazoles
neg_2980	a-D-Glucopyranoside,1-O-acetyl-6-O-[(2E)-3-(4-hydroxy-3,5-dimethoxyphenyl)-1-oxo-2-propenyl]-3-O-[(2E)-3-(4-hydroxy-3-methoxyphenyl)-1-oxo-2-propenyl]-b-D-fructofuranosyl, 2,4,6-triacetate(9CI)	371.037617016185	288.942113235543	480.247857118738	624.001240428127	710.989313742983	269.812600214072	-0.493074534351874	0.375235984154453	0.681380690345039	unchanged	1.21916047560546	a-D-ßÁà«ÆÏÌÑÌÇÜÕ£¬1-O-ÒÒõ£»ù-6-O-[£¨2E£©-3-£¨4-ôÇ»ù-3,5-¶þ¼×Ñõ»ù±½»ù£©-1-Ñõ´ú-2-±ûÏ©»ù]-3-O-[£¨2E£©-3-£¨4-ôÇ»ù-3-¼×Ñõ»ù±½»ù£©-1-Ñõ´ú-2-±ûÏ©»ù]-b-D-ß»à«¹ûÌÇ»ù£¬2,4,6-ÈýÒÒËáõ¥£¨9CI£©	Organic Acid	ÓÐ»úËá	Carboxylic Acids	ôÈËá	892.813	C41H48O22	927.234212282344	2.84071666666667	--	--	--	--	--	--	--	162901-87-3	--	--	--	--
neg_2989	7alpha-acetoxymultiplolide A	1197.62349991335	929.351807119054	1202.63956332319	770.531685108352	700.064185935011	823.062245138691	0.537704948574929	0.0472742190304845	1.25715253787562	up	2.12526738808398	7¦Á-ÒÒõ£Ñõ»ù¶à¾ÛÄÚõ¥A	Ketones, Aldehydes,esters	Íª¡¢È©¡¢õ¥	Carboxylic acid ester	ôÈËáõ¥	256.25184	C12H16O6	255.087956068169	2.855	--	--	--	--	--	--	--	1018853-71-8	--	--	--	--
neg_2991	Riboflavin (Vitamin B2)	7401.56790213943	6690.93927528113	8685.52785235871	4942.01798137473	6119.45008929737	4421.90978603727	0.556923052419242	0.0353098108434017	1.21474562370924	up	6.30869981591919	--	--	--	--	--	--	C17H20N4O6	421.169007122147	2.855	--	--	--	--	--	--	--	--	--	--	--	--
neg_2992	(+)-Macrosphelide B	507.054720785799	427.449560020285	559.192094231362	733.900527122955	1132.30758960008	343.523858540905	-0.564984471552837	0.404905666737238	0.66970754070642	unchanged	4.86359576389319	£¨+£©-´ó»·ÄÚõ¥B	Ketones, Aldehydes,esters	Íª¡¢È©¡¢õ¥	Lactones	ÄÚõ¥	340.325205802917	C16H20O8	385.11567465373	2.855	--	--	--	--	--	--	--	172923-78-3	--	--	--	--
neg_2993	ainsliaside B	926.074355225089	877.431356023373	1150.11237513533	861.358014199041	1334.16168391596	736.898626096565	0.0103923665682037	0.974216380637644	0.0151613306613148	unchanged	-0.467967704526338	°²Ë¹À³µÂB	Lipid	Ö¬ÖÊ	Isoprene lipid	ÒìÎì¶þÏ©Ö¬ÖÊ	424.442	C21H28O9	423.165857542579	2.855	--	--	--	--	--	--	--	93303-17-4	--	--	--	--
neg_2994	(1S,6S)-megastigman-4-en-12-ol-3,9-dione beta-D-glucopyranoside	17437.7941589982	18238.7508813064	23870.2765643796	22597.5710921957	31754.1034712996	15214.8621813136	-0.22436899603331	0.570721765995908	0.449340000431947	unchanged	-2.82602410671933	£¨1S£¬6S£©-megastigman-4-en-12-ol-3,9-¶þÍª¦Â-D-ßÁà«ÆÏÌÑÌÇÜÕ	Sugars	ÌÇÀà	Glycosides	ÌÇÜÕ	386.437	C19H30O8	431.191179394834	2.855	--	--	--	--	--	--	--	1190307-82-4	--	--	--	--
neg_2996	6-O-beta-D-glucopyranosyl-1-O-[(2,6,6-trimethylcyclohexa-1,3-dien-1-yl)carbonyl]-beta-D-glucopyranose	3604.55488890188	3559.95625290768	3804.62303118727	1361.63650989198	1751.85118813556	940.383617519697	1.43607745562742	0.00597120103308451	1.41039514584157	up	5.63171309842957	6-O-¦Â-D-ßÁà«ÆÏÌÑÌÇ»ù-1-O-[£¨2,6,6-Èý¼×»ù»·¼º-1,3-¶þÏ©-1-»ù£©ôÊ»ù]-¦Â-D-ßÁà«ÆÏÌÑÌÇ	Sugars	ÌÇÀà	Other	ÆäËû	490.49816	C22H34O12	535.203315023585	2.855	--	--	--	--	--	--	--	1400912-97-1	--	--	--	--
neg_2999	6,7-dimethoxy-2-methyl-1H-quinazoline-4-thione	225.775636570766	200.369892872876	232.70132858863	182.480409202628	230.439646098208	151.41877341473	0.223381548981189	0.305257775685907	0.761555858317315	unchanged	-9.19072303461117	6,7-¶þ¼×Ñõ»ù-2-¼×»ù- 1h -à­ßòßø-4-ÁòÍª	Ketones, Aldehydes,esters	Íª¡¢È©¡¢õ¥	Other	ÆäËû	236.29	C11H12N2O2S	531.133409107142	2.86213333333333	--	--	--	--	--	--	--	66299-70-5	--	--	--	--
neg_3008	3-Methylthiophene-2-carbohydrazide	22.4609111829871	32.4817800916167	19.828557460668	88.839392317225	87.0244641770875	85.4547850934988	-1.80525451287951	0.00239485760342203	1.43121020842925	down	-2.88585678628434	3-¼×»ùàç·Ô-2-Ì¼õ£ëÂ	Others	ÆäËû	Thiophene	àç·Ô	156.20552	C6H8N2OS	357.068770047877	2.86926666666667	--	--	--	--	--	--	--	350997-56-7	--	--	--	--
neg_3017	7-(benzyloxy)-4-oxo-4H-chromene-2-carbonitrile	164.827065329126	140.216462123093	73.3315661775503	496.978209422715	443.233381043201	357.280003930435	-1.77783616016754	0.00515373422821489	1.37393490476184	down	6.29741143682518	7-£¨ÜÐÑõ»ù£©-4-Ñõ´ú-4H-É«Ï©-2-ëæ	Ketones, Aldehydes,esters	Íª¡¢È©¡¢õ¥	Chromones	É«Íª	277.27414	C17H11NO3	298.050305884554	2.8764	--	--	--	--	--	--	--	33549-94-9	--	--	--	--
neg_3030	Isoorientin 6-O''-beta-D-glucopyranoside	58080.0081152962	56427.2731726182	32768.5317464632	266178.569551023	229160.283317056	201764.79323903	-2.24285265606201	0.00411312369569309	1.40796599305444	down	0.15628360059595	Òì¶«·½ËØ6-O''-¦Â-D-ßÁà«ÆÏÌÑÌÇÜÕ	Flavonoids	»ÆÍª	Other	ÆäËû	610.517509937286	C27H30O16	609.146203800028	2.8764	--	--	--	--	--	--	--	98568-80-0	--	--	--	--
neg_3034	NND-2211901	111.486490027838	117.426867356339	154.20605146686	462.531830343751	386.340861224392	485.551548907874	-1.80035138166329	0.00328236688826479	1.41231615232787	down	3.40238109530093	NND-2211901	Organic Acid	ÓÐ»úËá	Other	ÆäËû	679.68	C28H40Cl2N4O7S2	699.148522256971	2.88355	--	--	--	--	--	--	--	300830-53-9	--	--	--	--
neg_3049	3-(thiophen-2-yl)prop-2-en-1-ol	337.882917689148	1217.84104124354	180.374145444056	139.740405304618	147.182758976684	411.310558197262	1.31406653339297	0.397673128130037	0.667964394151676	unchanged	-5.32585314159092	3-£¨àç·Ô-2-»ù£©±û-2-Ï©-1-´¼	Alcohols	´¼Àà	Other	ÆäËû	140.20282	C7H8OS	185.02704296911	2.90498333333333	--	--	--	--	--	--	--	3216-44-2	--	--	--	--
neg_3050	(2R,3S,4S,5R,6R)-2-(hydroxymethyl)-6-propan-2-yloxyoxane-3,4,5-triol	123.138710135839	129.956568496791	72.5113409468049	66.5914109422069	42.0888408018568	84.4834983839675	0.753305652151019	0.123531052654991	1.03035170161083	unchanged	-2.93264029077498	(2R,3S,4S,5R,6R)-2-(hydroxymethyl)-6-propan-2-yloxyoxane-3,4,5-triol	Sugars	ÌÇÀà	Glycosides	ÌÇÜÕ	222.24	C9H18O6	243.084354744893	2.90498333333333	--	--	--	--	--	--	--	5391-17-3	--	--	--	--
neg_3051	2H-Pyrrole-2-carboxamide,3,4-dihydro-4-hydroxy-5-(3-hydroxy-2-pyridinyl)-4-methyl-, (2S,4R)-	10.9851683878748	12.9374307600228	4.81117255231364	12.6247053215507	7.55020117035173	15.671930186054	-0.31909843445781	0.524857374198534	0.466174777939034	unchanged	5.29216351177832	2H-ßÁ¿©-2-¼×õ£°·£¬3,4-¶þÇâ-4-ôÇ»ù-5-£¨3-ôÇ»ù-2-ßÁà¤»ù£©-4-¼×»ù-£¨2S£¬4R£©-	Others	ÆäËû	Pyridine And Its Derivatives	ßÁà¤¼°ÆäÑÜÉúÎï	235.2392	C11H13N3O3	270.066336754829	2.89781666666667	--	--	--	--	--	--	--	77550-87-9	--	--	--	--
neg_3059	l-proline, 3,4-dihydroxy- (9ci)	7.5995598258243	4.99358134561818	28.9881696994807	5.7227556859816e-10	1.00007014264996	5.7227556859816e-10	5.37776214290354	0.216912971486823	0.956037841385317	unchanged	-3.15154592000372	(9CI)-3,4-¶þôÇ»ù-l-¸¬°±Ëá	Amino acids	°±»ùËá	Other	ÆäËû	147.12926	C5H9NO4	146.045417894891	2.91211666666667	--	--	--	--	--	--	--	63121-50-6	--	--	--	--
neg_3063	6''-O-(3-Hydroxy-3-methylglutaroyl)astragalin	4962.93372990884	3940.95614972377	5134.3365365865	3362.77083074755	3292.76880852553	1963.47747812704	0.703765413749522	0.0392030172500952	1.20748042363892	up	8.56619199191204	--	--	--	--	--	--	C27H28O15	637.146095470444	2.91211666666667	--	--	--	--	--	--	HMDB0041129	--	Organic compounds	Phenylpropanoids and polyketides	Flavonoids	Flavonoid glycosides
neg_3064	1-phenyl-ethene-1,2-diol	74.436482787712	76.5470429868426	64.0644228413811	81.8351296971526	150.51664603307	65.0646512825914	-0.467825963850254	0.40399923332571	0.673439766516331	unchanged	-1.18005824048474	1-±½»ù-ÒÒÏ©-1,2-¶þ´¼	Alcohols	´¼Àà	Glycols	¶þ´¼	136.14792	C8H8O2	181.012356986323	2.91926666666667	--	--	--	--	--	--	--	7332-99-2	--	--	--	--
neg_3067	N-Acetyl-N6,O-didemethylpuromycin-5'-phosphate	647.084154225089	938.846023706789	3386.08347819041	1425.27297953583	1277.2024479227	958.942846536449	0.441427664893566	0.666460751693546	0.345779155607042	unchanged	3.65621529030658	N-ÒÒõ£»ù-N6£¬O-¶þ¼×»ùàÑßÊÃ¹ËØ-5'-Á×ËáÑÎ	Others	ÆäËû	Other	ÆäËû	565.5	C22H28N7O9P	600.140079815721	2.91926666666667	C07029	Metabolic pathways(ko01100);;Biosynthesis of secondary metabolites(ko01110)	--	--	--	--	--	--	--	--	--	--
neg_3072	PURPUROGALLIN	78.3164234175124	75.356095324139	69.1143520636637	114.100425232482	184.955243745487	51.5656891438618	-0.654249665827722	0.383978930233488	0.70342420040439	unchanged	-3.39662838228577	ºìÅã·Ó	Others	ÆäËû	Other	ÆäËû	220.18	C11H8O5	219.029149537852	2.93353333333333	C09964	--	--	--	--	--	HMDB0256929	569-77-7	Organic compounds	Hydrocarbon derivatives	Tropones	Tropolones
neg_3074	trans-3-O-Caffeoylshikimic Acid	134.593728042626	114.744308301107	81.7732145505844	3542.43319952314	7812.2810328521	675.94630709187	-5.18325601197454	0.20070545031406	0.99478326719617	unchanged	-3.14450274062746	--	--	--	--	--	--	C16H16O8	335.076184218914	2.9264	--	--	--	--	--	--	--	--	--	--	--	--
neg_3076	(2R,3S,4S,5R,6S)-2-(hydroxymethyl)-6-[[(2R,3S,4S)-3,4,5-trihydroxy-5-(hydroxymethyl)oxolan-2-yl]methoxy]oxane-3,4,5-triol	236.872152441937	298.797875505345	148.405954910553	214.151767762316	288.197712109423	32.5195420181389	0.354970930240401	0.607704713680825	0.393148392204504	unchanged	-3.0733446163441	£¨2R¡¢3S¡¢4S¡¢5R¡¢6S£©-2-£¨ôÇ¼×»ù£©-6-[[£¨2R£¬3S£¬4S£©-3,4,5-ÈýôÇ»ù-5-£¨ôÇ»ù¼×»ù£©Ñõ´úÍé-2-»ù]¼×Ñõ»ù]ÑõÔÓ-3,4,5Èý´¼	Flavonoids	»ÆÍª	Flavanones	»ÆÍéÍª	342.3	C12H22O11	377.084561379683	2.93353333333333	--	--	--	--	--	--	--	15132-06-6	--	--	--	--
neg_3080	(-)-epicatechin 6-C-beta-D-glucopyranoside	74.0845967401488	94.1887242505181	113.978953340203	156.875094978726	188.848010553542	109.734645249805	-0.690332026825238	0.111964994798163	1.08177101212008	unchanged	2.41476100908292	£¨-£©-±í¶ù²èËØ6-C-¦Â-D-ßÁà«ÆÏÌÑÌÇÜÕ	Flavonoids	»ÆÍª	Glycosides	ÌÇÜÕ	452.409	C21H24O11	497.13115624523	2.93353333333333	--	--	--	--	--	--	--	103215-49-2	--	--	--	--
neg_3086	4-(5-methyl-1H-tetrazol-1-yl)phenylacetic Acid	2.25368730275671	8.64014304696308	2.45671581219463	67.4059952689254	76.4992922078585	94.8353538524553	-4.16047351246192	0.00801964615169233	1.40975251166956	down	-0.345361814400591	[4-(5-¼×»ùËÄßò-1-»ù)±½»ù]ÒÒËá	Organic Acid	ÓÐ»úËá	Other	ÆäËû	218.212	C10H10N4O2	263.078503132386	2.94066666666667	--	--	--	--	--	--	--	799262-38-7	--	--	--	--
neg_3107	4H-1-Benzopyran-4-one,7-[(O-D-apio-b-D-furanosyl-(1&reg;5)-O-D-apio-b-D-furanosyl-(1&reg;2)-b-D-glucopyranosyl)oxy]-2,3-dihydro-5-hydroxy-2-(4-hydroxy-3-methoxyphenyl)-,(2S)- (9CI)	7607.40110210178	6646.8527760435	5757.42328764404	22769.5593180734	25417.3858390216	22872.5296484781	-1.82818494222043	0.000250102036494476	1.43465008210001	down	4.21370023037096	4H-1-±½²¢ßÁà«-4-Íª£¬7-[£¨O-D-apio-b-D-ß»à«ÌÇ»ù-£¨1&reg£»5£©-O-D-apio-b-D-ß»à«ÌÇ»ù-£¨1&reg£»2£©-b-D-ßÁà«ÆÏÌÑÌÇ»ù£©Ñõ»ù]-2,3-¶þÇâ-5-ôÇ»ù-2-£¨4-ôÇ»ù-3-¼×Ñõ»ù±½»ù£©-£¬£¨2S£©-£¨9CI£©	Flavonoids	»ÆÍª	Glycosides	ÌÇÜÕ	728.6486	C32H40O19	749.194115359964	2.95495	--	--	--	--	--	--	--	119016-92-1	--	--	--	--
neg_3114	3-Buten-2-one,4-[(2R,4S)-4-(b-D-glucopyranosyloxy)-2-hydroxy-2,6,6-trimethylcyclohexylidene]-,(3R)-	21842.8526610439	17222.4953421682	26847.5988837882	59667.4396964269	52151.5676469974	62910.722922415	-1.40649132555801	0.00109984944460622	1.40539616646625	down	-0.859706749072512	--	--	--	--	--	--	C19H30O8	431.191317715788	2.96208333333333	--	--	--	--	--	--	--	--	--	--	--	--
neg_3116	(6S,7E,9S)-6,9,10-trihydroxy-4,7-megastigmadien-3-one 10-O-beta-D-glucopyranoside	1559.04787842769	1286.91014377877	1973.58965918542	3192.2545071881	3157.30597450778	3399.50857637768	-1.01636670733423	0.00777091616338606	1.39834939307974	down	5.21951818958596	£¨6S£¬7E£¬9S£©-6,9,10-ÈýôÇ»ù-4,7-¾Þ¶¹¶þÏ©-3-Íª10-O-¦Â-D-ßÁà«ÆÏÌÑÌÇÜÕ	Lipid	Ö¬ÖÊ	Fatty Acyls	Ö¬·¾õ£	402.436	C19H30O9	423.16574959085	2.96208333333333	--	--	--	--	--	--	--	869300-23-2	--	--	--	--
neg_3118	(4R,4aS,5aR,5bS,5cR,7aR,7bR,8aS,9aS)-4-[(2R)-2-hydroxy-1-(methylsulfonyl)propan-2-yl]-7a,9a-dimethyl-5a,5b,5c,7a,7b,8a,9,9a-octahydro-2H,7H-oxireno[4,5][2]benzofuro[7,1-fg]oxireno[i]isochromene-2,7-dione	433.884564553466	387.629350298565	404.602526856192	672.111213105992	716.163182061362	703.270926465536	-0.770473264777607	0.000106004688084182	1.43309395160508	down	7.89198797408792	£¨4R£¬4aS£¬5aR£¬5bS£¬5cR£¬7aR£¬7bR£¬8aS£¬9aS£©-4-[£¨2R£©-2-ôÇ»ù-1-£¨¼×»ù»Çõ£»ù£©±û-2-»ù]-7a£¬9a-¶þ¼×»ù-5a£¬5b£¬5c£¬7a£¬7b£¬8a£¬9,9a-°ËÇâ-2H£¬7H-»·Ñõ²¢[4,5][2]±½²¢ß»à«²¢[7,1-fg]»·Ñõ²¢[i]ÒìÉ«Ï©-2,7-¶þÍª	Ketones, Aldehydes,esters	Íª¡¢È©¡¢õ¥	Other	ÆäËû	440.46416	C20H24O9S	485.115779590931	2.96208333333333	--	--	--	--	--	--	--	35470-59-8	--	--	--	--
neg_3123	(1S,4S,6S)-6-hydroxy-3,5,5-trimethyl-4-(3-oxobutyl)cyclohex-2-en-1-yl beta-D-glucopyranoside	1887.37984506485	1566.07620022552	2840.55577290043	3833.69448990742	4148.42315740745	2799.7065166296	-0.776549493908193	0.0556618656607318	1.15997735308208	unchanged	-8.88027580725363	£¨1S£¬4S£¬6S£©-6-ôÇ»ù-3,5,5-Èý¼×»ù-4-£¨3-Ñõ´ú¶¡»ù£©»·¼º-2-Ï©-1-»ù¦Â-D-ßÁà«ÆÏÌÑÌÇÜÕ	Terpenoids	ÝÆÀà	Terpene Glycoside	ÝÆÏ©ÌÇÜÕ	388.45258	C19H32O8	433.204473443353	2.96923333333333	--	--	--	--	--	--	--	138195-35-4	--	--	--	--
neg_3127	2-Propenoic acid, 3-(3,4-dihydroxyphenyl)-, 5-ethenyl-6-(¦Â-D-glucopyranosyloxy)-4,4a,5,6-tetrahydro-1-oxo-1H,3H-pyrano[3,4-c]pyran-3-yl ester, [3R-[3¦Á(E),4a¦Â,5¦Á,6¦Â]]- (9CI)	2952.01692053853	2976.31339190903	1816.60569364232	4869.79596230681	4051.56874147122	3174.77787937916	-0.643221826872346	0.0836456972473577	1.09276276539666	unchanged	3.98225249772215	--	--	--	--	--	--	C25H28O13	581.153328918827	2.96923333333333	--	--	--	--	--	--	--	--	--	--	--	--
neg_3139	D-Arginine	281.178227959013	200.789561352754	520.510305797506	414.197438837651	788.162397554997	225.647732470502	-0.510432913031636	0.508631585110549	0.511118526977158	unchanged	-0.367470893976967	D-¾«°±Ëá	Amino acids	°±»ùËá	Other	ÆäËû	174.2	C6H14N4O2	209.081013026327	2.97636666666667	C00792	D-Amino acid metabolism(ko00470);;Metabolic pathways(ko01100)	--	--	--	--	HMDB0003416	157-06-2	Organic compounds	Organic acids and derivatives	Carboxylic acids and derivatives	Amino acids, peptides, and analogues
neg_3142	7,8-Difluoro-2,3-dihydro-3-methyl-[4H]-1,4-benzoxazine	72.3755841409027	68.1807381787245	97.817296099436	108.254801046231	154.361696862363	101.99789368002	-0.613146929798448	0.108624194696386	1.08044884648717	unchanged	2.39312855697895	7,8-¶þ·ú-3-¼×»ù-3,4-¶þÇâ-2H-1,4-±½²¢Òì‡fàº	Others	ÆäËû	Other	ÆäËû	185.17066	C9H9NOF2	429.145177475708	2.9835	--	--	--	--	--	--	--	82419-33-8	--	--	--	--
neg_3143	(3S,3As,6E,9S,10Z,11aS)-6-(hydroxymethyl)-3,10-dimethyl-9-[(2R,3R,4S,5S,6R)-3,4,5-trihydroxy-6-(hydroxymethyl)oxan-2-yl]oxy-3a,4,5,8,9,11a-hexahydro-3H-cyclodeca[b]furan-2-one	203.764307785144	215.193383723117	348.739096404453	166.558266138037	284.991269249397	128.347416275256	0.404740057299925	0.398228636543523	0.608968518592002	unchanged	0.731633184936757	--	--	--	--	--	--	C21H32O9	463.174347190999	2.9835	--	--	--	--	--	--	--	--	--	--	--	--
neg_3151	Gossypetin Impurity 1	1431.85386591428	1773.57075915552	2217.88574891473	4150.06301134724	4865.83998546271	2057.85542995341	-1.02989931232113	0.147213572170047	1.06173883888682	unchanged	-8.6784155556949	ÃÞ»¨Æ¤ËØÔÓÖÊ	Flavonoids	»ÆÍª	Glycosides	ÌÇÜÕ	636.55	C29H32O16	681.161716869951	2.97636666666667	--	--	--	--	--	--	--	1350028-90-8	--	--	--	--
neg_3153	6'''-Feruloylspinosin	1119.42307380341	1004.40898935864	1243.79371817126	890.690209831191	1004.34834141241	788.950220085034	0.32735319564615	0.0711084972602464	1.11300771308822	unchanged	-5.49575885558026	6'''-°¢Îºõ£»ùË¹Æ¤ÅµËØ	Flavonoids	»ÆÍª	Glycosides	ÌÇÜÕ	784.713413238525	C38H40O18	819.186555842821	2.9835	--	--	--	--	--	--	--	319480-84-7	--	--	--	--
neg_3160	6-methyl-2,3-dihydroimidazo[1,2-c]quinazolin-5-one	37.9213846527254	16.3676206881538	3.88460655732842	2374.57357459135	763.806158965751	2216.33500484483	-6.52430102876861	0.0748867181052085	1.24299163203021	unchanged	-4.38428481024982	6-¼×»ù-2,3-¶þÇâßäßò²¢[1,2-c]à­ßòßø-5-Íª	Ketones, Aldehydes,esters	Íª¡¢È©¡¢õ¥	Other	ÆäËû	201.224541902542	C11H11N3O	246.087533219968	2.99063333333333	--	--	--	--	--	--	--	38767-53-2	--	--	--	--
neg_3161	Methoxy-PEPy	48.1905462554986	77.3039416017826	45.759884737655	90.2723783297121	102.233218127743	63.6866781362063	-0.581086147756276	0.13784579441248	0.981895975268978	unchanged	0.222871486122752	3-¼×Ñõ»ù-5-(ßÁà¤-2-»ùÒÒÈ²)ßÁà¤	Others	ÆäËû	Pyridine And Its Derivatives	ßÁà¤¼°ÆäÑÜÉúÎï	210.231	C13H10N2O	255.077562640549	2.99063333333333	--	--	--	--	--	--	--	524924-76-3	--	--	--	--
neg_3167	xylogranatin I	433.373367363196	504.095151466084	355.636524038386	555.035545790889	637.146951020744	400.016408663689	-0.300181101414497	0.301589700840508	0.75334961400706	unchanged	-1.8702125962105	Ä¾¾ÛÌÇI	Sugars	ÌÇÀà	Other	ÆäËû	500.538	C27H32O9	521.178364933275	2.99063333333333	--	--	--	--	--	--	--	1033090-41-3	--	--	--	--
neg_3172	1,6-bis(1-hydroxy-4-oxo-2,5-cyclohexadiene-1-acetyl)-2-(para-hydroxybenzeneacetyl)-3-benzeneacetyl-beta-glucopyranoside	4206.80186589746	4087.35465014933	1928.48180544761	7229.08279900398	13440.2684638926	2733.82046237761	-1.19493648098878	0.290618982873662	0.824199371479973	unchanged	-9.66192281451315	1,6-Ë«£¨1-ôÇ»ù-4-Ñõ´ú-2,5-»·¼º¶þÏ©-1-ÒÒõ£»ù£©-2-£¨¶ÔôÇ»ù±½ÒÒõ£»ù£©-3-±½ÒÒõ£»ù-¦Â-ßÁà«ÆÏÌÑÌÇÜÕ	Lipid	Ö¬ÖÊ	Glycolipids	ÌÇÖ¬	732.683	C38H36O15	753.173013755663	2.99063333333333	--	--	--	--	--	--	--	1221252-40-9	--	--	--	--
neg_3177	3-(hydroxymethyl)-1-methyl-1,2-dihydroquinolin-2-one	243.323552021769	320.961880863064	117.174125894997	131.824744680401	121.228068786099	185.465460722011	0.635991078078648	0.304681890063191	0.788700262927765	unchanged	2.07559656352035	3-(ôÇ¼×»ù)-1-¼×»ù-2(1H)-à­ßøÍª	Ketones, Aldehydes,esters	Íª¡¢È©¡¢õ¥	Other	ÆäËû	189.21054	C11H11NO2	234.077573918368	3.00491666666667	--	--	--	--	--	--	--	114561-15-8	--	--	--	--
neg_3182	(-)-4-phenyl beta-D-glucopyranoside	12.5804566773397	2.74025715131816	45.9060083556745	22.7519085773	27.2496809580996	33.59221541938	-0.449234580255535	0.629552227041401	0.390987466001849	unchanged	-2.37564089959041	£¨-£©-4-±½»ù¦Â-D-ßÁà«ÆÏÌÑÌÇÜÕ	Polyphenols	¶à·Ó	Phenolic Glycosides	·Óß°	327.373	C16H25NO6	348.142078109783	2.99778333333333	--	--	--	--	--	--	--	93710-65-7	--	--	--	--
neg_3183	aurantiomide B	1095.74085372359	921.000390191099	1805.2141831443	488.72169562388	767.888853125304	435.098490538617	1.17582949567431	0.105600505733224	1.11445774127693	unchanged	-1.64822062161412	½ðõ£°·B	Others	ÆäËû	Other	ÆäËû	358.391684055328	C18H22N4O4	403.161717739516	3.00491666666667	--	--	--	--	--	--	--	915190-84-0	--	--	--	--
neg_3213	chetracin D	12039.7354193163	12164.8657457411	5518.68103015469	16720.9686299509	17305.395496828	20208.7111239809	-0.867632747915407	0.0463293391337634	1.23739291675957	down	-9.88238352995703	chetracin D	Others	ÆäËû	Indole And Its Derivatives	ßÅßá¼°ÆäÑÜÉúÎï	788.977	C34H40N6O8S4	787.163980748454	3.01205	--	--	--	--	--	--	--	1376710-63-2	--	--	--	--
neg_3224	2H-Pyrrole-2-carboxylicacid, 3,4-dihydro-4-hydroxy-	59.1945315299807	57.3642793392292	83.856573718228	20.9697610889508	22.1821649238473	15.7467252455543	1.76668675636449	0.0262474739663592	1.35183682854852	up	-9.11787806360922	--	--	--	--	--	--	C5H7NO3	128.034140061341	3.0192	--	--	--	--	--	--	--	--	--	--	--	--
neg_3227	7-Oxatricyclo[4.3.0.03,9]nonan-4-one,1-hydroxy-9-(hydroxymethyl)-6-methyl-, (1R,3R,6S,9R)- (9CI)	55.3495005988869	228.232722312912	18.2449366453958	135.448836999725	46.6347118420463	114.775613520869	0.0239439892728696	0.982793427813906	0.0270614456108663	unchanged	1.2584078013535	7-ÑõÈý»·[4.3.0.03,9]ÈÉ-4-Íª£¬1-ôÇ»ù-9-£¨ôÇ¼×»ù£©-6-¼×»ù-£¬£¨1R£¬3R£¬6S£¬9R£©-£¨9CI£©	Terpenoids	ÝÆÀà	Monoterpene	µ¥ÝÆ	198.215763568878	C10H14O4	243.087661074226	3.0192	--	--	--	--	--	--	--	149420-73-5	--	--	--	--
neg_3228	DEOXYSAPPANONE B 7,3'-DIMETHYL ETHER	614.847096817108	1107.34956676242	373.743041114361	1401.13159699136	1710.25407569893	1076.10365852477	-0.998488300304127	0.0711448006425103	1.12067471030413	unchanged	-0.687030515282193	--	--	--	--	--	--	C18H18O5	313.107931436179	3.0192	--	--	--	--	--	--	--	--	--	--	--	--
neg_3229	3-ETHYL-1,2,4-OXADIAZOLE-5-CARBOXYLIC ACID	287.484092512099	278.13189701858	463.431232699551	113.518370183656	137.647644102261	46.8108170836848	1.78803712186927	0.0392853419422878	1.26670299634036	up	1.94251773360608	3-ÒÒ»ù-1,2,4-‡f¶þßò-5-ôÈËá	Organic Acid	ÓÐ»úËá	Carboxylic Acids	ôÈËá	142.11274	C5H6N2O3	329.074438813454	3.0192	--	--	--	--	--	--	--	944906-35-8	--	--	--	--
neg_3230	(2R,3S,4S,5R,6S)-2-(hydroxymethyl)-6-[4-hydroxy-2-(3-methylbut-2-enyl)phenoxy]oxane-3,4,5-triol	2967.20124807721	4200.74993013413	3202.47363181996	4239.49872553067	5523.60665423405	3300.3065932293	-0.333056763681856	0.310166404929578	0.746504814547351	unchanged	6.73288436723431	£¨2R£¬3S£¬4S£¬5R£¬6S£©-2-£¨ôÇ¼×»ù£©-6-[4-ôÇ»ù-2-£¨3-¼×»ù¶¡-2-»ù£©±½Ñõ»ù]¶ñÍé-3,4,5-Èý´¼	Sugars	ÌÇÀà	Glycosides	ÌÇÜÕ	340.4	C17H24O7	361.129161132051	3.0192	--	--	--	--	--	--	--	--	--	--	--	--
neg_3232	Dihydroresveratrol 3-O-glucoside	1863.87645597267	3419.75499468328	1385.90061403666	4081.60089333636	5098.36624249222	3047.76499607882	-0.874499402747699	0.0956530232765202	1.06238004710445	unchanged	-0.46418692235823	¶þÇâ°×Þ¼Â«´¼3-O-ÆÏÌÑÌÇß°	Polyphenols	¶à·Ó	Other	ÆäËû	392.4	C20H24O8	391.139659264596	3.0192	--	--	--	--	--	--	--	100432-87-9	--	--	--	--
neg_3236	Histidylserine	327.296845774057	567.528531305386	235.68697101211	4137.76962612835	2119.37074680318	9371.95186239239	-3.78918533133613	0.154550625168129	1.07269852036268	unchanged	-9.57033727476144	L-×é°±õ£-L-Ë¿°±Ëá,Èý·úÒÒËáÑÎ	Amino acids	°±»ùËá	Peptide	ëÄ	242.232	C9H14N4O4	529.196578776726	3.0192	--	--	--	--	--	--	HMDB0028894	21438-60-8	Organic compounds	Organic acids and derivatives	Carboxylic acids and derivatives	Amino acids, peptides, and analogues
neg_3247	2(5H)-Furanone,5-(4-hexen-2-yn-1-ylidene)-	104.717319959709	99.3495899290088	172.894368488356	175.875412081419	210.92648287848	109.694144267987	-0.397365871916439	0.355860181813764	0.67637099847799	unchanged	-3.16122107211477	2£¨5H£©-ß»à«Íª£¬5-£¨4-¼ºÏ©-2-È²-1-ÑÇ»ù£©-	Others	ÆäËû	Furans	ß»à«	160.16932	C10H8O2	159.044647102567	3.02633333333333	--	--	--	--	--	--	--	23251-68-5	--	--	--	--
neg_3248	2H-Pyran-2-one, 5,6-dihydro-6-[(2S)-2-hydroxypropyl]-, (6R)-	136.535238076748	100.26296223588	197.828493430454	152.682420587192	166.175315776188	101.820449780598	0.0470597736504327	0.90026801026818	0.090878987025189	unchanged	-6.13236180605199	2H-ßÁà«-2-Íª£¬5,6-¶þÇâ-6-[£¨2S£©-2-ôÇ±û»ù]£¬£¨6R£©-	Ketones, Aldehydes,esters	Íª¡¢È©¡¢õ¥	Other	ÆäËû	156.179391002922	C8H12O3	177.052354932803	3.02633333333333	--	--	--	--	--	--	--	220862-15-7	--	--	--	--
neg_3249	4',5'-Dihydro-8-Hydroxy Psoralen	156.707499133526	128.142908015815	238.443238679337	256.271636457461	295.372322716405	177.880710480939	-0.479336024320848	0.223973246535859	0.848167946034406	unchanged	-4.14414785391539	4'£¬5'-¶þÇâ-8-ôÇ»ù²¹¹ÇÖ¬ËØ	Coumarins	Ïã¶¹ËØ	Psoralen	²¹¹ÇÖ¬ËØ	204.17882	C11H8O4	203.034136721511	3.02633333333333	--	--	--	--	--	--	--	68123-30-8	--	--	--	--
neg_3250	2(3H)-Furanone, dihydro-5-(1-hydroxy-2-butenyl)-4-[[4-(methoxymethyl)phenyl]amino]- (9CI)	90.9856181819604	92.5501045067762	81.7571161069346	128.62223559397	118.930305530477	125.415404680889	-0.491465912870633	0.00139165683199077	1.39952506855556	down	4.17646244320289	2£¨3H£©-ß»à«Íª£¬¶þÇâ-5-£¨1-ôÇ»ù-2-¶¡Ï©»ù£©-4-[[4-£¨¼×Ñõ»ù¼×»ù£©±½»ù]°±»ù]-£¨9CI£©	Ketones, Aldehydes,esters	Íª¡¢È©¡¢õ¥	Furanone	ß»à«Íª	291.34224486351	C16H21NO4	326.117675421264	3.02633333333333	--	--	--	--	--	--	--	154272-87-4	--	--	--	--
neg_3253	hamigeromycin B	81.7605339176398	339.506637672703	36.9785081694299	164.883585567751	385.481850781096	8.55679360703313	-0.286526276886657	0.827824714796168	0.168481628504888	unchanged	7.84333372653027	¹þÃÜÃ¹ËØB	Ketones, Aldehydes,esters	Íª¡¢È©¡¢õ¥	Polyketide	¾ÛÍª	392.4	C20H24O8	427.119594766874	3.02633333333333	--	--	--	--	--	--	--	1098072-72-0	--	--	--	--
neg_3255	3',4',7-Tri-Me ether,5-O-neohesperidoside-Me ether-3',4',5,7-Tetrahydroxy-8-methylisoflavone	67.8542084523982	36.8084115592857	174.635703550499	47.1505017449872	47.9599317286599	36.560626575845	1.08486862328603	0.35957915183662	0.727175769620533	unchanged	-1.48902767882276	3'£¬4'£¬7-Èý¼×ÃÑ£¬5-O-ÐÂ³ÈÆ¤ÜÕ-¼×»ùÃÑ-3'£¬4'£¬5,7-ËÄôÇ»ù-8-¼×»ùÒì»ÆÍª	Flavonoids	»ÆÍª	Isoflavonoids	Òì»ÆÍª	650.624	C31H38O15	685.189503614888	3.02633333333333	--	--	--	--	--	--	--	87611-94-7	--	--	--	--
neg_3257	2(5H)-Furanone, 4-(hydroxymethyl)-5-[[5-(hydroxymethyl)-2-furanyl]methylene]-, (5Z)-	1280.23920383124	1052.7889782356	2132.37785369018	2599.83561491784	2865.72433912539	1649.7256032142	-0.672130293089208	0.149345782907249	0.966182177454198	unchanged	-5.83837358478211	2£¨5H£©-ß»à«Íª£¬4-£¨ôÇ¼×»ù£©-5-[[5-£¨ôÇ¼×»ù£©-2-ß»à«»ù]ÑÇ¼×»ù]£¬£¨5Z£©-	Ketones, Aldehydes,esters	Íª¡¢È©¡¢õ¥	Other	ÆäËû	222.194103717804	C11H10O5	221.044250559161	3.0399	--	--	--	--	--	--	--	202061-05-0	--	--	--	--
neg_3260	Jaconine	17.226563084815	30.88827974813	44.1936623080236	43.3162470662688	53.5978655721046	18.9400773397777	-0.327774735144333	0.577823676669943	0.42392356267367	unchanged	0.516725734275369	¼Ð¿ÉÄþ	Alkaloids	ÉúÎï¼î	Ornithine Alkaloids	Äñ°±ËáÉúÎï¼î	387.86	C18H26ClNO6	408.119733123695	3.0399	--	--	--	--	--	--	--	480-75-1	--	--	--	--
neg_3261	Astragalin	830.614435407077	905.433619186122	285.32844734372	7275.39388280418	6238.36085372468	4668.44511444328	-3.16911679221609	0.0146117775340992	1.38521986521423	down	0.105266232422199	×ÏÔÆÓ¢ÜÕ	Flavonoids	»ÆÍª	Flavonols	»ÆÍª´¼	448.38	C21H20O11	447.093332194418	3.0399	C12249	Flavone and flavonol biosynthesis(ko00944);;Biosynthesis of secondary metabolites(ko01110)	LMPK12111725	Polyketides [PK]	Flavonoids [PK12]	Flavones and Flavonols [PK1211]	HMDB0037429	480-10-4	Organic compounds	Phenylpropanoids and polyketides	Flavonoids	Flavonoid glycosides
neg_3263	Acasetin-7-rhamnoglucosid	665.47822710773	525.472263947203	600.708880659128	887.301379606648	924.576296001879	671.424403103264	-0.470963387445259	0.0808378855552102	1.14729619178446	unchanged	4.80683202260635	´ÌÎå¼ÓËØ-7-ÊóÀîÌÇÜÕ	Flavonoids	»ÆÍª	Glycosides	ÌÇÜÕ	430.405	C22H22O9	475.126652696848	3.0399	--	--	--	--	--	--	--	77208-28-7	--	--	--	--
neg_3267	4-(3-Hydroxy-4-methoxyphenyl)-5-methoxy-7-hydroxy-2H-1-benzopyran-2-one	106.127328664889	139.89450258729	167.572753730209	135.372975367544	137.864812774337	116.77471598654	0.0846969184542738	0.710958275553863	0.292125800744579	unchanged	0.380040695729017	4-£¨3-ôÇ»ù-4-¼×Ñõ»ù±½»ù£©-5-¼×Ñõ»ù-7-ôÇ»ù-2H-1-±½²¢ßÁà«-2-Íª	Flavonoids	»ÆÍª	Other	ÆäËû	314.28946	C17H14O6	687.172166058312	3.0399	--	--	--	--	--	--	--	91780-05-1	--	--	--	--
neg_3268	petunidin 3-o-(6-o-(4-o-(e)-p-coumaroyl-o-alpha-rhamnopyranosyl)-beta-glucopyranoside)-5-o-beta-glucopyranoside	367.435916460599	488.49869375818	490.939087743585	239.529231684563	310.337577179863	185.01259059063	0.874035154721942	0.0206431924367509	1.27165142315047	up	6.33590036656209	petunidin 3-o-(6-o-(4-o-(e)-p-coumaroyl-o-alpha-rhamnopyranosyl)-beta-glucopyranoside)-5-o-beta-glucopyranoside	Flavonoids	»ÆÍª	Anthocyanins	»¨ÇàËØ	933.266	C43H49O23	954.247043724631	3.0399	--	--	--	--	--	--	--	--	--	--	--	--
neg_3283	8-Demethyl-8-(2,3-di-O-methyl-alpha-L-rhamnosyl)tetracenomycin C	683.840859451791	682.332103074536	664.470466325693	1821.70340498049	859.888374018528	3682.52498806285	-1.64802337446943	0.223356693139576	0.945000689883634	unchanged	-0.215789556435497	8-¶þ¼×»ù-8-£¨2,3-¶þ-O-¼×»ù-¦Á-L-ºúÂÜ²·ËØ»ù£©ËÄ»·ËØC	Ketones, Aldehydes,esters	Íª¡¢È©¡¢õ¥	Polyketide	¾ÛÍª	632.6	C30H32O15	677.172186773067	3.05418333333333	C20976	Metabolic pathways(ko01100);;Biosynthesis of secondary metabolites(ko01110)	--	--	--	--	--	--	--	--	--	--
neg_3285	quercetin 3-O-beta-D-glucopyranosyl-7-O-alpha-L-{3'''-O-[(2S)-2-methylbutanoyl]-rhamnopyranoside}	1620.52771662145	1809.84553708251	2731.50751086764	2505.65162713352	2867.39036408948	1918.05912187101	-0.242765943200837	0.443259839806087	0.571842277055943	unchanged	-4.34477809983777	éÎÆ¤ËØ3-O-¦Â-D-ßÁà«ÆÏÌÑÌÇ»ù-7-O-¦Á-L-{3'''-O-[£¨2S£©-2-¼×»ù¶¡õ£»ù]-ÊóÀîÌÇÜÕ}	Flavonoids	»ÆÍª	Glycosides	ÌÇÜÕ	694.634	C32H38O17	729.177284858865	3.04705	--	--	--	--	--	--	--	909803-29-8	--	--	--	--
neg_3299	2-Pyrrolidinone,3-methyl-5-[3,5,7-trihydroxy-2-(4-hydroxyphenyl)-4-oxo-4H-1-benzopyran-8-yl]-(9CI)	4350.89417928009	7230.49735364409	2573.22540259935	2358.44444390667	1938.79650264506	1843.65031809395	1.20475274336112	0.186337995894089	1.0141134914875	unchanged	-0.753380608242842	2-ßÁ¿©ÍéÍª£¬3-¼×»ù-5-[3,5,7-ÈýôÇ»ù-2-£¨4-ôÇ»ù±½»ù£©-4-Ñõ´ú-4H-1-±½²¢ßÁà«-8-»ù]-£¨9CI£©	Flavonoids	»ÆÍª	Other	ÆäËû	383.35148	C20H17NO7	765.193150100842	3.06131666666667	--	--	--	--	--	--	--	110011-49-9	--	--	--	--
neg_3300	(E)-3-(4-hydroxyphenyl)-2-propenoic acid [(2S,3R,4S,5S,6R)-2-[[(2S,3R,4S,5S,6R)-2-[[2-(3,4-dihydroxyphenyl)-5,7-dihydroxy-4-oxo-1-benzopyran-3-yl]oxy]-4,5-dihydroxy-6-(hydroxymethyl)-3-oxanyl]oxy]-4,5-dihydroxy-6-(hydroxymethyl)-3-oxanyl] ester	14459.4498977833	15774.7683866358	15001.1595081879	51797.5643402684	77989.7732168541	21224.2044914436	-1.7391353956145	0.164523530363833	1.06110123697204	unchanged	2.14047543305009	£¨E£© -3-£¨4-ôÇ»ù±½»ù£©-2-±ûÏ©Ëá[£¨2S£¬3R£¬4S£¬5S£¬6R£©-2-[£¨2S£¬3R,4S£¬5S£¬6R£©-2-[[2-£¨3,4-¶þôÇ»ù±½»ù£©-5,7-¶þôÇ»ù-4-Ñõ´ú-1-±½²¢ßÁà«-3-»ù]Ñõ»ù]-4,5-¶þôÇ»ù-6-£¨ôÇ¼×»ù£©-3-ÑõôÊ»ù]Ñõ»ù]-4,5-¶þôÇ»ù-6-	Flavonoids	»ÆÍª	Glycosides	ÌÇÜÕ	772.66	C36H36O19	771.179455337351	3.06131666666667	--	--	--	--	--	--	--	1019652-35-7	--	--	--	--
neg_3317	(2S)-2-amino-3-(2R)-oxolan-2-ylpropanoic acid	34.382868106775	30.2594058782726	48.0173596537315	96.2089649403464	27.3255889346339	525.818585002241	-2.52703258990843	0.370038697035628	0.715901575584563	unchanged	-8.12185577428774	£¨2S£©-2-°±»ù-3-£¨2R£©-Ñõ´úÍé-2-»ù±ûËá	Amino acids	°±»ùËá	Other	ÆäËû	159.183022260666	C7H13NO3	158.080974746064	3.0756	--	--	--	--	--	--	--	1254172-26-3	--	--	--	--
neg_3319	(Z)-2,p-dihydroxycinnamic acid	425.126701688921	483.101447245747	608.029746203228	2616.4030195554	3774.79166193047	944.672087527469	-2.27445228007631	0.141488040147375	1.10452755690253	unchanged	9.00146306643534	£¨Z£© -2£¬¶Ô¶þôÇ»ùÈâ¹ðËá	Organic Acid	ÓÐ»úËá	Other	ÆäËû	180.157	C9H8O4	179.036602946542	3.08273333333333	--	--	--	--	--	--	--	52178-61-7	--	--	--	--
neg_3325	Ethyl 3-hydroxy-3-methylbutanoate	75.7483923774673	46.7308337980517	112.95985093419	15.1093074002985	13.0811963354464	4.61507774509993	2.8433405939266	0.0681772150093162	1.24887997546115	unchanged	0.460552526565892	ÒÒ»ù3-ôÇ»ù-3-¼×»ù¶¡Ëáõ¥	Lipid	Ö¬ÖÊ	Fatty Acid Esters	Ö¬·¾Ëáõ¥	146.1843	C7H14O3	351.202574183513	3.08273333333333	--	--	--	--	--	--	--	18267-36-2	--	--	--	--
neg_3331	Withaphysalin E	138.682122944564	126.544061735076	215.618723960662	165.63750234056	255.910022791297	245.353295018013	-0.47190058006808	0.194851913806773	0.894268675198668	unchanged	0.107220536619369	º¬»ÆÜÎ¼×ËØE	Lipid	Ö¬ÖÊ	Steroid	Àà¹Ì´¼	482.6	C28H34O7	481.223228700308	3.0756	--	--	--	--	--	--	--	118985-24-3	--	--	--	--
neg_3333	2H,8H-[2]Benzopyrano[3,4-h]-1-benzopyran-2-one,8a,9,10,12a-tetrahydro-8-[hydroxy(7-hydroxy-2-oxo-2H-1-benzopyran-8-yl)methyl]-8a,11-dimethyl-(9CI)	164.05865946034	151.115410438322	226.670748509727	195.70839368002	243.540057377014	202.27387390429	-0.243619741706063	0.307310654348272	0.750330204998377	unchanged	-1.56895304453528	2H£¬8H-[2]±½²¢ßÁà«[3,4-h]-1-±½²¢ßÁà«-2-Íª£¬8a£¬9,10,12a-ËÄÇâ-8-[ôÇ»ù£¨7-ôÇ»ù-2-Ñõ´ú-2H-1-±½²¢ßÁà«-8-»ù£©¼×»ù]-8a£¬11-¶þ¼×»ù-£¨9CI£©	Coumarins	Ïã¶¹ËØ	Furanocoumarins	ß»à«Ïã¶¹ËØ	472.5	C28H24O7	517.149665191964	3.0756	--	--	--	--	--	--	--	152551-90-1	--	--	--	--
neg_3334	(1S*,4R*,5S*,6S*,8S*,10R*)-1,4-Dihydroxy-5,10,13-triacetoxy-8-tiglyloxycadin-7(11)-en-6,12-olide	2663.12251884006	2726.82395710371	2789.84330846387	10992.7295687811	12882.067512282	5383.64390939941	-1.83871722644905	0.0891343146219267	1.21759988682512	unchanged	1.9286571590797	£¨1S*£¬4R*£¬5S*£¬6S*£¬8S*£¬10R*£©-1,4-¶þôÇ»ù-5,10,13-ÈýÒÒõ£Ñõ»ù-8-tiglyloxycadin-7£¨11£©-Ï©-6,12-ÄÚõ¥	Terpenoids	ÝÆÀà	Terpene Lactones	ÝÆÄÚõ¥	538.541	C26H34O12	537.198788106077	3.08273333333333	--	--	--	--	--	--	--	141968-06-1	--	--	--	--
neg_3336	9(10H)-Anthracenone,3-[[(6-deoxy-a-L-mannopyranosyl)oxy]methyl]-10-b-D-glucopyranosyl-1,8-dihydroxy-,(10R)-	95.455090178848	89.1997759101943	157.56211765329	116.742163286686	115.767904291828	198.192969885194	-0.331782137482058	0.448496750719771	0.562444392389955	unchanged	7.73411204621289	9£¨10H£©-ÝìÍª£¬3-[£¨6-ÍÑÑõ-a-L-ßÁà«¸ÊÂ¶ÌÇ»ù£©Ñõ»ù]¼×»ù]-10-b-D-ßÁà«ÆÏÌÑÌÇ»ù-1,8-¶þôÇ»ù-£¨10R£©-	Ketones, Aldehydes,esters	Íª¡¢È©¡¢õ¥	Other	ÆäËû	564.535189628601	C27H32O13	563.181378113042	3.0756	--	--	--	--	--	--	--	11006-91-0	--	--	--	--
neg_3348	(6R,9R)-megastigman-4-ene-9,13-diol 13-O-beta-D-glucopyranoside	5853.01187141877	4062.42166008334	7370.04029234212	5224.84347036471	5083.09155647568	3092.01450460756	0.367332583798131	0.339016405421778	0.691316108527705	unchanged	-3.29589788155691	£¨6R£¬9R£©-¾Þ¶¹ËØ-4-Ï©-9,13-¶þ´¼13-O-¦Â-D-ßÁà«ÆÏÌÑÌÇÜÕ	Terpenoids	ÝÆÀà	Terpene Glycoside	ÝÆÏ©ÌÇÜÕ	388.453	C19H32O8	433.206641353133	3.08986666666667	--	--	--	--	--	--	--	1002129-73-8	--	--	--	--
neg_3355	isorhamnetin 3-O-alpha-L-rhamnopyranosyl-7-O-beta-D-glucopyranosyl(1->2)-alpha-L-rhamnopyranoside	453.127569739866	353.976864835462	575.329346549474	280.191989382731	263.66916065077	319.253178536955	0.679586799406494	0.105804676507124	1.14500097572223	unchanged	7.16773095754874	ÒìÊóÀîËØ3-O-¦Á-L-ÊóÀîÌÇ»ù-7-O-¦Â-D-ßÁà«ÆÏÌÑÌÇ»ù£¨1->2£©-¦Á-L-ÊóÀîÌÇ»ù	Flavonoids	»ÆÍª	Glycosides	ÌÇÜÕ	770.685	C34H42O20	791.207132337648	3.08986666666667	--	--	--	--	--	--	--	947409-92-9	--	--	--	--
neg_3361	camelliquercetiside A	142.250284179137	200.938732471997	357.636511638227	534.477922257773	532.044596485564	193.172539965244	-0.845947302232132	0.243682742406873	0.84099162575273	unchanged	-2.51237820936938	ÂæÍÕ²ÝÜÕA	Flavonoids	»ÆÍª	Glycosides	ÌÇÜÕ	1050.91546	C47H54O27	1095.28081061613	3.10415	--	--	--	--	--	--	--	1365758-43-5	--	--	--	--
neg_3366	EUPATORIOCHROMENE	61.3384697744222	94.4518486865651	47.5654801613842	95.4691260313524	190.266987946294	0.00237334107587851	-0.490689242674171	0.670948181940738	0.344956931595064	unchanged	2.70765398639763	°ë³ÝÔóÀ¼ËØÉ«Ï©	Terpenoids	ÝÆÀà	Other	ÆäËû	218.3	C13H14O3	217.087608399545	3.09701666666667	C09006	--	--	--	--	--	--	19013-03-7	--	--	--	--
neg_3371	(1S,3R,3aR,6aS,8aS,11R,13aS,13bR)-3-ethoxy-1-hydroxy-4,4-dimethyl-10-methylenedecahydro-1H,8H-8a,11-methanocyclohepta[c]furo[3,4-e]chromene-8,9(10H)-dione	170.872013701259	137.308192863726	224.31720402439	158.674210125507	160.179123510111	99.9000575394836	0.346673636037292	0.307514728339425	0.728634693115537	unchanged	1.80324127196691	--	--	--	--	--	--	C22H30O6	425.174343611848	3.09701666666667	--	--	--	--	--	--	--	--	--	--	--	--
neg_3379	Benzoylalbiflorin	109.364466418608	116.624117526554	139.365400354938	129.963321667537	155.55584587996	114.907549233449	-0.132243294644786	0.479818255504888	0.533988465065989	unchanged	-8.55432778489577	±½¼×õ£ÉÖÒ©ÄÚõ¥ÜÕ	Terpenoids	ÝÆÀà	Other	ÆäËû	584.57	C30H32O12	619.153780413545	3.09701666666667	--	--	--	--	--	--	--	184103-78-4	--	--	--	--
neg_3385	3-[[6-O-(6-deoxy-alpha-L-mannopyranosyl)-beta-D-glucopyranosyl]oxy]-2-(3,4-dihydroxyphenyl)-5,7-dihydroxy-4H-1-benzopyran-4-one, bis(2-hydroxyethyl) ether	190.200913487926	222.797561516419	409.890355897539	215.526582145159	273.901081031439	121.721755417429	0.429172396745027	0.443119265552335	0.568724417837685	unchanged	-5.53169084674949	3-[[6-O-£¨6-ÍÑÑõ-¦Á-L-ßÁà«¸ÊÂ¶ÌÇ»ù£©-¦Â-D-ßÁà«ÆÏÌÑÌÇ»ù]Ñõ»ù]-2-£¨3,4-¶þôÇ»ù±½»ù£©-5,7-¶þôÇ»ù-4H-1-±½²¢ßÁà«-4-Íª£¬Ë«£¨2-ôÇÒÒ»ù£©ÃÑ	Flavonoids	»ÆÍª	Glycosides	ÌÇÜÕ	698.622631549835	C31H38O18	743.200154982027	3.10415	--	--	--	--	--	--	--	26854-07-9	--	--	--	--
neg_3389	dodegranoside B	1105.26231620216	1205.30107611934	1160.80626642769	1100.35246827052	1165.00708975611	808.467052004283	0.175469215813146	0.350401984775991	0.726777764017691	unchanged	-4.1662027631656	¶àµÂÀ­ÅµÜÕB	Lipid	Ö¬ÖÊ	Glycolipids	ÌÇÖ¬	868.787	C42H44O20	867.231700095585	3.10415	--	--	--	--	--	--	--	1198215-16-5	--	--	--	--
neg_3413	1,2,3-Cyclopentanetriol,4-amino-5-(methylthio)-, (1R,2R,3R,4S,5R)-	5.7227556859816e-10	5.7227556859816e-10	5.7227556859816e-10	32.1035706776388	2.72119745213756	34.6431121730418	-35.2358826024598	0.152235934704743	1.07454656756562	unchanged	-7.10117065736533	1,2,3-»·ÎìÈý´¼£¬4-°±»ù-5-£¨¼×Áò»ù£©-£¬£¨1R£¬2R£¬3R£¬4S£¬5R£©-	Alcohols	´¼Àà	Other	ÆäËû	179.23732	C6H13NO3S	178.053066301309	3.12556666666667	--	--	--	--	--	--	--	102822-56-0	--	--	--	--
neg_3417	Cassiaside B	1759.08741021013	1520.65235934525	1433.06523177464	3021.06375287458	2939.20111315671	2968.2165201075	-0.921828824175773	0.0031544561939718	1.42909030490721	down	-9.79091563226259	¾öÃ÷×ÓÜÕB	Polyphenols	¶à·Ó	Other	ÆäËû	566.5	C26H30O14	1191.32987575267	3.13985	--	--	--	--	--	--	HMDB0038477	119170-51-3	Organic compounds	Organoheterocyclic compounds	Naphthopyrans	Naphthopyranones
neg_3420	Oroxylin A	926.408569795227	867.586682028524	702.877171439401	1354.47849536908	1334.71568508888	1426.19997476147	-0.720908503353532	0.00738407768271369	1.3935831879063	down	-0.262430493123806	Ç§²ãÖ½ËØA	Flavonoids	»ÆÍª	Other	ÆäËû	284.26	C16H12O5	283.06112250241	3.13985	C22603	--	LMPK12111096	Polyketides [PK]	Flavonoids [PK12]	Flavones and Flavonols [PK1211]	--	480-11-5	--	--	--	--
neg_3423	Ligustron A	127.052616047545	119.443558698028	62.2551848920527	152.869580835804	159.599712754417	179.268157193935	-0.671442745315598	0.0815096155722694	1.17108831712688	unchanged	6.66812845165035	5-ôÇ»ù-11-¼×Ñõ»ù-2-¼×»ù»·Îì²¢[6,7]ÝÁ²¢[1,2-b]ßÁà«-4,10-¶þÍª	Ketones, Aldehydes,esters	Íª¡¢È©¡¢õ¥	Pyrone	ßÁà«Íª	308.28488	C18H12O5	307.063251290793	3.13985	--	--	--	--	--	--	--	58974-55-3	--	--	--	--
neg_3424	Auraviketone	251.018451996677	242.806408997748	165.930748460902	306.418359111568	304.806452926792	369.242982827224	-0.571538531557216	0.0388281608502415	1.21226592476025	down	8.509385186104	Auraviketone	Ketones, Aldehydes,esters	Íª¡¢È©¡¢õ¥	Cyclic Ketone	»·Íª	396.3	C21H16O8	395.080611473325	3.13985	C12417	Biosynthesis of secondary metabolites(ko01110)	--	--	--	--	--	--	--	--	--	--
neg_3428	chloropupukeanone A	5371.90230670269	4920.72803710257	6742.96302882809	1070.13670077037	1324.54876879468	518.917291550278	2.54767609958814	0.00594002261378073	1.39797211083716	up	1.72245956749839	ÂÈ±ûÍªA	Ketones, Aldehydes,esters	Íª¡¢È©¡¢õ¥	Benzoates	±½¼×Ëáõ¥	629.051	C32H33ClO11	649.146889392859	3.13985	--	--	--	--	--	--	--	1213250-63-5	--	--	--	--
neg_3433	Oroxin B	363785.492804825	313036.564787817	219059.665147383	594656.529859375	597825.620598082	606759.973465374	-1.00600916244338	0.0186491218578427	1.38905078073249	down	2.61553362254747	Ä¾ºûµûÜÕB	Flavonoids	»ÆÍª	Other	ÆäËû	594.52	C27H30O15	1187.31277216191	3.14698333333333	--	--	--	--	--	--	--	114482-86-9	--	--	--	--
neg_3435	Benzoic acid,2-hydroxy-5-(4-oxo-4H-1-benzopyran-2-yl)-	1381.43484479311	1289.62397070173	1037.53439233451	1876.61799962107	1934.79868337325	1988.57491075113	-0.645178780632471	0.0144420238677548	1.37928455343593	down	-0.968699864740817	±½¼×Ëá£¬2-ôÇ»ù-5-£¨4-Ñõ´ú-4H-1-±½²¢ßÁà«-2-»ù£©-	Flavonoids	»ÆÍª	Hydroxyflavone	ôÇ»ù»ÆÍª	282.2476	C16H10O5	281.045273761968	3.14698333333333	--	--	--	--	--	--	--	126342-64-1	--	--	--	--
neg_3437	5-hydroxy-2-(4-methoxyphenyl)-4-oxo-4H-chromen-7-yl methyl D-glucopyranosiduronate	4375.40901459098	4169.40326629462	3199.12909109815	7191.58926648384	6950.44638335357	8258.86898790543	-0.931640324130391	0.00289570894132386	1.37990216226868	down	8.7203943823905	5-ôÇ»ù-2-£¨4-¼×Ñõ»ù±½»ù£©-4-Ñõ´ú-4H-É«Ï©-7-»ù¼×»ù-D-ßÁà«ÆÏÌÑÌÇÈ©ËáÑÎ	Flavonoids	»ÆÍª	Glycosides	ÌÇÜÕ	474.414187908173	C23H22O11	473.113069569048	3.14698333333333	--	--	--	--	--	--	--	79076-87-2	--	--	--	--
neg_3447	Benzeneacetic acid, 2,3-dihydroxypropyl ester	313.521664467666	609.375103533789	96.018319870566	1179.6833583047	853.473463428006	873.017779349058	-1.51208755342152	0.0307391424258723	1.24370695518228	down	-3.78746550028022	±½ÒÒËá2,3-¶þôÇ»ù±ûõ¥	Lipid	Ö¬ÖÊ	Glycerol Glycolipids	¸ÊÓÍÌÇÖ¬	210.22646	C11H14O4	209.081136789589	3.16125	--	--	--	--	--	--	--	516484-04-1	--	--	--	--
neg_3449	7-O-cinnamoylchrysin	68.537951942592	66.2730213081704	53.7086519694855	132.613198655224	183.275034486795	115.298529367118	-1.19359816947089	0.0519261263239453	1.28633179517841	unchanged	8.58189989190917	7-O-Èâ¹ðõ£ÈÜÃ¸	Flavonoids	»ÆÍª	Other	ÆäËû	384.381	C24H16O5	383.095793484726	3.16125	--	--	--	--	--	--	--	1185852-44-1	--	--	--	--
neg_3462	2-(4-fluorophenyl)-2,3-dihydropyran-4-one	76.6119054631777	56.2578909559438	49.648746378431	106.824183548176	115.088378441011	98.892616387249	-0.813654389023609	0.0138210882965158	1.33935517688466	down	-1.84319214863494	2-(4-·ú±½»ù)-2,3-¶þÇâßÁà«-4-Íª	Ketones, Aldehydes,esters	Íª¡¢È©¡¢õ¥	Other	ÆäËû	192.186	C11H9O2F	237.05650661674	3.17553333333333	--	--	--	--	--	--	--	226714-93-8	--	--	--	--
neg_3464	beta-D-glucopyranosyl 2,6,6-trimethylcyclohexa-1,3-diene-1-carboxylate	43.9454013771539	36.3916312678144	47.1764835792505	70.2111763988494	92.5409455407629	15.7793146361196	-0.485527954005355	0.534433914539234	0.505087507938368	unchanged	5.41173356419492	¦Â-D-ßÁà«ÆÏÌÑÌÇ»ù2,6,6-Èý¼×»ù»·¼º-1,3-¶þÏ©-1-ôÈËáõ¥	Sugars	ÌÇÀà	Hexose	¼ºÌÇ	328.35756	C16H24O7	363.123380278892	3.18266666666667	--	--	--	--	--	--	--	1231710-10-3	--	--	--	--
neg_3466	Polyketomycin	433.090978070537	362.36261873286	423.542762342144	1111.69775436964	1065.80727149421	704.733502660563	-1.24149591814889	0.0462830220136275	1.30652150914941	down	2.59927679992873	¾ÛÍªÃ¹ËØ	Quinones	õ«Àà	Anthraquinones	Ýìõ«	452.45326	C25H24O8	451.141016549673	3.18266666666667	--	--	--	--	--	--	--	200625-47-4	--	--	--	--
neg_3499	Benzoic acid,4-[[tetrahydro-2-(3-hydroxy-1-butenyl)-5-oxo-3-furanyl]amino]- (9CI)	125.818778997213	46.6633217351848	33.8103752925233	4.45537062541626	5.66789408040733	29.3185440297551	2.3868935857453	0.186258554766718	0.982197306000891	unchanged	6.07057296118249	--	--	--	--	--	--	C15H17NO5	326.081841156368	3.21123333333333	--	--	--	--	--	--	--	--	--	--	--	--
neg_3501	Teniposide (Vumon)	2711.85983059956	2793.01359126192	2627.1374888802	2287.32501958029	2393.71365334521	2880.23661831199	0.104982569688696	0.408340283710959	0.650421405430873	unchanged	9.08484687648246	ÌæÄá²´ß°	Sugars	ÌÇÀà	Glycosides	ÌÇÜÕ	656.65	C32H32O13S	691.131724460595	3.21123333333333	--	--	--	--	--	--	--	29767-20-2	--	--	--	--
neg_3503	6-ethyl-5-hydroxy-3-hydroxymethyl-5,6,7,8-tetrahydro-chromen-4-one	77.4837599013221	75.9209587531811	967.246224542994	60.9776139276667	122.490227595607	30.9795983666523	2.38564098398572	0.416039413197583	0.648943213650536	unchanged	-3.82303821708868	6-ÒÒ»ù-5-ôÇ»ù-3-ôÇ¼×»ù-5,6,7,8-ËÄÇâ¸õÏ©-4-Íª	Ketones, Aldehydes,esters	Íª¡¢È©¡¢õ¥	Other	ÆäËû	224.253	C12H16O4	223.096725797919	3.21836666666667	--	--	--	--	--	--	--	109361-64-0	--	--	--	--
neg_3520	(1S,4aS,7R,7aS)-1-[[(2S,3R,4S,5S,6R)-6-(acetyloxymethyl)-3,4,5-trihydroxy-2-oxanyl]oxy]-4'-[(S)-hydroxy-(4-hydroxyphenyl)methyl]-5'-oxo-4-spiro[4a,7a-dihydro-1H-cyclopenta[c]pyran-7,2'-furan]carboxylic acid methyl ester	1312.57345537672	1732.75695330998	5459.29375483877	1236.41373234504	4671.92822823478	718.219732292503	0.359986984711053	0.746911414189289	0.237301070141854	unchanged	0.691364902425914	£¨1S£¬4aS£¬7R£¬7aS£©-1-[£¨2S£¬3R£¬4S£¬5S£¬6R£©-6-£¨ÒÒõ£Ñõ»ù¼×»ù£©-3,4,5-ÈýôÇ»ù-2-Ñõ»ù]Ñõ»ù]-4'-[£¨S£©-ôÇ»ù-£¨4-ôÇ»ù±½»ù£©¼×»ù]-5'-Ñõ´ú-4-ÂÝ[4a£¬7a-¶þÇâ-1H-»·Îì»ù[c]ßÁà«-7,2'-ß»à«]ôÈËá¼×õ¥	Sugars	ÌÇÀà	Glycosides	ÌÇÜÕ	590.529	C28H30O14	635.162166524309	3.23978333333333	--	--	--	--	--	--	--	497178-34-4	--	--	--	--
neg_3527	Prop-2-yn-1-yl benzoate	20.9220444758015	6.38461243258574	18.9233608526127	43.3827590360103	52.4916149726742	33.5289090188307	-1.48497239775409	0.0187599205092484	1.28839061328562	down	-3.67253071361687	±½ËáÈ²±ûõ¥	Ketones, Aldehydes,esters	Íª¡¢È©¡¢õ¥	Benzoates	±½¼×Ëáõ¥	160.16932	C10H8O2	159.044565266217	3.24691666666667	--	--	--	--	--	--	--	6750-04-5	--	--	--	--
neg_3529	-13-Hydroxy-tridecadien-(1.11)-tetrain-(3.5.7.9)	204.509619208184	165.930310856833	375.8606257565	171.881285081309	209.909682639901	69.4163887150031	0.725966171125307	0.280721028455861	0.772663971529485	unchanged	0.922935428424307	-13-ôÇ»ùÊ®ÈýÌ¼¶þÏ©-£¨1.11£©-ËÄÇâßÁà¤-£¨3.5.7.9£©	Lipid	Ö¬ÖÊ	Fatty Alcohol	Ö¬·¾´¼	180.202	C13H8O	179.05040462558	3.24691666666667	--	--	--	--	--	--	--	20252-36-2	--	--	--	--
neg_3530	Cucumegastigmane I	34.9305083766618	42.1774262444187	34.6886187405782	22.3523005938522	16.3973230531278	32.5988906827348	0.647920416927521	0.0853465110475706	1.13709457185941	unchanged	-2.23817181208621	Cucumegastigmane I	Terpenoids	ÝÆÀà	Sesquiterpenoid	±¶°ëÝÆ	240.3	C13H20O4	275.105022953658	3.24691666666667	--	--	--	--	--	--	--	929881-46-9	--	--	--	--
neg_3537	(-)-4,4',9'-trihydroxy-3',5'-dimethoxy-2,7'-cyclolignan 9-O-beta-D-glucopyranoside	9888.7875779857	5586.61723752974	8197.67298492089	16605.4359547379	15790.9784456108	10407.5944819381	-0.854498634088681	0.0607997928809073	1.17039247132936	unchanged	-0.811819743490132	£¨-£©-4,4'£¬9'-ÈýôÇ»ù-3'£¬5'-¶þ¼×Ñõ»ù-2,7'-»·Ä¾Ö¬ËØ9-O-¦Â-D-ßÁà«ÆÏÌÑÌÇÜÕ	Lignans	Ä¾Ö¬ËØ	Other	ÆäËû	522.542	C26H34O11	521.202411533061	3.25405	--	--	--	--	--	--	--	1010453-76-5	--	--	--	--
neg_3539	1-(3',5'-dimethoxy)phenyl-2-[4''-O-beta-D-glucopyranosyl (6->1)-O-alpha-L-rhamnopyranosyl]phenylethane	419.967262799874	453.41621527404	653.302265175681	1410.22943773348	1744.18766896185	873.228897750862	-1.39953376359386	0.0716737884204664	1.22297872694546	unchanged	5.00653406328755	4-[2-(3,5-¶þ¼×Ñõ»ù±½»ù)ÒÒ»ù]±½»ù-6-O-(6-ÍÑÑõ-¦Á-L-¸ÊÂ¶ßÁà«ÌÇ»ù)-¦Â-D-ßÁà«ÆÏÌÑÌÇÜÕ	Sugars	ÌÇÀà	Glycosides	ÌÇÜÕ	566.5941	C28H38O12	587.213829354837	3.24691666666667	--	--	--	--	--	--	--	1338076-61-1	--	--	--	--
neg_3550	1-Cyclohexene-1-carboxylicacid,5-[6-O-acetyl-3-O-[2,6-dideoxy-3-O-methyl-4-C-[1-(2-methyl-1-oxobutoxy)ethyl]-a-L-lyxo-hexopyranosyl]-4-O-[(5-methyl-2-thioxo-4-thiazolidinyl)carbonyl]-b-D-allopyranosyl]-2-amino-5-hydroxy-3,6-dioxo-	1841.67841497904	1874.43872739525	1556.11096397988	2356.73355716163	1488.66366728799	1822.4147713051	-0.104379113282444	0.665677767361737	0.32818279129669	unchanged	0.880973106080733	1-»·¼ºÏ©-1-ôÈËá£¬5-[6-O-ÒÒõ£»ù-3-O-[2,6-¶þÍÑÑõ-3-O-¼×»ù-4-C-[1-£¨2-¼×»ù-1-Ñõ´ú¶¡Ñõ»ù£©ÒÒ»ù]-a-1-Ñõ´ú-¼ºÌÇ»ù]-4-O-[£¨5-¼×»ù-2-Áò´ú-4-àçßòÍé»ù£©ôÊ»ù]-b-D-±ðßÁà«»ù]-2-°±»ù-5-ôÇ»ù-3,6-¶þÑõ´ú-	Organic Acid	ÓÐ»úËá	Carboxylic Acids	ôÈËá	820.878120000001	C34H48N2O17S2	841.214830510367	3.25405	--	--	--	--	--	--	--	118625-41-5	--	--	--	--
neg_3551	dunalianoside H	761.972253467416	495.595467950803	738.785450299787	3308.97754356734	2412.52037255636	994.770027285911	-1.75029281911326	0.142524652734248	1.09119509837893	unchanged	5.79460149660301	¶ÅÄÇÀûÜÕH	Ketones, Aldehydes,esters	Íª¡¢È©¡¢õ¥	Polyketide	¾ÛÍª	868.787	C42H44O20	867.240348490112	3.24691666666667	--	--	--	--	--	--	--	1042905-52-1	--	--	--	--
neg_3555	Dibenzothiophene, hexahydro-	198.665357473136	246.523088704608	138.183442402485	553.892542490053	581.687110301435	546.011209472202	-1.52733896215935	0.00365798763598105	1.42031922014666	down	9.20762994959652	¶þ±½²¢àç·Ô£¬ÁùÇâ-	Others	ÆäËû	Thiophene	àç·Ô	190.30456	C12H14S	189.076095218211	3.2612	--	--	--	--	--	--	--	27236-37-9	--	--	--	--
neg_3568	7-Ethylcamptothecin	195.295675026877	180.97852477815	291.34013217662	272.901886785198	446.13144882051	183.059796848608	-0.434261459554381	0.428789881144691	0.613703875178847	unchanged	5.16222857441932	7-ÒÒ»ùÏ²Ê÷¼î	Alkaloids	ÉúÎï¼î	Quinoline Alkaloids	à­ßøÀàÉúÎï¼î	376.41	C22H20N2O4	397.118916681806	3.26833333333333	--	--	--	--	--	--	--	78287-27-1	--	--	--	--
neg_3576	4H-1-Benzopyran-4-one, 7-(¦Â-D-glucopyranosyloxy)-5-hydroxy-2-(4-hydroxyphenyl)-8-[2-O-[3-(4-hydroxyphenyl)-1-oxo-2-propen-1-yl]-¦Â-D-glucopyranosyl]-	3613.50682581349	4071.67702227907	1861.54821383538	3064.93549215946	3109.36338877381	3635.57309110611	-0.0392273387687663	0.910155710061625	0.0863541454809004	unchanged	-9.46581297123351	4H-1-±½²¢ßÁà«-4-Íª£¬7-£¨¦Â-D-ßÁà«ÆÏÌÑÌÇ»ùÑõ»ù£©-5-ôÇ»ù-2-£¨4-ôÇ»ù±½»ù£©-8-[2-O-[3-£¨4-ôÇ»ù±½»ù£©-1-Ñõ´ú-2-±ûÏ©-1-»ù]-¦Â-D-ßÁà«ÆÏÌÑÌÇ»ù]-	Flavonoids	»ÆÍª	Glycosides	ÌÇÜÕ	740.662243190776	C36H36O17	785.186446007244	3.26833333333333	--	--	--	--	--	--	--	93446-17-4	--	--	--	--
neg_3623	Isocitrate	46.5877800047031	52.2190893450485	33.2496099113325	69.1216856746004	65.4522025697469	55.4204594442093	-0.524801411082344	0.0553662380790899	1.16853406027038	unchanged	-8.06231186286886	--	--	--	--	--	--	C6H8O7	191.018177979899	3.28975	C00311	Citrate cycle (TCA cycle)(ko00020);;Glyoxylate and dicarboxylate metabolism(ko00630);;Metabolic pathways(ko01100);;Biosynthesis of secondary metabolites(ko01110);;Carbon metabolism(ko01200);;2-Oxocarboxylic acid metabolism(ko01210);;Biosynthesis of amino acids(ko01230);;Biosynthesis of cofactors(ko01240)	--	--	--	--	HMDB0001874	--	Organic compounds	Organic acids and derivatives	Carboxylic acids and derivatives	Tricarboxylic acids and derivatives
neg_3624	7-amino-1,2,3,4-tetrahydronaphthalen-1-one	97.3933768935586	101.184279252016	103.415105619046	98.8368643273941	96.6952579317974	108.142631861569	-0.00801300451341398	0.895732852189312	0.0996970249277523	unchanged	-1.32872460933343	7-°±»ù-¦¡-ËÄÇâÝÁÍª	Ketones, Aldehydes,esters	Íª¡¢È©¡¢õ¥	Other	ÆäËû	161.2004	C10H11NO	206.08205281077	3.28975	--	--	--	--	--	--	--	22009-40-1	--	--	--	--
neg_3640	3-Oxo-OPC6-CoA	166.888547500815	306.51620052371	713.036622996715	837.296752391842	1522.29036318494	392.987433175271	-1.21414082690694	0.251928812355913	0.843181299048939	unchanged	2.06978776977895	3-Ñõ»ù-OPC6-CoA	Others	ÆäËû	Other	ÆäËû	1029.9	C37H58N7O19P3S	1050.24890175011	3.30401666666667	C16334	alpha-Linolenic acid metabolism(ko00592);;Metabolic pathways(ko01100);;Biosynthesis of secondary metabolites(ko01110)	--	--	--	--	HMDB0060376	--	Organic compounds	Lipids and lipid-like molecules	Fatty Acyls	Fatty acyl thioesters
neg_3651	Pyrazine, (1,1-dimethylethoxy)-	88.8912729719879	112.335015508079	38.8516905874404	44.4141193473698	9.86641892480259	212.987644023043	-0.154785018290996	0.901742694546214	0.0940135185721118	unchanged	-4.91347108245286	ßÁàº£¬£¨1,1-¶þ¼×»ùÒÒÑõ»ù£©-	Ketones, Aldehydes,esters	Íª¡¢È©¡¢õ¥	Other	ÆäËû	152.19368	C8H12N2O	303.181154967595	3.30401666666667	--	--	--	--	--	--	--	70090-30-1	--	--	--	--
neg_3660	penicillanthranin A	27.7336843125643	59.2392063744726	89.3890000915925	26.9955036184352	24.1659386355653	20.7931330413619	1.29338051926956	0.188607929903257	1.00683120523559	unchanged	-6.03701291412473	ÇàÃ¹ËØA	Quinones	õ«Àà	Anthraquinones	Ýìõ«	520.484	C28H24O10	555.103208191814	3.29688333333333	--	--	--	--	--	--	--	1395348-61-4	--	--	--	--
neg_3665	3-O-Sophoroside-3,4',5,7-Tetrahydroxy-8-methoxyflavone	189.270351794924	217.039935920162	133.12601931185	612.326876912987	246.887280140382	1192.54185520197	-1.92733464957317	0.207769745460749	0.968453710497768	unchanged	7.79310261591713	--	--	--	--	--	--	C28H32O17	661.14360624211	3.30401666666667	--	--	--	--	--	--	--	--	--	--	--	--
neg_3670	6'''-p-Hydroxybenzoylspinosin	1538.61932869726	1610.39539803366	2794.7131608462	2669.35886903769	6934.61361115494	1377.73840397267	-0.885662861174537	0.424198087069102	0.639853580323077	unchanged	0.600944758655511	6'''-¶ÔôÇ»ù±½¼×õ£Ë¹Æ¤ÅµËØ	Flavonoids	»ÆÍª	Glycosides	ÌÇÜÕ	728.195	C35H36O17	773.193890162157	3.29688333333333	--	--	--	--	--	--	--	--	--	--	--	--
neg_3680	3,4-Dihydroxyphenyl ethanol	48.8658590524622	68.0832780621994	1.78264626663534	4.9599677236446	0.604374214237807	17.4464398797509	2.36732427584646	0.242857642885617	0.895587252269823	unchanged	-0.448937153410254	--	--	--	--	--	--	C8H10O3	153.055648582778	3.31116666666667	--	--	--	--	--	--	--	--	--	--	--	--
neg_3682	L-Proline, L-alanylglycyl-	35.71685526913	42.1713062904682	41.0995889218541	69.8931142326445	57.4449717195019	138.448418793899	-1.15945479493469	0.190782050675101	1.00225482369804	unchanged	-0.540898848605473	L-¸¬°±Ëá£¬L-±û°±õ£¸Ê°±Ëá-	Amino acids	°±»ùËá	Oligopeptides	¹ÑëÄ	243.25968	C10H17N3O4	264.096442353471	3.31116666666667	--	--	--	--	--	--	--	22028-85-9	--	--	--	--
neg_3702	Valrubicin	9878.67113071925	10636.6752939622	11084.5774310518	11659.3369509738	12206.2209844312	12177.3745433942	-0.189795312589633	0.0337878020742735	1.27624744264492	down	-3.55939848880862	ÎìÈá±ÈÐÇ	Quinones	õ«Àà	Anthraquinones	Ýìõ«	723.64	C34H36F3NO13	744.185968487227	3.3183	--	--	--	--	--	--	HMDB0014529	56124-62-0	Organic compounds	Phenylpropanoids and polyketides	Anthracyclines	--
neg_3710	5,6-Dihydrobenzofuran-7(4H)-one	177.146520615506	303.671477726717	163.431885723893	58.775377214281	75.8205690069734	87.8704626521993	1.53403285845882	0.0829310629524429	1.21530198569738	unchanged	-5.77261804703513	5,6-¶þÇâ±½²¢ß»à«-7(4h)-Íª	Ketones, Aldehydes,esters	Íª¡¢È©¡¢õ¥	Other	ÆäËû	136.14792	C8H8O2	135.04436768497	3.3326	--	--	--	--	--	--	--	108153-93-1	--	--	--	--
neg_3711	Northalifoline	15.4536151024245	19.7194029620491	25.0528762057132	50.1638899061194	7.81968364465422	286.949497331279	-2.51786063985358	0.388581699187638	0.689597676698505	unchanged	-5.08899183931083	ÅµÉ³Àû¸£ÁÖ	Others	ÆäËû	Other	ÆäËû	193.199	C10H11NO3	192.065634232783	3.3326	--	--	--	--	--	--	--	157669-72-2	--	--	--	--
neg_3713	5-(methoxycarbonyl)-1H-pyrrole-2-carboxylic acid	27.6009519191101	20.8573258215257	22.2804980263241	9.85610083782953	8.93192395212466	20.8816713382231	0.834463904997227	0.0960631677488969	1.10511784136429	unchanged	1.41670458399077	5-£¨¼×ÑõôÊ»ù£©-1H-ßÁ¿©-2-ôÈËá	Organic Acid	ÓÐ»úËá	Carboxylic Acids	ôÈËá	168.12684	C7H6NO4-	202.999322023882	3.32543333333333	--	--	--	--	--	--	--	1199-64-0	--	--	--	--
neg_3714	Senkyunolide R	23.2872893919931	19.0034204306805	28.0483651796272	94.1905537748957	123.094259421304	54.2514067197818	-1.9487463823972	0.0759086545817885	1.24124111283572	unchanged	-2.20782217283614	Ñó´¨ÜºÄÚõ¥ R	Others	ÆäËû	Other	ÆäËû	240.1	C12H16O5	239.091967081316	3.32543333333333	--	--	--	--	--	--	--	172549-37-0	--	--	--	--
neg_3722	4-Amino-anhydrotetracycline	24.6762291126881	71.3848404142899	100.493205485627	79.0044675614978	83.1308252818349	76.0023459135047	-0.276867920858289	0.594824333638994	0.430814754562484	unchanged	2.74613301918987	4-°±»ù-ÇâËÄ»·ËØ	Alcohols	´¼Àà	Tertiary Alcohol	Êå´¼	398.4	C20H18N2O7	443.110697060643	3.3326	C06654	Metabolic pathways(ko01100);;Biosynthesis of secondary metabolites(ko01110)	--	--	--	--	--	--	--	--	--	--
neg_3732	2-Methoxyhydroquinone 4-O--beta-D-glucopyranoside	4664.38734802843	2644.91223168513	7164.78188617621	1510.14061350507	1647.99802595213	960.157431170336	1.81335234043228	0.114974238342417	1.14206573857187	unchanged	-0.369022151288425	2-¼×Ñõ»ùÇâõ«4-O-¦Â-D-ßÁà«ÆÏÌÑÌÇÜÕ	Polyphenols	¶à·Ó	Tannin	µ¥Äþ	628.576	C28H36O16	649.17477106764	3.32543333333333	--	--	--	--	--	--	--	136112-50-0	--	--	--	--
neg_3733	oxytroflavoside D	3555.50959802094	2549.23109899417	3853.8845227762	3018.67947942705	1525.27216424463	3700.84717530705	0.272462302202599	0.49879745946632	0.515388832610397	unchanged	7.18042438436812	Ñõ»¯»ÆÍªÜÕD	Flavonoids	»ÆÍª	Glycosides	ÌÇÜÕ	606.529	C28H30O15	651.16102560056	3.3326	--	--	--	--	--	--	--	1391144-83-4	--	--	--	--
neg_3734	[3,4-Dihydroxy-6-[3,5,8-trihydroxy-2-(4-hydroxy-3-methoxyphenyl)-4-oxochromen-7-yl]oxy-5-(3,4,5-trihydroxy-6-methyloxan-2-yl)oxyoxan-2-yl]methyl acetate	1746.68492329141	2351.80738051957	2604.69515165468	4732.43258182176	6005.45894842048	4511.88352848309	-1.18586877774306	0.0116364377931555	1.35581502110484	down	-1.44227931645193	[3,4-¶þôÇ»ù-6-[3,5,8-ÈýôÇ»ù-2-£¨4-ôÇ»ù-3-¼×Ñõ»ù±½»ù£©-4-Ñõ´ú¸õ-7-»ù]Ñõ-5-£¨3,4,5-ÈýôÇ»ù-6-¼×Ñõ»ù-2-»ù£©Ñõ´ú-2-»ù]ÒÒËá¼×õ¥	Flavonoids	»ÆÍª	Glycosides	ÌÇÜÕ	682.580171108246	C30H34O18	681.166253924268	3.32543333333333	--	--	--	--	--	--	--	79852-10-1	--	--	--	--
neg_3741	1-p-coumaroyl-3,6-diferuloyl-4-acetyl sucrose	2431.37534847741	2448.85444266135	2464.97891947657	2937.55452621862	2734.5670631828	2618.70336128456	-0.174712174528923	0.0758497507710224	1.2378063559682	unchanged	-1.25825540390717	1-¶ÔÏã¶¹õ£»ù-3,6-¶þ°¢Îºõ£»ù-4-ÒÒõ£ÕáÌÇ	Ketones, Aldehydes,esters	Íª¡¢È©¡¢õ¥	Polyketide	¾ÛÍª	882.813	C43H46O20	917.226535060216	3.32543333333333	--	--	--	--	--	--	--	870296-08-5	--	--	--	--
neg_3742	Cassia	243328.333743732	146900.786833153	156040.311762986	83843.0735141144	58998.908795174	51944.4776710164	1.48771930013025	0.0516352948938427	1.26470715541455	unchanged	1.56380232522594	Ë®Ôí½ÇÌáÈ¡Îï	Others	ÆäËû	Anthracene	Ýì	862.739120000001	C42H38O20	897.166393213412	3.32543333333333	--	--	--	--	--	--	--	8013-11-4	--	--	--	--
neg_3754	1H-Naphtho[2,3-c]pyran-3-aceticacid, 3,4,4a,5,10,10a-hexahydro-9,10a-dihydroxy-1-methyl-5,10-dioxo-,(1S,3R,4aR,10aR)-	108.179129731191	82.4398185352883	159.420231681481	251.983352630978	208.266579551645	213.472676837511	-0.944638302395565	0.0221798990771383	1.29541864140138	down	5.56309023046606	ÆßÎ²Ã¹ËØ B	Others	ÆäËû	Pyran	ßÁà«	320.29404	C16H16O7	319.084107105382	3.33973333333333	--	--	--	--	--	--	--	52934-85-7	--	--	--	--
neg_3762	Tenuifoliside B	517.288054264921	541.357658825448	776.685672885172	468.506770544156	688.206152029932	244.407487069844	0.389459634871998	0.404716627783602	0.612442751046344	unchanged	-0.956176703639276	Ô¶Ö¾ÌÇÜÕB	Phenylpropanoids	±½±ûËØ	Cinnamic Acids And Derivatives	Èâ¹ðËá¼°ÆäÑÜÉúÎï	668.6	C30H36O17	689.169278594309	3.33973333333333	--	--	--	--	--	--	--	139726-36-6	--	--	--	--
neg_3763	5H,7H,16H,24H-Dibenzo[m,w][1,5,10,16,20]pentaoxacyclopentacosin-5,9,14,22,26(8H,11H,17H,25H)-pentone,12,13,28,29-tetrahydro-2,4,12,19,21-pentahydroxy-7,16,24,28-tetramethyl-, (7R,12S,16R,24R,28R)-1	849.349147460513	773.086864659181	2654.25896374892	554.635928693517	454.286183542684	404.42683407067	1.59737861310777	0.260343804082862	0.881546425666771	unchanged	2.19182766925445	5H£¬7H£¬16H£¬24H¶þ±½²¢[m£¬w][1,5,10,16,20]ÎåÑõ´ú»·ÎìÍé-5,9,14,22,26£¨8H£¬11H£¬17H£¬25H£©-ÎìÍª£¬12,13,28,29-ËÄÇâ-2,4,12,19,21-ÎåôÇ»ù-7,16,24,28-ËÄ¼×»ù-£¨7R£¬12S£¬16R£¬24R£¬28R£©-	Organic Acid	ÓÐ»úËá	Benzoic Acids	±½¼×Ëá	662.6351313591	C32H38O15	707.220724856525	3.33973333333333	--	--	--	--	--	--	--	151271-58-8	--	--	--	--
neg_3777	4,7-Anhydro-1,2,3-trideoxy-D-gluco-oct-1-enitol	109.106444219091	208.013788603756	105.821037430427	5.20565309644977	2.19104652334457	36.203015488407	3.27806673100012	0.0523370581307153	1.26419447372956	unchanged	-2.15081689813301	4,7-ÎÞË®-1,2,3-ÈýÍÑÑõ- d -ÆÏÌÑÌÇ-ÐÁ-1-Ï©´¼	Sugars	ÌÇÀà	Other	ÆäËû	174.194363117218	C8H14O4	173.081558061208	3.35401666666667	--	--	--	--	--	--	--	913258-42-1	--	--	--	--
neg_3779	2,4,6(3H)-Pteridinetrione, 1,5-dihydro-1,3-dimethyl-	57.8214904468031	71.7447894047883	29.3318789372959	144.900021967005	108.39749094318	231.850005433157	-1.61032108516527	0.0845051919690556	1.17312396004873	unchanged	-4.67277912611066	2,4,6£¨3H£©-µûßÊÈýÍª£¬1,5-¶þÇâ-1,3-¶þ¼×»ù-	Ketones, Aldehydes,esters	Íª¡¢È©¡¢õ¥	Other	ÆäËû	208.17412	C8H8N4O3	253.056870787697	3.34686666666667	--	--	--	--	--	--	--	61846-18-2	--	--	--	--
neg_3780	Pelargonidin	120.961735040405	120.912774150749	55.4720715857604	279.483494951235	293.476118104508	355.505968449284	-1.64270294392753	0.00280535359051824	1.3809388064592	down	-2.40266489194427	ÌìóÃ¿ûËØ	Flavonoids	»ÆÍª	Hydroxyflavone	ôÇ»ù»ÆÍª	270.052824999999	C15H10O5	269.044898140062	3.34686666666667	C05904	Flavonoid biosynthesis(ko00941);;Anthocyanin biosynthesis(ko00942);;Metabolic pathways(ko01100);;Biosynthesis of secondary metabolites(ko01110)	LMPK12010003	Polyketides [PK]	Flavonoids [PK12]	Anthocyanidins [PK1201]	HMDB0003263	7690-51-9	Organic compounds	Phenylpropanoids and polyketides	Flavonoids	Hydroxyflavonoids
neg_3782	2H-3-Benzoxecin-2,8(1H)-dione,4,5-dihydro-9,11-dihydroxy-4-methyl-, (4S,6E)-	869.648434867731	853.866387846032	434.874544472565	3664.2180325078	3259.98259870557	3801.77148460368	-2.31308135650138	0.000210324372529632	1.42619656201834	down	4.99528749540201	2H-3-±½²¢¶ñÐÁ-2,8£¨1H£©-¶þÍª£¬4,5-¶þÇâ-9,11-¶þôÇ»ù-4-¼×»ù-£¨4S£¬6E£©-	Others	ÆäËû	Other	ÆäËû	262.25796	C14H14O5	283.060100552325	3.34686666666667	--	--	--	--	--	--	--	122588-63-0	--	--	--	--
neg_3783	Aflatoxin B1	2049.47813641172	1868.03811967311	1126.85822388722	9350.49120012322	8238.79135846469	10040.5883142286	-2.45348153346515	0.000958161477138702	1.42476173752339	down	-4.14063063779875	»ÆÇúÃ¹¶¾ËØB1	Coumarins	Ïã¶¹ËØ	Furanocoumarins	ß»à«Ïã¶¹ËØ	312.2736	C17H12O6	311.054819530974	3.34686666666667	C06800	Metabolic pathways(ko01100);;Biosynthesis of secondary metabolites(ko01110)	LMPK10000006	Polyketides [PK]	Aflatoxins and related substances [PK10]	-	HMDB0006552	1162-65-8	Organic compounds	Phenylpropanoids and polyketides	Coumarins and derivatives	Furanocoumarins
neg_3784	3-Me ether,1'-Ac-1,3,8-Trihydroxy-6-hydroxymethylanthraquinone	1054.27728015649	998.161564844577	517.409802094094	4340.83083071098	3839.73259973955	4591.55805967137	-2.31324288262086	0.000371060190524665	1.42337017354128	down	-0.992121586976789	3-¼×»ùÃÑ£¬1'--õ£»ù-1,3,8-ÈýôÇ»ù-6-ôÇ¼×»ùÝìõ«	Quinones	õ«Àà	Anthraquinones	Ýìõ«	342.3	C18H14O7	341.066336974947	3.34686666666667	--	--	--	--	--	--	--	20194-61-0	--	--	--	--
neg_3785	(S)-Dermolactone	196.775980954398	179.444749538453	120.726135792941	612.009765753266	582.05430011915	653.471546358253	-1.89443866161148	0.000139520859912703	1.42957869747007	down	3.37062271665848	£¨S£© -Æ¤ÄªÄÚõ¥	Ketones, Aldehydes,esters	Íª¡¢È©¡¢õ¥	Polyketide	¾ÛÍª	354.31	C19H14O7	353.067869803609	3.34686666666667	--	--	--	--	--	--	--	130968-97-7	--	--	--	--
neg_3792	(Z)-1-Iodooctadec-9-ene	790.469573038616	663.208550004047	1159.62954465599	611.174528019404	623.923609768284	831.918112880571	0.338327253665825	0.35384087386656	0.693638656899162	unchanged	1.83710003094736	£¨Z£© -1-µâÊ®ÁùÍé»ù-9-Ï©	Others	ÆäËû	Other	ÆäËû	378.3745	C18H35I	423.177246743907	3.34686666666667	--	--	--	--	--	--	--	69674-78-8	--	--	--	--
neg_3793	(1S,5R,7S,8R,9S)-7-acetoxy-11-ethoxy-5-hydroxy-1-isovaleroxy-5,6-dihydrovaltrate	370.505213851821	520.321904684915	364.028347496908	1089.92149354126	1035.54577831603	941.245280514961	-1.28917174248425	0.000943980251499831	1.40802827812759	down	-1.50783025910455	£¨1S£¬5R£¬7S£¬8R£¬9S£©-7-ÒÒõ£Ñõ»ù-11-ÒÒÑõ»ù-5-ôÇ»ù-1-ÒìÎìÑõ»ù-5,6-¶þÇâÎìõ¥	Terpenoids	ÝÆÀà	Iridoid	»·Ï©ÃÑÝÆ	384.421	C19H28O8	429.176041448597	3.34686666666667	--	--	--	--	--	--	--	1134138-89-8	--	--	--	--
neg_3794	3-O-Sulfate-Eupalitin	441.755269601414	336.829901799265	106.84425595342	2605.77853569837	2144.42792557249	2743.07422300072	-3.08114826565109	0.00152518069160299	1.41746387105219	down	9.18025323218877	3-O-ÁòËáÑÎ-ÓÈÅÁÁÖ	Flavonoids	»ÆÍª	Other	ÆäËû	410.352	C17H14O10S	431.00919965086	3.34686666666667	--	--	--	--	--	--	--	111316-16-6	--	--	--	--
neg_3799	Isovitexin	43752.1195758779	37868.6225809826	19396.4091836451	165003.862620035	143572.194908363	182060.093590654	-2.28005327486204	0.00123273589110759	1.41281568411656	down	-1.94875938360159	ÒìÄµ¾£»ÆËØ	Flavonoids	»ÆÍª	Other	ÆäËû	432.38	C21H20O10	431.097528335066	3.34686666666667	C01714	Flavone and flavonol biosynthesis(ko00944)	LMPK12110338	Polyketides [PK]	Flavonoids [PK12]	Flavones and Flavonols [PK1211]	HMDB0253708	38953-85-4	Organic compounds	Lipids and lipid-like molecules	Fatty Acyls	Fatty amides
neg_3801	Rhodioloside E	799.876191018091	1449.71964564074	885.154060485191	3070.66306073789	1616.58787968141	9486.32876934233	-2.17678192567373	0.26695443618955	0.869510393141707	unchanged	0.92762918529923	ºì¾°ÌìÜÕE	Lipid	Ö¬ÖÊ	Fatty Acyls	Ö¬·¾õ£	466.52	C21H38O11	465.234568100961	3.35401666666667	--	--	--	--	--	--	--	914641-92-2	--	--	--	--
neg_3802	Suffruticoside E	200.596718487559	307.681340918253	550.711855558097	130.053931153567	217.024504406299	164.982962944024	1.04830013879194	0.215984297018519	0.934935490102494	unchanged	6.09651041035174	ËÕÜ¿ÏãÜÕ E	Organic Acid	ÓÐ»úËá	Benzoic Acids	±½¼×Ëá	622.21	C26H38O17	643.189360886406	3.34686666666667	--	--	--	--	--	--	--	145898-98-2	--	--	--	--
neg_3805	3-Methylthiopropyl-desulfoglucosinolate	31445.7176338012	36195.8062313464	26090.7428863841	38507.181809254	32401.9808196631	59277.9475735375	-0.473968937331475	0.27086423883667	0.826123842259275	unchanged	-4.94513123040957	3-¼×Áò±û»ùÍÑÁòÆÏÌÇÜÕ	Sugars	ÌÇÀà	Glycosides	ÌÇÜÕ	327.4	C11H21NO6S2	713.172674874034	3.34686666666667	C17244	Glucosinolate biosynthesis(ko00966);;Biosynthesis of secondary metabolites(ko01110);;2-Oxocarboxylic acid metabolism(ko01210)	--	--	--	--	HMDB0304142	--	Organic compounds	Organic oxygen compounds	Organooxygen compounds	Carbohydrates and carbohydrate conjugates
neg_3817	microcyclamide GL614C	2680.07613502176	3152.33840063865	1728.90734115124	6997.38201383791	7912.71546849937	5817.87093961692	-1.45486834795811	0.00575793186840556	1.36941365912755	down	-2.6636467286607	Î¢»·õ£°·GL614C	Ketones, Aldehydes,esters	Íª¡¢È©¡¢õ¥	Polyketide	¾ÛÍª	614.696	C26H30N8O6S2	635.14600459803	3.37485	--	--	--	--	--	--	--	1226495-96-0	--	--	--	--
neg_3827	Geshoidin	585009.693982426	687600.953686532	70172.6950544083	1663527.04444276	1994298.56694855	1347938.74218137	-1.89836383216122	0.0102558944222074	1.32353553852408	down	-6.81873175585719	Geshoidin	Polyphenols	¶à·Ó	Phenolic Glycosides	·Óß°	378.330126285553	C18H18O9	755.185745619957	3.38198333333333	--	--	--	--	--	--	--	175993-08-5	--	--	--	--
neg_3835	luteolin 7-O-beta-D-glucuronopyranosyl-(1->2)-[alpha-L-rhamnopyranosyl-(1->6)]-beta-D-glucopyranoside	1033.25389708172	1097.13791846333	911.649061583319	1725.95686059952	1859.71499498926	1407.37488784951	-0.714880873551875	0.0268706190556735	1.3198769970826	down	8.26374861040674	Ä¾Ï¬²ÝËØ7-O-¦Â-D-ÆÏÌÑÌÇÈ©ËáßÁà«ÌÇ»ù-£¨1->2£©-[¦Á-L-ÊóÀîÌÇßÁà«ÌÇ»ù-£¨1->6£©]-¦Â-D-ßÁà«ÆÏÌÑÌÇÜÕ	Flavonoids	»ÆÍª	Glycosides	ÌÇÜÕ	770.642	C33H38O21	791.171590710574	3.38913333333333	--	--	--	--	--	--	--	1220269-51-1	--	--	--	--
neg_3841	10-O-benzoyltheveside	20.5475331598777	12.2931715404086	159.486482764011	1.47963283940813	1.31926005199818	4.75326457693157	4.67053006061421	0.326085260298512	0.779420845762873	unchanged	2.17056519364608	10-O-±½¼×õ£»ùÁòÃÑ	Lipid	Ö¬ÖÊ	Isoprene lipid	ÒìÎì¶þÏ©Ö¬ÖÊ	494.445	C23H26O12	493.136222404891	3.4034	--	--	--	--	--	--	--	131985-02-9	--	--	--	--
neg_3842	(4S)-3-{{{6-O-[(2E)-3-(4-hydroxy-3,5-dimethoxyphenyl)-1-oxoprop-2-en-1-yl]-beta-D-glucopyranosyl}oxy}methyl}-4-(hydroxymethyl)-5,5-dimethylcyclohex-2-en-1-one	370.799895258572	151.701447011837	339.673277201647	834.313773970302	518.429862615911	741.235713833477	-1.280195216858	0.0278282971920621	1.25406126670788	down	5.0639643904051	£¨4S£©-3-{{{6-O-[£¨2E£©-3-£¨4-ôÇ»ù-3,5-¶þ¼×Ñõ»ù±½»ù£©-1-Ñõ´ú¸¬°±Ëá-2-Ï©-1-»ù]-¦Â-D-ßÁà«ÆÏÌÑÌÇ»ù}Ñõ»ù}¼×»ù}-4-£¨ôÇ¼×»ù£©-5,5-¶þ¼×»ù»·¼º-2-Ï©-1-Íª	Coumarins	Ïã¶¹ËØ	Coumaric Acids	Ïã¶¹Ëá	552.56754	C27H36O12	551.216196583082	3.4034	--	--	--	--	--	--	--	1229609-47-5	--	--	--	--
neg_3852	methyl 3-oxo-3-(trimethyl-1H-pyrazol-4-yl)propanoate	1915.21630592717	1461.67913780359	2061.66357973102	980.499534748001	746.557971734308	1713.02749281432	0.660780239830975	0.137623286799067	1.00646991815117	unchanged	3.04271015740912	3-Ñõ´ú-3-(Èý¼×»ù-1H-ßÁßò-4-»ù)±ûËá¼×õ¥	Ketones, Aldehydes,esters	Íª¡¢È©¡¢õ¥	Other	ÆäËû	210.229762554169	C10H14N2O3	479.21601418402	3.41768333333333	--	--	--	--	--	--	--	1541359-51-6	--	--	--	--
neg_3860	1,2,3,6-Tetrahydro-2-pyridinecarbonitrile	47.0449000137167	36.5419787560897	64.4281100487943	1.17640499073131	1.93971634310158	29.5148667963993	2.18142869771697	0.0367937134539204	1.21283679338031	up	8.38034186228152	1,2,3,6-ËÄÇâ-2-ßÁà¤Ì¼ëæ	Others	ÆäËû	Pyridine And Its Derivatives	ßÁà¤¼°ÆäÑÜÉúÎï	108.141120910645	C6H8N2	261.13751070843	3.43195	--	--	--	--	--	--	--	87780-70-9	--	--	--	--
neg_3861	3-Deshydroxysappanol Trimethyl Ether	1617.45449014829	658.356017285879	1080.86880856387	2206.72512090945	1782.19677862974	1468.34383936144	-0.701143582572116	0.120913128027655	1.02072486128162	unchanged	-1.80932267305377	3-È¥ôÇ»ùÀ¶±¦Ê¯Èý¼×»ùÃÑ	Flavonoids	»ÆÍª	Flavonoids	Àà»ÆÍª	330.4	C19H22O5	329.138850029387	3.43195	--	--	--	--	--	--	--	--	--	--	--	--
neg_3862	1H-Imidazole,2-[[3-[2-(1H-imidazol-2-ylmethyl)-6-methoxyphenoxy]phenyl]methyl]- (9CI)	620.032725813847	409.805874947742	618.451210942311	752.377696755761	625.211621365605	708.126998604869	-0.339573019107502	0.161003599318824	0.978176646837784	unchanged	8.24653723903946	1Hßäßò£¬2-[[3-[2-£¨1H-ßäßò-2-»ù¼×»ù£©-6-¼×Ñõ»ù±½Ñõ»ù]±½»ù]¼×»ù]-£¨9CI£©	Others	ÆäËû	Other	ÆäËû	360.4091	C21H20N4O2	359.15431952924	3.43195	--	--	--	--	--	--	--	100108-65-4	--	--	--	--
neg_3864	(7R,8R)-Dihydrodehydrodiconiferyl alcohol 9-O-¦Â-D-glucoside	31982.6776976673	14202.1819096199	21876.854733029	39110.0673952766	30681.9130422518	28560.9029556563	-0.531123857943314	0.185223990854024	0.92281351766327	unchanged	-1.56509390192408	--	--	--	--	--	--	C26H34O11	521.202018165678	3.43195	--	--	--	--	--	--	--	--	--	--	--	--
neg_3865	Rubroside F	937.837255693824	1143.55794241158	1855.07809855138	852.73847714603	1013.74248056523	837.857483333013	0.541627979118785	0.27548286380209	0.843567432636002	unchanged	0.855436227647767	ºìÜÕF	Sugars	ÌÇÀà	Oligosaccharides	¹ÑÌÇ	948.23303103447	C42H53Cl3N2O16	991.245079045435	3.43195	--	--	--	--	--	--	--	933796-16-8	--	--	--	--
neg_3867	4-hydroxybenzoic acid [(1S,4aR,5S,6R,7S,7aS)-6,7-dihydroxy-7-(hydroxymethyl)-1-[[(2S,3R,4S,5S,6R)-3,4,5-trihydroxy-6-(hydroxymethyl)-2-oxanyl]oxy]-4a,5,6,7a-tetrahydro-1H-cyclopenta[c]pyran-5-yl] ester	143.251670222504	5.7227556859816e-10	87.2873373665907	452.670050951902	210.054529650671	186.729104656874	-1.88152441178324	0.120307856541711	1.05981756352669	unchanged	-6.73611836088316	4-ôÇ»ù±½¼×Ëá[£¨1S£¬4aR£¬5S£¬6R£¬7S£¬7aS£©-6,7-¶þôÇ»ù-7-£¨ôÇ¼×»ù£©-1-[[£¨2S£¬3R£¬4S£¬5S£¬6R£©-3,4,5-ÈýôÇ»ù-6-£¨ôÇ¼×»ù£©-2-Ñõ»ù]Ñõ»ù]-4a£¬5,6,7a-ËÄÇâ-1H-»·Îì[c]ßÁà«-5-»ù]õ¥	Lipid	Ö¬ÖÊ	Isoprene lipid	ÒìÎì¶þÏ©Ö¬ÖÊ	500.45	C22H28O13	521.124289682494	3.4391	--	--	--	--	--	--	--	139934-70-6	--	--	--	--
neg_3869	N-Demethyl-desepoxymaytansinol	698.764178943046	862.219950015887	781.816056562431	409.6466584872	606.870977627679	974.666719326138	0.234607113454965	0.557566991456137	0.463889645549627	unchanged	1.81078059714521	N-È¥¼×»ùÍÑÑõÎåÔÂÍé´¼	Ketones, Aldehydes,esters	Íª¡¢È©¡¢õ¥	Polyketide	¾ÛÍª	535	C27H35ClN2O7	579.212449382011	3.4391	C20136	Biosynthesis of secondary metabolites(ko01110)	--	--	--	--	--	--	--	--	--	--
neg_3875	(+)-Dihydrosarkomycin	74.5654950282177	65.2892782028436	88.5410665741366	80.7116993148543	75.9745176544924	155.490999922078	-0.450828878880794	0.392733894879736	0.670263087103465	unchanged	1.99749893217699	£¨+£©-¶þÇâÉ³¿ÉÃ¹ËØ	Ketones, Aldehydes,esters	Íª¡¢È©¡¢õ¥	Cyclic Ketone	»·Íª	142.152	C7H10O3	163.037945770059	3.45336666666667	--	--	--	--	--	--	--	13120-81-5	--	--	--	--
neg_3882	Verrucarin A,2',3'-didehydro-2'-deoxy-8-hydroxy-, (2'E,8S)- (9CI)	94.1818358450649	76.1899106443396	129.688305083802	111.073049038195	113.0899295422	202.190281304629	-0.506798028623872	0.30211041998647	0.762761302586176	unchanged	-3.96397960274063	ðà¾úËØA£¬2'£¬3'-¶þÇâ-2'-ÍÑÑõ-8-ôÇ»ù-£¬£¨2'E£¬8S£©-£¨9CI£©	Lipid	Ö¬ÖÊ	Isoprene lipid	ÒìÎì¶þÏ©Ö¬ÖÊ	500.53758	C27H32O9	545.200852671319	3.44623333333333	--	--	--	--	--	--	--	77101-87-2	--	--	--	--
neg_3884	Benzo[g]pteridine-2,4(1H,3H)-dione, 3,7,8-trimethyl-	120.825074871725	91.9762750631749	183.369653758797	192.213506710254	211.041915911691	163.521139230458	-0.516656807883064	0.157808044959887	0.992809006195828	unchanged	3.11902010292298	±½²¢[g]µûßÊ-2,4£¨1H£¬3H£©-¶þÍª£¬3,7,8-Èý¼×»ù-	Others	ÆäËû	Pterins	µûßÊ	256.25998	C13H12N4O2	571.207499823625	3.45336666666667	--	--	--	--	--	--	--	33174-44-6	--	--	--	--
neg_3885	bruceanic acid D	61.9296224240247	38.7924392682721	59.3126834333299	55.014361343156	59.6479736389123	64.9834357658562	-0.166769809082947	0.474993124053445	0.560949499285683	unchanged	-7.45644749000784	Ñ»µ¨ËáD	Organic Acid	ÓÐ»úËá	Carboxylic Acids	ôÈËá	568.56694	C27H36O13	589.186022159081	3.45336666666667	--	--	--	--	--	--	--	132587-61-2	--	--	--	--
neg_3897	Pueroside A	716.016249689491	658.277916852231	894.599389172851	441.823475235904	350.298258865745	495.874551798075	0.816860493839343	0.0248017386499821	1.28798963571463	up	-6.51556568010978	¸ð¸ùÜÕA	Flavonoids	»ÆÍª	Other	ÆäËû	606.6	C29H34O14	641.160307361822	3.4605	--	--	--	--	--	--	--	100692-52-2	--	--	--	--
neg_3901	1H,3H-Pyrano[3,4-c]pyran-1-one, 6-[[3,6-di-O-acetyl-2-O-(2,3-dihydroxybenzoyl)-4-O-[3-(¦Â-D-glucopyranosyloxy)-2-hydroxybenzoyl]-¦Â-D-glucopyranosyl]oxy]-5-ethenyl-4,4a,5,6-tetrahydro-4a-hydroxy-, (4aR,5R,6S)- (9CI)	1037.12665164716	851.392057816939	874.593614848854	745.606150855737	436.020758851718	5260.9192058283	-1.22133674800768	0.513992777895196	0.52658018657814	unchanged	-5.60305462604893	1H, 3h -ßÁà«[3,4-c]ßÁà«-1- 1,6 -[[3,6-¶þ-o -ÒÒõ£-2- o-(2,3-¶þôÇ»ù±½¼×õ£)-4- o- [3-(¦Â- d -ßÁà«»ùÑõ»ù)-2-ôÇ»ù±½¼×õ£]-¦Â- d -ßÁà«»ùÑõ»ù]-5-ÒÒÏ©»ù-4,4a,5,6-ËÄÇâ-4a-ôÇ»ù-(4aR,5R,6S)- (9CI)	Organic Acid	ÓÐ»úËá	Carboxylic Acids	ôÈËá	892.764	C40H44O23	927.191739762447	3.4605	--	--	--	--	--	--	--	179457-67-1	--	--	--	--
neg_3909	1,2-Dihydroxy-3-methoxy-10-methyl-10H-acridin-9-on	39.4353307540163	55.6172068714397	88.4732332627499	610.443256978045	146.138708409871	1408.20528986941	-3.56017068366817	0.2148547389263	0.959188535713483	unchanged	-1.30781539298226	1,2-¶þôÇ»ù-3-¼×Ñõ»ù-10-¼×»ù-10H-ß¹à¤-9-Íª	Ketones, Aldehydes,esters	Íª¡¢È©¡¢õ¥	Acridone	ß¹à¤Íª	271.268	C15H13NO4	316.082306241523	3.47478333333333	--	--	--	--	--	--	--	4757-47-5	--	--	--	--
neg_3946	2(3H)-Naphthalenone, 4,4a,5,6,7,8-hexahydro-7,8-dihydroxy-4a,8-dimethyl-, (4aR,7R,8S)- (9CI)	196.215991531512	155.081839893541	23.5327689842714	77.9642832282169	65.7624820900427	64.8530971280892	0.845638858369455	0.398772123114187	0.678897561859215	unchanged	4.39837294264529	2£¨3H£©-ÝÁÍª£¬4,4a£¬5,6,7,8-ÁùÇâ-7,8-¶þôÇ»ù-4a£¬8-¶þ¼×»ù-£¨4aR£¬7R£¬8S£©-£¨9CI£©	Ketones, Aldehydes,esters	Íª¡¢È©¡¢õ¥	Ketenes	Ï©Íª	210.269524097443	C12H18O3	255.124721516669	3.48191666666667	--	--	--	--	--	--	--	363610-36-0	--	--	--	--
neg_3948	(2Z,4E)-6,7-dihydroxy-7-[3-(hydroxymethyl)-2-oxiranyl]-2-[(E)-prop-1-enyl]hepta-2,4-dienal	521.31582197865	438.631781995991	71.3019192974873	220.061773013768	175.829189975021	165.833766393815	0.87645822975954	0.375139071914175	0.710051174974381	unchanged	3.62986475689513	£¨2Z£¬4E£©-6,7-¶þôÇ»ù-7-[3-£¨ôÇ¼×»ù£©-2-»·ÑõÒÒÍé»ù]-2-[£¨E£©-±û»ù-1-Ï©»ù]¸ý-2,4-¶þÏ©È©	Lipid	Ö¬ÖÊ	Fatty Alcohol	Ö¬·¾´¼	254.279	C13H18O5	299.114548949681	3.48191666666667	--	--	--	--	--	--	--	915975-49-4	--	--	--	--
neg_3949	Benzeneacetonitrile,2-(b-D-glucopyranosyloxy)-4-hydroxy-	878.266662422761	732.406015819184	808.201453223961	1047.3394002668	1004.47098463466	1080.01821914894	-0.372669561057466	0.0152583850144887	1.34124568500643	down	3.22866697941536	--	--	--	--	--	--	C14H17NO7	356.099709196828	3.48191666666667	--	--	--	--	--	--	--	--	--	--	--	--
neg_3951	6-(3,5-difluorophenyl)pyridin-3-ol	168.179068621985	137.602772711283	223.221199028812	92.0802846684561	102.446552921374	89.4859901031671	0.897319922215382	0.0791654714792126	1.22312001392781	unchanged	4.69186758711406	6-(3,5-¶þ·ú±½»ù)ßÁà¤-3-´¼	Alcohols	´¼Àà	Other	ÆäËû	207.176	C11H7NOF2	459.099286346036	3.48191666666667	--	--	--	--	--	--	--	1255634-06-0	--	--	--	--
neg_3961	fragilide G	344.018177219181	330.295930711748	467.675753308667	226.484015654959	214.758755916206	223.222331401404	0.781284504554635	0.066862320496352	1.2633432425286	unchanged	5.76699604615062	´àÈõµÄG	Terpenoids	ÝÆÀà	Diterpene	¶þÝÆ	599.023	C28H35ClO12	633.154555268693	3.48906666666667	--	--	--	--	--	--	--	1207367-38-1	--	--	--	--
neg_3967	2-Methyloctanoic acid	55.450751199181	63.7769088015826	8.23553119897496	37.9771620841363	10.4552056096783	171.390073338922	-0.786257988358037	0.607444183255887	0.401436358890229	unchanged	-2.83434826365357	2-¼×»ùÐÁËá	Lipid	Ö¬ÖÊ	Fatty Acids	Ö¬·¾Ëá	158.23802	C9H18O2	203.128434488962	3.4962	--	--	--	--	--	--	--	3004-93-1	--	--	--	--
neg_3979	cyanidin 3-O-[2-O-(beta-xylopyranosyl)-6-O-acetyl-beta-galactopyranoside]	3311.72153896384	3292.45386689955	2579.11285687926	1369.28411048955	1321.38946786746	1254.55918594671	1.21890041225056	0.0170487317689242	1.39176323325112	up	-4.78777624205792	»¨ÇàËØ3-O-[2-O-£¨¦Â-ßÁà«Ä¾ÌÇ»ù£©-6-O-ÒÒõ£»ù-¦Â-ßÁà«°ëÈéÌÇÜÕ]	Flavonoids	»ÆÍª	Glycosides	ÌÇÜÕ	623.536	C28H31O16	622.150949918694	3.4962	--	--	--	--	--	--	--	1104327-92-5	--	--	--	--
neg_3992	6H-Benzofuro[3,2-c][1]benzopyran-6-one, 3-(¦Â-D-glucopyranosyloxy)-9-methoxy-	260.789628803829	517.844341880639	297.733104750983	764.057935511066	808.889118499626	556.036219102997	-0.983994448201673	0.0349725782573442	1.21627530557	down	-1.39212743909178	6H±½²¢ß»à«[3,2-c][1]±½²¢ßÁà«-6-Íª£¬3-£¨¦Â-D-ßÁà«ÆÏÌÑÌÇ»ùÑõ»ù£©-9-¼×Ñõ»ù-	Flavonoids	»ÆÍª	Isoflavonoids	Òì»ÆÍª	444.389054081546	C22H20O10	443.097752153343	3.51046666666667	--	--	--	--	--	--	--	382137-38-4	--	--	--	--
neg_4007	Cyclohexenedimethanol	7.30729641622962	24.23012984606	4.89461950921856	59.1378900913672	31.1707132394126	84.8701861497723	-2.26554819081995	0.0812883495099117	1.16640954166316	unchanged	-1.98244915417447	»·¼ºÏ©¶þ¼×´¼	Alcohols	´¼Àà	Other	ÆäËû	142.19556	C8H14O2	187.097300853305	3.51761666666667	--	--	--	--	--	--	--	212377-81-6	--	--	--	--
neg_4009	1H-Tetrazole, 4,5-dihydro-1,4-dimethyl-5-methylene-	159.199805543861	127.427115865202	212.496704511869	137.875697597175	112.041966163646	126.183843444924	0.408275107238806	0.23546328304303	0.894656845527269	unchanged	1.3285491761604	1H-ËÄßò£¬4,5-¶þÇâ-1,4-¶þ¼×»ù-5-ÑÇ¼×»ù-	Others	ÆäËû	Other	ÆäËû	112.133	C4H8N4	269.148293215542	3.5248	--	--	--	--	--	--	--	139688-67-8	--	--	--	--
neg_4015	7H-Furo[3,2-g][1]benzopyran-7-one,9-[[(2E)-3,7-dimethyl-2,6-octadien-1-yl]oxy]-4-methoxy-	217.837016054655	198.872183926113	271.147206863055	365.14662899146	303.710859866502	370.750886904543	-0.595860829947257	0.0183596902724293	1.27914142067783	down	-2.14204432683465	7H-ß»à«[3,2-g][1]±½²¢ßÁà«-7-Íª£¬9-[[£¨2E£©-3,7-¶þ¼×»ù-2,6-ÐÁ¶þÏ©-1-»ù]Ñõ»ù]-4-¼×Ñõ»ù-	Coumarins	Ïã¶¹ËØ	Other	ÆäËû	368.42296	C22H24O5	389.136253067356	3.51761666666667	--	--	--	--	--	--	--	17182-52-4	--	--	--	--
neg_4023	2'-(E)-cinnamoylsalicortin	513.349268989876	570.161444611391	664.324542805555	809.127566797617	1021.37555714642	775.635974725229	-0.576344878706091	0.0444329594608879	1.23208446347175	down	-1.36516344168665	2¡¯-£¨E£©-Èâ¹ðõ£»ùË®ÑîËá	Polyphenols	¶à·Ó	Phenolic Glycosides	·Óß°	554.542	C29H30O11	575.152723052606	3.51761666666667	--	--	--	--	--	--	--	143183-59-9	--	--	--	--
neg_4029	Narciclasine	15315.5347547042	21102.8457842698	30921.2614276555	62332.9207046206	79020.6235198219	45317.2790160356	-1.47096849536528	0.0375967869041123	1.27344156949943	down	5.6390202416452	Ë®ÏÉ»·ËØ	Alkaloids	ÉúÎï¼î	Tyrosine Alkaloids	ÀÒ°±ËáÉúÎï¼î	307.26	C14H13NO7	673.155717656149	3.51761666666667	C08533	--	--	--	--	--	HMDB0255458	29477-83-6	Organic compounds	Alkaloids and derivatives	Amaryllidaceae alkaloids	Phenanthridine- and phenanthridone-type amaryllidaceae alkaloids
neg_4059	ladanetin-6-O-beta-(6''-O-acetyl)glucoside	4.33182821862093	43.1516525205683	27.4565208935265	206.817746523431	593.919049766052	88.5097866865181	-3.56877561137795	0.216762094877323	0.964587672244854	unchanged	9.09467988547414	À­µ¤ËØ-6-O-¦Â-£¨6''-O-ÒÒõ£»ù£©ÆÏÌÑÌÇÜÕ	Flavonoids	»ÆÍª	Glycosides	ÌÇÜÕ	504.44	C24H24O12	503.124084644051	3.53193333333333	--	--	--	--	--	--	--	1256959-27-9	--	--	--	--
neg_4062	(1E,4Z)-8betaH-germacra-1,4,7(11)-trien-8alpha,12-olide-15-O-[beta-D-apiopyranosyl-(1->6)-O-beta-D-glucopyranoside]	76.8036806330403	94.4044710263071	98.3947534926547	186.480649981379	217.375481446778	136.689587499386	-1.00358060251153	0.0524685669340841	1.27220864105081	unchanged	-1.41261488067683	£¨1E£¬4Z£©-8betaH-germacra-1,4,7£¨11£©-trien-8alpha£¬12-olide-15-O-[¦Â-D-ßÁà«ÆÏÌÑÌÇÜÕ-£¨1->6£©-O-¦Â-D-ßÁà«ÆÏÌÑÌÇÜÕ]	Sugars	ÌÇÀà	Glucosides	ÆÏÌÑÌÇÜÕ	542.573	C26H38O12	563.210228502276	3.53193333333333	--	--	--	--	--	--	--	882652-81-5	--	--	--	--
neg_4063	genipin 1-O-alpha-D-xylopyranosyl(1?6)-beta-D-glucopyranoside	45.460687125556	48.3024035284448	112.765788632348	233.75863519695	217.367039442461	167.119248217973	-1.5818349567181	0.0101280015226678	1.32514509091934	down	-4.51250089879524	¾©ÄáÆ½1-O-¦Á-D-ßÁà«Ä¾ÌÇ»ù£¨1£¿6£©-¦Â-D-ßÁà«ÆÏÌÑÌÇÜÕ	Sugars	ÌÇÀà	Glucosides	ÆÏÌÑÌÇÜÕ	520.481	C22H32O14	555.146259690947	3.53193333333333	--	--	--	--	--	--	--	1421493-51-7	--	--	--	--
neg_4084	1'-O-coumaroyl-6'-O-galloyl-beta-D-glucopyranose	11.5130317079834	16.3109768548535	23.0084106440435	395.448972883722	1338.612190122	27.0250464555057	-5.11457283122043	0.281789531724987	0.858310556034573	unchanged	7.03479786308786	1'-O-Ïã¶¹õ£»ù-6'-O-Ã»Ê³×Óõ£»ù-¦Â-D-ßÁà«ÆÏÌÑÌÇ	Ketones, Aldehydes,esters	Íª¡¢È©¡¢õ¥	Polyketide	¾ÛÍª	478.403	C22H22O12	477.107213123389	3.53906666666667	--	--	--	--	--	--	--	142717-62-2	--	--	--	--
neg_4114	1'Z,-Isomer-Tunichrome An1	1797.97195842138	1605.62171637058	4026.16959141216	4061.70874758628	4751.14076459892	2609.28918462301	-0.620444660015899	0.257154072118203	0.804150753787852	unchanged	7.07605230320715	1'Z£¬-Òì¹¹ÌåÒÂÉ«ËØAn1	Amino acids	°±»ùËá	Peptide	ëÄ	555.4902	C26H25N3O11	1169.31952478805	3.54621666666667	--	--	--	--	--	--	--	97689-87-7	--	--	--	--
neg_4117	(3,6-dihydro-2H-pyran-2-yl)methanol	53.7857224692869	50.7645222700175	309.696865466682	64.0543190363039	116.652176165088	69.9499224826232	0.724780460570155	0.592470988192475	0.424753145713393	unchanged	-1.47600643282187	£¨3,6-¶þÇâ-2H-ßÁà«-2-»ù£©¼×´¼	Alcohols	´¼Àà	Other	ÆäËû	114.142	C6H10O2	227.128545957202	3.54621666666667	--	--	--	--	--	--	--	1504-04-7	--	--	--	--
neg_4124	Myricatomentoside I	148.116385497343	173.139122923247	222.498482614139	200.512830608455	153.656786255002	328.14918555242	-0.32749188772734	0.480180735054794	0.543024737666027	unchanged	0.0230568285341839	Èâ¶¹Þ¢ÔíÜÕI	Lignans	Ä¾Ö¬ËØ	Other	ÆäËû	504.526288986206	C26H32O10	525.174226667083	3.55335	--	--	--	--	--	--	HMDB0031536	191999-61-8	Organic compounds	Lignans, neolignans and related compounds	Lignan glycosides	--
neg_4144	1H-Indole-3-acetonitrile,4-(b-D-glucopyranosyloxy)-	5539.2557139821	5340.48958870275	4341.05486180905	5305.90090146241	5293.66651161573	6863.02155017968	-0.198223261491825	0.313911741557154	0.726249095661962	unchanged	2.5602084354027	1H-ßÅßá-3-ÒÒëæ£¬4-£¨b-D-ßÁà«ÆÏÌÑÌÇ»ùÑõ»ù£©-	Sugars	ÌÇÀà	Other	ÆäËû	334.32392	C16H18N2O6	369.086743012067	3.56048333333333	--	--	--	--	--	--	--	229483-41-4	--	--	--	--
neg_4157	Sinapic acid	21.6638380663356	23.1266250890965	8.4594010656975	150.058979122031	69.769009414631	334.526689746908	-3.37995956178507	0.166318780184167	1.0487106691373	unchanged	0.936305515156679	--	--	--	--	--	--	C11H12O5	223.061406847188	3.56761666666667	C00482	Phenylpropanoid biosynthesis(ko00940);;Metabolic pathways(ko01100);;Biosynthesis of secondary metabolites(ko01110)	--	--	--	--	HMDB0032616	--	Organic compounds	Phenylpropanoids and polyketides	Cinnamic acids and derivatives	Hydroxycinnamic acids and derivatives
neg_4158	Xylariaquinone A	5899.48944840992	5683.9754308284	4390.6169967792	9185.68552914446	9361.78406824972	9332.89070216925	-0.803516191934127	0.0129143906771338	1.40390739105383	down	3.09485511162798	Ä¾Ã¹õ«A	Quinones	õ«Àà	Other	ÆäËû	272.252784729004	C15H12O5	293.043983315146	3.57476666666667	--	--	--	--	--	--	--	955016-67-8	--	--	--	--
neg_4160	Hydroxyparvisoflavone A	5730.04663138906	5560.68690699683	4352.31087879638	8850.70033359363	9041.18361909101	9111.63030124529	-0.787625858395986	0.010941503273463	1.40588522469434	down	-1.11817834949195	ôÇ»ùÅÁÎ¬»ÆÍªA	Flavonoids	»ÆÍª	Isoflavonoids	Òì»ÆÍª	368.337	C20H16O7	413.087394130216	3.57476666666667	--	--	--	--	--	--	--	104691-88-5	--	--	--	--
neg_4162	7-{{4-O-acetyl-6-O-[(2E)-3-(4-hydroxyphenyl)-1-oxoprop-2-en-1-yl]-beta-D-glucopyranosyl}oxy}-5-hydroxy-2-(4-hydroxyphenyl)-4H-1-benzopyran-4-one	2120.99947505801	1952.38332013867	1702.41324152365	3571.34501511591	3292.00678185611	4177.92242400549	-0.934814974602106	0.0105588146012219	1.3701906712584	down	4.40971218254001	7-{{4-O-ÒÒõ£»ù-6-O-[£¨2E£©-3-£¨4-ôÇ»ù±½»ù£©-1-Ñõ´ú±û-2-Ï©-1-»ù]-¦Â-D-ßÁà«ÆÏÌÑÌÇ»ù}Ñõ»ù}-5-ôÇ»ù-2-£¨4-ôÇ»ù±½»ù£©-4H-1-±½²¢ßÁà«-4-Íª	Flavonoids	»ÆÍª	Glycosides	ÌÇÜÕ	620.55692	C32H28O13	619.148449216439	3.57476666666667	--	--	--	--	--	--	--	1042301-01-8	--	--	--	--
neg_4170	Medicarpin 3-O-beta-d-glucoside-malonate	25725.8395487514	21948.7900677277	21145.6410571605	91877.9800377695	108968.644545315	57494.7420698916	-1.90837320066167	0.0517562025118293	1.30311967724509	unchanged	0.200104567300222	Medicarpin 3-O-beta-d-glucoside-malonate	Flavonoids	»ÆÍª	Isoflavonoids	Òì»ÆÍª	518.14	C25H26O12	1035.27778347041	3.5819	--	--	--	--	--	--	--	131653-24-2	--	--	--	--
neg_4175	jiadifenone	576.84451786371	525.761981505214	584.533524209925	1843.90659909025	2216.05584999243	1000.77694015366	-1.58476846785097	0.0884108021793222	1.21854808932401	unchanged	4.01848786023765	¼ÓµÄ·ÒÍª	Ketones, Aldehydes,esters	Íª¡¢È©¡¢õ¥	Other	ÆäËû	252.263	C13H16O5	251.0935102388	3.5819	--	--	--	--	--	--	--	1362754-23-1	--	--	--	--
neg_4178	4H-1-Benzopyran-4-one, 6-[6-O-(6-deoxy-¦Á-L-mannopyranosyl)-¦Â-D-glucopyranosyl]-5-hydroxy-2-(4-hydroxyphenyl)-7-methoxy-	190.301190349187	174.154109891734	225.11699286385	540.347809178436	826.717588278582	278.468731400548	-1.48081531686926	0.155075798742111	1.07620135891075	unchanged	4.35239065853118	4H-1-±½²¢ßÁà«-4-Íª£¬6-[6-O-£¨6-ÍÑÑõ-¦Á-L-ßÁà«¸ÊÂ¶ÌÇ»ù£©-¦Â-D-ßÁà«ÆÏÌÑÌÇ»ù]-5-ôÇ»ù-2-£¨4-ôÇ»ù±½»ù£©-7-¼×Ñõ»ù-	Flavonoids	»ÆÍª	Glycosides	ÌÇÜÕ	592.545289993286	C28H32O14	591.174506663323	3.5819	--	--	--	--	--	--	--	113919-56-5	--	--	--	--
neg_4179	3-(d-Ribofuranosyl)-3,4-dihydro-9h-imidazo[1,2-a]purin-9-one	489.753128993007	561.011635933043	498.565794931166	179.420034065041	248.552252210352	212.164608212645	1.27519261914935	0.000579864215183163	1.41562543593535	up	-9.53334503675499	3-£¨d-ß»à«ºËÌÇ»ù£©-3,4-¶þÇâ-9h-ßäßò²¢[1,2-a]àÑßÊ-9-Íª	Nucleotides	ºËÜÕËá	Other	ÆäËû	307.262121915817	C12H13N5O5	659.175684725752	3.5819	--	--	--	--	--	--	--	62462-38-8	--	--	--	--
neg_4186	11-Hydroxy-yangonin	266.471126481017	209.472175873711	339.556262521607	507.189113211747	526.059839451184	540.371627662324	-0.948331718615117	0.0166421349519199	1.38191942845894	down	1.71510565484317	11-ôÇ»ùÑîÃ·ËØ	Ketones, Aldehydes,esters	Íª¡¢È©¡¢õ¥	Polyketide	¾ÛÍª	274.269	C15H14O5	319.08279650001	3.58903333333333	--	--	--	--	--	--	--	7639-24-9	--	--	--	--
neg_4189	Macrophylloside A	3699.96827765375	3518.88067322907	3781.1880464774	5343.24059522854	3930.53497862272	14869.9749289373	-1.13414142640397	0.330276777358616	0.774158795994922	unchanged	-4.80394533296362	´óÒ¶ÜÕ A	Others	ÆäËû	Other	ÆäËû	876.193	C40H44O22	911.19761496874	3.58903333333333	--	--	--	--	--	--	--	179457-66-0	--	--	--	--
neg_4217	Geninthiocin	394.043184442596	427.290346368964	632.223627010302	717.425203782661	878.155525589743	488.049506756475	-0.519511474412463	0.20694006371752	0.889386408464067	unchanged	-5.91460476801029	½ðÈ¸Òì»ÆËØ	Organic Acid	ÓÐ»úËá	Carboxylic Acids	ôÈËá	1132.0806	C50H49N15O15S	1166.28803689466	3.62473333333333	--	--	--	--	--	--	--	158792-27-9	--	--	--	--
neg_4224	Henryoside	20899.2991681143	29811.3386243542	15043.72608967	11409.7333576138	11937.4462521306	8435.55887072293	1.04884320783082	0.110889391696763	1.14015955036192	unchanged	4.60154937890966	¶þ·Ó»ùË®ÑîÜÕ	Polyphenols	¶à·Ó	Phenolic Acids	·ÓËá	584.5	C26H32O15	605.151476245701	3.6176	--	--	--	--	--	--	--	72021-23-9	--	--	--	--
neg_4227	3-O-[5'''-O-feruloyl-beta-D-apiofuranosyl(1'''-_2'')-beta-D-glucopyranosyl] rhamnocitrin	496900.392869061	520140.139620838	457119.391355342	306251.345028467	287603.709975053	369163.019613143	0.614258262334069	0.00652905776407367	1.35987535164946	up	-0.410159760732046	ÊóÀîÄûÃÊËØ-3-O-[5'''-O-°¢Îºõ£-¦Â-D-ß»à«ÇÛ²ËÌÇ-(1'''¡ú2''')]-¦Â-D-ßÁà«ÆÏÌÑÌÇÜÕ	Flavonoids	»ÆÍª	Glycosides	ÌÇÜÕ	770.7	C37H38O18	769.198222031305	3.6176	--	--	--	--	--	--	--	148210-00-8	--	--	--	--
neg_4229	paulomycin B	9265.62479134443	11657.5015542131	9402.307214772	8105.59429380254	8429.99554373799	7197.63080750299	0.353620381199433	0.0873502887009917	1.13988061097386	unchanged	-9.92524901556701	±£ÂÞÃ¹ËØB	Organic Acid	ÓÐ»úËá	Carboxylic Acids	ôÈËá	772.8	C33H44N2O17S	807.197805617916	3.6176	--	--	--	--	--	--	--	81988-76-3	--	--	--	--
neg_4235	1-[(2E)-3,7-dimethylocta-2,6-dien-1-yl]-3,6,8-trihydroxy-5-[(2E)-4-hydroxy-3-methylbut-2-en-1-yl]-2-methoxy-9H-xanthen-9-one	579.851031087525	429.306964189491	575.964948075492	245.821568939831	149.98057049941	392.861346829891	1.00711298614374	0.0428519119898719	1.21112826481082	up	-7.04731434617766	1-[£¨2E£©-3,7-¶þ¼×»ù°Ë-2,6-¶þÏ©-1-»ù]-3,6,8-ÈýôÇ»ù-5-[£¨2E£©-4-ôÇ»ù-3-¼×»ù¶¡-2-Ï©-1-»ù]-2-¼×Ñõ»ù-9H-»ÆÔ­-9-Íª	Ketones, Aldehydes,esters	Íª¡¢È©¡¢õ¥	Other	ÆäËû	494.57606	C29H34O7	515.201638249935	3.63186666666667	--	--	--	--	--	--	--	105742-85-6	--	--	--	--
neg_4237	4H-1-Benzopyran-4-one,3-[(6-deoxy-2-O-b-D-glucopyranosyl-a-L-mannopyranosyl)oxy]-5,7-dihydroxy-2-(4-hydroxyphenyl)-8-(3-methyl-2-buten-1-yl)-	7345.83053237282	7002.84185591635	17886.7235274864	3122.79456350223	2800.95475149533	1432.74397614286	2.13155557449208	0.143288266918004	1.08682413244184	unchanged	2.13040112771468	4H-1-±½²¢ßÁà«-4-Íª£¬3-[£¨6-ÍÑÑõ-2-O-b-D-ßÁà«ÆÏÌÑÌÇ»ù-a-L-ßÁà«¸ÊÂ¶ÌÇ»ù£©Ñõ»ù]-5,7-¶þôÇ»ù-2-£¨4-ôÇ»ù±½»ù£©-8-£¨3-¼×»ù-2-¶¡Ï©-1-»ù£©-	Flavonoids	»ÆÍª	Glycosides	ÌÇÜÕ	662.63512	C32H38O15	707.220684178575	3.63186666666667	--	--	--	--	--	--	--	113558-10-4	--	--	--	--
neg_4241	(E)-2,4-hexadiynyliden-1,6-dioxaspiro-nona-2,8-dien-4-ol	105.250834888408	51.1490434850646	124.190433501779	145.088770678866	286.303988523585	45.1250575989193	-0.764064959961444	0.453510672673429	0.595815983820006	unchanged	-0.693639454410623	£¨E£© -2,4-¼º¶þÈ²»ù-1,6-¶þÑõÔÓßÁà¤-nona-2,8-¶þÏ©-4-´¼	Alcohols	´¼Àà	Other	ÆäËû	214.217	C13H10O3	487.139542393683	3.639	--	--	--	--	--	--	--	41628-60-8	--	--	--	--
neg_4242	Butanoic acid, (2aS,3Z,5R,7S,7aR,8S,9aS,10aR,10bS,11S,11aR,12aR)-5,8-bis(acetyloxy)-1,2a,5,7,7a,8,9,9a,10a,10b,11,12a-dodecahydro-11-hydroxy-4,7a,10a,12a-tetramethyl-1-oxo-6H-oxireno[c]oxireno[5',6']benzo[1',2':4,5]cyclodeca[1,2-b]furan-7-yl ester (9CI)	519.329277711562	650.430514263947	831.604956902285	2075.2075674156	2311.99706079953	1343.31085315331	-1.51768079816418	0.0408872014089994	1.29760564187036	down	6.13357444447671	¶¡Ëá£¬£¨2aS£¬3Z£¬5R£¬7S£¬7aR£¬8S£¬9aS£¬10aR£¬10bS£¬11S£¬11aR£¬12aR£©-5,8-Ë«£¨ÒÒõ£Ñõ»ù£©-1,2a£¬5,7,7a£¬8,9,9a£¬10a£¬10b£¬11,12a-Ê®¶þÇâ-11-ôÇ»ù-4,7a£¬10a£¬12a-ËÄ¼×»ù-1-Ñõ´ú-6H-»·Ñõ²¢[c]»·Ñõ²¢[5'£¬6']±½²¢[1'£¬2'£º4,5]»·¹ï[1,2-b]ß»à«-7-»ùõ¥£¨9CI£©	Terpenoids	ÝÆÀà	Diterpene	¶þÝÆ	550.59472990036	C28H38O11	571.219454800483	3.639	--	--	--	--	--	--	--	138629-76-2	--	--	--	--
neg_4245	5-(2-phenylethynyl)-2-beta-glucosylmethyl-thiophene	2095.23204753416	1986.46740435029	2512.52675789585	7867.21397610621	4880.0535098869	3886.11221655263	-1.33480605318091	0.105052736776723	1.16685089663624	unchanged	0.0945446935089803	5-£¨2-±½ÒÒÈ²»ù£©-2-¦Â-ÆÏÌÑÌÇ»ù¼×»ùàç·Ô	Sugars	ÌÇÀà	Other	ÆäËû	376.423	C19H20O6S	811.210040833672	3.639	--	--	--	--	--	--	--	1310353-62-8	--	--	--	--
neg_4265	[7-(2-amino-9H-purin-9-yl)-3,3a,4-trihydroxyhexahydro-2H-furo[2,3-c]pyran-5-yl]{[N~5~-(diaminomethylidene)ornithyl]amino}acetic acid	276.426923095526	390.861228937019	416.651884252258	538.735421782444	530.203181186316	459.032115482552	-0.495331947479291	0.0541625037670954	1.19580388155178	unchanged	-2.78129557520007	[7-£¨2-°±»ù-9H-àÑßÊ-9-»ù£©-3,3a£¬4-ÈýôÇ»ùÁùÇâ-2H-ß»à«[2,3-c]ßÁà«-5-»ù]{[N~5~-£¨¶þ°±»ùÑÇ¼×»ù£©Äñ°±Ëá]°±»ù}ÒÒËá	Amino acids	°±»ùËá	Other	ÆäËû	538.5144	C20H30N10O8	559.197978824303	3.65328333333333	--	--	--	--	--	--	--	12626-15-2	--	--	--	--
neg_4269	kaempferol 3-O-beta-D-glucopyranosyl-7-O-alpha-L-(3'''-O-isobutyrylrhamnopyranoside)	963.245555043525	815.284964674652	1342.40949845649	459.682807110819	571.357742378415	432.762847822369	1.09225883114869	0.0633833100723095	1.24066010486628	unchanged	3.67794956287657	É½ÄÎ·Ó3-O-¦Â-D-ßÁà«ÆÏÌÑÌÇ»ù-7-O-¦Á-L-£¨3¡¯¡¯-O-Òì¶¡õ£»ùÊóÀîÌÇÜÕ£©	Flavonoids	»ÆÍª	Glycosides	ÌÇÜÕ	664.608	C31H36O16	663.195501530811	3.64615	--	--	--	--	--	--	--	909803-19-6	--	--	--	--
neg_4270	Cyclo[(2R)-2-methyl-b-alanyl-(2S)-2-hydroxy-4-methylpentanoyl-(2E,5S,6R,7E)-5-hydroxy-6-methyl-8-phenyl-2,7-octadienoyl-3-chloro-D-tyrosyl]	79.5458344592731	108.591300860711	154.574086667393	245.66112273909	212.807105549708	259.903602146787	-1.0677373453934	0.0126075913216596	1.33259867027386	down	2.80182067255175	»·[£¨2R£©-2-¼×»ù-b-±û°±õ£»ù-£¨2S£©-2-ôÇ»ù-4-¼×»ùÎìõ£»ù-£¨2E£¬5S£¬6R£¬7E£©-5-ôÇ»ù-6-¼×»ù-8-±½»ù-2,7-ÐÁ¶þÏ©õ£»ù-3-ÂÈ-D-ÀÒ°±Ëá]	Organic Acid	ÓÐ»úËá	Other	ÆäËû	625.151549100876	C34H41ClN2O7	669.260181296605	3.64615	--	--	--	--	--	--	--	171674-91-2	--	--	--	--
neg_4281	UDP-N-acetylmuramoyl-L-alanyl-gamma-D-glutamyl-L-lysine	160.414532973898	155.859910474846	342.829856844243	282.603907218666	271.770981955808	277.651479705567	-0.336122468198382	0.448119221466697	0.613941354804621	unchanged	-0.225202520597254	UDP-N-ÒÒõ£°û±Úõ£»ù-L-±û°±Ëá-¦Ã-D-¹È°±õ£°·-L-Àµ°±Ëá	Others	ÆäËû	Other	ÆäËû	1007.8	C34H55N7O24P2	1006.26986565349	3.6747	C05892	Metabolic pathways(ko01100)	--	--	--	--	--	--	--	--	--	--
neg_4293	1'-methyl-spiro[isobenzofuran-1,2'-pyrrolidin]-3-one	8190.38785305674	11061.184922372	4036.68277316394	4605.32665647449	3726.61306695161	7791.994835728	0.530398742790041	0.384268861496075	0.652123950533096	unchanged	0.212064428916813	1¡¯-¼×»ùÂÝ[Òì±½²¢ß»à«-1,2¡¯-ßÁ¿©Íé]-3-Íª	Ketones, Aldehydes,esters	Íª¡¢È©¡¢õ¥	Other	ÆäËû	203.237	C12H13NO2	248.090970617853	3.6747	--	--	--	--	--	--	--	34413-11-1	--	--	--	--
neg_4294	Methyl [3-hydroxy-2-(pent-2-en-1-yl)cyclopentyl]acetate	292.578836819166	583.574405732384	316.848658810996	108.130922600652	74.4093982681772	255.543704622059	1.44531682875074	0.0961573119854795	1.09764244290027	unchanged	2.09089060124135	[3-ôÇ»ù-2-£¨Îì-2-Ï©-1-»ù£©»·Îì»ù]ÒÒËá¼×õ¥	Lipid	Ö¬ÖÊ	Fatty Acyls	Ö¬·¾õ£	226.312	C13H22O3	271.155570303545	3.6747	--	--	--	--	--	--	--	51388-61-5	--	--	--	--
neg_4296	3-methylbut-2-enyl beta-D-apiofuranosyl-(1->6)-beta-D-glucopyranoside	445.130397613033	304.13292113228	508.469629356193	71.789817545168	49.5031227489279	66.2354675958596	2.74564456512538	0.026270359168974	1.36517525476132	up	9.77362060121568	3-¼×»ù¶¡-2-Ï©»ù¦Â-D-°¢ß»à«ÌÇ»ù-£¨1->6£©-¦Â-D-ßÁà«ÆÏÌÑÌÇÜÕ	Lipid	Ö¬ÖÊ	Fatty Acyls	Ö¬·¾õ£	380.388	C16H28O10	379.164686281772	3.6747	--	--	--	--	--	--	--	198832-70-1	--	--	--	--
neg_4298	turrapubin E	20.8911101797359	31.9671883323315	22.229808943719	31.7663969411902	30.2453404015578	83.6269353210679	-0.955737162197862	0.310954387808975	0.790878848692133	unchanged	0.239973577845017	turrapubin E	Lipid	Ö¬ÖÊ	Isoprene lipid	ÒìÎì¶þÏ©Ö¬ÖÊ	512.591	C29H36O8	511.23386460331	3.66756666666667	--	--	--	--	--	--	--	1438243-75-4	--	--	--	--
neg_4303	(-)-Syringaresinol 4-O-¦Â-D-glucopyranosi	483.019717760738	632.971475358672	603.76982419462	509.83342651633	1025.79877119624	295.259293859758	-0.0903381938259197	0.881481054642972	0.128031596418989	unchanged	-2.15383868920758	(-)-¶¡ÏãÊ÷Ö¬·Ó-4-O-¦Â-D-ÆÏÌÑÌÇÜÕ	Steroids	çÞÌå	Other	ÆäËû	580.58	C28H36O13	601.189009338011	3.66756666666667	--	--	--	--	--	--	--	137038-13-2	--	--	--	--
neg_4310	1-Oxa-4,7-diazacyclohexadecane-2,5,8-trione,14-hydroxy-3-[(4-hydroxy-3-iodophenyl)methyl]-4,9,11,13-tetramethyl-16-(1-methylethyl)-,(3R,9S,11S,13R,14S,16S)-	82.393420802691	115.825578723008	157.162461596219	130.204969308167	197.086642019265	86.0926420340699	-0.218115011149254	0.648306327931118	0.355373492806052	unchanged	1.7900363371974	1-ÑõÔÓ-4,7-¶þµªÔÓ»·¼º¶þÏ©-2,5,8-ÈýÍª£¬14-ôÇ»ù-3-[£¨4-ôÇ»ù-3-µâ±½»ù£©¼×»ù]-4,9,11,13-ËÄ¼×»ù-16-£¨1-¼×»ùÒÒ»ù£©-£¬£¨3R£¬9S£¬11S£¬13R£¬14S£¬16S£©-	Amino acids	°±»ùËá	Dipeptide	¶þëÄ	616.528720617294	C27H41IN2O6	661.200240933895	3.66756666666667	--	--	--	--	--	--	--	156953-84-3	--	--	--	--
neg_4319	1-Cyclohexene-1-carboxylicacid,5-[6-O-acetyl-3-O-[2,6-dideoxy-3-O-methyl-4-C-[1-(2-methyl-1-oxopropoxy)ethyl]-a-L-lyxo-hexopyranosyl]-4-O-[(5-methyl-2-thioxo-4-thiazolidinyl)carbonyl]-b-D-allopyranosyl]-2-amino-5-hydroxy-3,6-dioxo-	549.020711045139	544.756007981548	630.293344746875	989.613167152065	1360.98011569069	635.548111495844	-0.792464074254412	0.180343193058545	1.02382587366933	unchanged	-1.221086742108	1-»·¼ºÏ©-1-ôÈËá£¬5-[6-O-ÒÒõ£»ù-3-O-[2,6-¶þÍÑÑõ-3-O-¼×»ù-4-C-[1-£¨2-¼×»ù-1-Ñõ´ú±ûÑõ»ù£©ÒÒ»ù]-a-1-Ñõ´ú-¼ºÌÇ»ù]-4-O-[£¨5-¼×»ù-2-Áò´ú-4-àçßòÍé»ù£©ôÊ»ù]-b-D-±ðßÁà«»ù]-2-°±»ù-5-ôÇ»ù-3,6-¶þÑõ´ú-	Organic Acid	ÓÐ»úËá	Carboxylic Acids	ôÈËá	806.85154	C33H46N2O17S2	841.192206848158	3.6747	--	--	--	--	--	--	--	118625-40-4	--	--	--	--
neg_4322	kaempferol 3-O-beta-D-(6-O-isobutyryl)glucopyranosyl-(1->4)-alpha-L-rhamnopyaranosyl-7-O-beta-D-glucopyranoside	197.442577073089	236.48388388455	376.623952510691	178.105018497363	459.137123190572	195.18220420007	-0.0384172409063478	0.949150923251333	0.0600496217480399	unchanged	-3.48038601051233	É½ÄÎ·Ó3-O-¦Â-D-£¨6-O-Òì¶¡õ£»ù£©ßÁà«ÆÏÌÑÌÇ»ù-£¨1->4£©-¦Á-L-ÊóÀîÌÇ»ù-7-O-¦Â-D-ßÁà«ÆÏÌÑÌÇÜÕ	Flavonoids	»ÆÍª	Glycosides	ÌÇÜÕ	826.749	C37H46O21	861.219684106045	3.6747	--	--	--	--	--	--	--	909803-24-3	--	--	--	--
neg_4333	1,2-dimethyl-1H-perimidine	588.005377830727	272.85834162777	512.576901147534	38.1117374592788	5.81237639359404	55.1946073901407	3.79249315298795	0.0437605945907988	1.31350542353245	up	-9.94477785538472	1,2-¶þ¼×»ù-1H-ßßà¤	Others	ÆäËû	Quinoline and its derivatives	à­ßø¼°ÆäÑÜÉúÎï	196.24778	C13H12N2	217.072766043021	3.68183333333333	--	--	--	--	--	--	--	34904-46-6	--	--	--	--
neg_4334	(1S,2R,7aS)-1-(hydroxymethyl)hexahydro-1H-pyrrolizin-2-yl (2Z)-2-methylbut-2-enoate	2045.92995306071	2169.38827965994	3936.80369859737	1023.41559172705	1188.54800240439	370.5194485328	1.65841675409455	0.0773894011993386	1.17443792405347	unchanged	-5.59885843493253	--	--	--	--	--	--	C13H21NO3	284.149007427954	3.68183333333333	--	--	--	--	--	--	--	--	--	--	--	--
neg_4340	oxytroflavoside B	4206.17441853322	4457.41942868402	5166.66601503944	5920.52205241377	6862.13337661456	4560.12339955654	-0.326506815588472	0.215198888415759	0.909873683161302	unchanged	-3.47817627996299	Ñõ»¯»ÆÍªÜÕB	Flavonoids	»ÆÍª	Glycosides	ÌÇÜÕ	752.67	C34H40O19	797.211965583273	3.68183333333333	--	--	--	--	--	--	--	1391144-81-2	--	--	--	--
neg_4353	6H-Benzo[d]naphtho[1,2-b]pyran-6-one,4-(6-deoxy-a-D-galactofuranosyl)-8-ethyl-1-hydroxy-10,12-dimethoxy-	20.735310968704	27.6475006289066	36.6529687836496	133.356763952838	141.917610627425	89.66755248916	-2.10152499249663	0.0219922701863331	1.35917921424926	down	5.4834421059112	6H-±½²¢[d]ÝÁ²¢[1,2-b]ßÁà«-6-Íª£¬4-£¨6-ÍÑÑõ-a-d-ß»à«°ëÈéÌÇ»ù£©-8-ÒÒ»ù-1-ôÇ»ù-10,12-¶þ¼×Ñõ»ù-	Polyphenols	¶à·Ó	Phenolic Glycosides	·Óß°	496.50582	C27H28O9	517.150721031743	3.68898333333333	--	--	--	--	--	--	--	80937-34-4	--	--	--	--
neg_4370	furan-2-carbonyl C-(6''-O-beta-L-rhamnopyranosyl)-beta-glucopyranoside	580.757854467227	528.106017510223	693.087874523083	692.776949606599	937.014081915548	467.919550650297	-0.219255266768858	0.551245260192095	0.475540066947362	unchanged	-6.33246497230424	ß»à«-2-ôÊ»ùC-£¨6''-O-¦Â-L-ÊóÀîÌÇ»ù£©-¦Â-ßÁà«ÆÏÌÑÌÇÜÕ	Sugars	ÌÇÀà	Other	ÆäËû	404.366	C17H24O11	403.122026001982	3.69611666666667	--	--	--	--	--	--	--	1360110-47-9	--	--	--	--
neg_4391	UDP-N-acetylmuramoyl-L-alanyl-gamma-D-glutamyl-meso-2,6-diaminopimelate	198.971055380168	324.124765431348	479.818559602381	839.366654256355	1123.29377166887	334.545384885004	-1.19568166895438	0.19439083068709	0.958926810956253	unchanged	-8.23451840656823	UDP-N-ÒÒõ£°û±Úõ£»ù-L-±û°±Ëá-¦Ã-D-¹È°±õ£°·-½éµ¼-2,6-¶þ°±»ù¸ý¶þËáÑÎ	Nucleotides	ºËÜÕËá	Other	ÆäËû	1051.8	C35H55N7O26P2	1050.25126505492	3.70968333333333	C04877	Lysine biosynthesis(ko00300);;Metabolic pathways(ko01100)	--	--	--	--	--	--	--	--	--	--
neg_4396	(E)-undeca-2,10-dienal	84.2068690608131	76.152352330192	151.120984684529	374.904936101099	376.903032284054	98.7451638906419	-1.44926087497755	0.185302852857061	0.991405390580129	unchanged	-0.961624721071765	£¨E£© -Ê®Ò»Ì¼-2,10-¶þÏ©È©	Ketones, Aldehydes,esters	Íª¡¢È©¡¢õ¥	Other	ÆäËû	166.26	C11H18O	211.133808306561	3.70968333333333	--	--	--	--	--	--	--	60754-70-3	--	--	--	--
neg_4398	2-Nonenoic acid, 8-[(3,6-dideoxy-¦Á-L-arabino-hexopyranosyl)oxy]-, (2E,8R)-	148.788355575731	152.239259785718	201.748725623041	119.130633572596	100.429570836736	148.751009307858	0.448991440184363	0.115639778136718	1.02771031563846	unchanged	-3.15539969047253	2-ÈÉÏ©Ëá£¬8-[£¨3,6-¶þÍÑÑõ-¦Á-L-°¢À­²®»ù-¼ºßÁà«ÌÇ»ù£©Ñõ»ù]-£¬£¨2E£¬8R£©-	Sugars	ÌÇÀà	Sugar Acids	ÌÇËá	302.363345623016	C15H26O6	347.170187944783	3.70968333333333	--	--	--	--	--	--	--	946524-26-1	--	--	--	--
neg_4399	sarmentol A 9-O-beta-D-xylopyranoside	2181.36395559425	1669.18765070642	1370.33623030576	948.201294338347	496.016539525834	2960.8207803522	0.245140499005057	0.759752521522837	0.246508539605549	unchanged	0.177857878775185	sarmentol A 9-O-¦Â-D-ßÁà«Ä¾ÌÇ	Terpenoids	ÝÆÀà	Sesquiterpenoid	±¶°ëÝÆ	362.458	C18H34O7	361.22324142084	3.70968333333333	--	--	--	--	--	--	--	1024026-36-5	--	--	--	--
neg_4402	(2R)-2-[(2S,3S,6R)-6-[4-amino-5-(hydroxymethyl)-2-oxopyrimidin-1(2H)-yl]-3-{[(2S)-2-amino-3-hydroxypropanoyl]amino}-3,6-dihydro-2H-pyran-2-yl]-5-[(diaminomethylidene)amino]-2-hydroxypentanoic acid (non-preferred name)	152.072707240108	64.8520940772347	118.67878230708	142.948416255279	114.106469591187	131.151890370447	-0.210067179594841	0.568842972639353	0.451189818754759	unchanged	-3.72993637806161	£¨2R£©-2-[£¨2S£¬3S£¬6R£©-6-[4-°±»ù-5-£¨ôÇ¼×»ù£©-2-Ñõà×à¤-1£¨2H£©-»ù]-3-{[£¨2S£©-2-°±»ù-3-ôÇ»ù±ûõ£»ù]°±»ù}-3,6-¶þÇâ-2H-ßÁà«-2-»ù]-5-[£¨¶þ°±»ùÑÇ¼×»ù£©°±»ù]-2-ôÇ»ùÎìËá£¨·ÇÓÅÑ¡Ãû³Æ£©	Amino acids	°±»ùËá	Other	ÆäËû	498.490303516388	C19H30N8O8	519.191469453076	3.70968333333333	--	--	--	--	--	--	--	86432-24-8	--	--	--	--
neg_4405	2''-hydroxyjasminin	39.1154877888835	50.1850530869938	81.9725746126479	92.4783574205414	99.4516843621704	99.1249550173406	-0.764993074541892	0.0855167687372659	1.21063399595918	unchanged	-2.89975717980735	2¡¯¡¯-ôÇ»ùÜÔÀò¼î	Others	ÆäËû	Other	ÆäËû	558.572	C26H38O13	579.20429035789	3.70968333333333	--	--	--	--	--	--	--	121979-15-5	--	--	--	--
neg_4426	2,5,6-Trihydroxy-7-megastigmen-9-one	10.2180438319011	7.14835249323936	25.4322807241634	71.2685314353465	67.8819068005189	16.3774408495418	-1.86153510598259	0.159594225701471	1.02620020798627	unchanged	-1.80889804228857	2,5,6-ÈýôÇ»ù-7-¾ÞË¹µÄÃÅ-9-Íª	Lipid	Ö¬ÖÊ	Isoprene lipid	ÒìÎì¶þÏ©Ö¬ÖÊ	242.311	C13H22O4	241.144094723846	3.72396666666667	--	--	--	--	--	--	--	135447-37-9	--	--	--	--
neg_4432	Argophyllin A	1133.21196150864	2281.06008653005	1220.32838448746	5143.58600194787	8193.4733625178	3660.77644488997	-1.87483420309563	0.0815313614736256	1.20208592459799	unchanged	-1.07991090528536	Argophyllin A	Lipid	Ö¬ÖÊ	Isoprene lipid	ÒìÎì¶þÏ©Ö¬ÖÊ	380.432126998901	C20H28O7	425.181295540569	3.72396666666667	--	--	--	--	--	--	--	81686-17-1	--	--	--	--
neg_4436	6-O-(4-Hydroxybenzoyl)-ajugol	415.265835622994	404.896472330914	467.588921788624	1193.86990135889	2314.31094753218	657.905466791685	-1.69383881261278	0.188007886004673	1.01793577055958	unchanged	-1.27356907372907	6-O-£¨4-ôÇ»ù±½¼×õ£»ù£©-ajugol	Lipid	Ö¬ÖÊ	Isoprene lipid	ÒìÎì¶þÏ©Ö¬ÖÊ	468.451	C22H28O11	489.137233294996	3.72396666666667	--	--	--	--	--	--	--	125180-69-0	--	--	--	--
neg_4442	7-[[6-O-(6-Deoxy-¦Á-L-mannopyranosyl)-¦Â-D-glucopyranosyl]oxy]-5-hydroxy-2-(3,4,5-trimethoxyphenyl)-4H-1-benzopyran-4-one	15525.6437370327	15787.7736993196	14477.2488144724	1571.14399744464	1595.22718637356	1258.70285384472	3.37128005745964	0.000398587436050584	1.4413991185359	up	2.5342115958699	7-[[6-O-(6-ÍÑÑõ-¦Á-L-¸ÊÂ¶ßÁà«ÌÇ»ù)-¦Â-D-ßÁà«ÌÇ»ù]Ñõ]-5-ôÇ»ù-2-(3,4,5-Èý¼×Ñõ»ù±½»ù)-4H-1-±½²¢ßÁà«-4-Íª	Flavonoids	»ÆÍª	Glycosides	ÌÇÜÕ	652.6	C30H36O16	687.171389181132	3.71681666666667	--	--	--	--	--	--	--	289915-88-4	--	--	--	--
neg_4447	itosode J	1155.66502474404	851.58026128674	1942.87379441048	814.031165762408	640.401953501291	455.545484908436	1.04833966839061	0.162742092645668	1.01699762161569	unchanged	8.84063444830893	ÒÁÍÐË÷µÂJ	Polyphenols	¶à·Ó	Phenolic Glycosides	·Óß°	826.75	C40H42O19	847.214001353918	3.71681666666667	--	--	--	--	--	--	--	1016275-79-8	--	--	--	--
neg_4453	5-(hydroxymethyl)-3-(1-hydroxy-4-methylhexyl)oxolan-2-one	14.7790533801	61.8949121149649	15.0554093026941	110.378348509439	54.5285639648429	301.301950192515	-2.34552071859777	0.233582964700327	0.910213536426354	unchanged	-3.44327975935667	5-£¨ôÇ¼×»ù£©-3-£¨1-ôÇ»ù-4-¼×»ù¼º»ù£©Ñõ´úÍé-2-Íª	Lipid	Ö¬ÖÊ	Fatty Alcohol	Ö¬·¾´¼	230.3	C12H22O4	229.143740274714	3.7311	--	--	--	--	--	--	--	--	--	--	--	--
neg_4457	2H-1-Benzopyran-2-one,6-[(1R,2R,4R,5R)-4-hydroxy-5-methyl-3,6-dioxabicyclo[3.1.0]hex-2-yl]-7-methoxy-,rel-	127.938890768619	117.954809068917	92.8636351877822	325.104761157425	328.302229531244	295.747334473582	-1.48639049228	0.000158134068621063	1.42897619672481	down	5.94981285059535	--	--	--	--	--	--	C15H14O6	311.055431902329	3.73823333333333	--	--	--	--	--	--	--	--	--	--	--	--
neg_4458	cyclo(1-aminocyclopropane-1-carbonyl-(2S,4R)-4-hydroxyprolyl-Ser-(2R,4S)-gamma-hydroxylysyl-beta-alanyl-D-Ser-Ser)	3908.63638444049	3028.43219514812	5306.57968932714	1638.43147220087	1307.23416422946	1231.28552702942	1.55151132450298	0.0514024962661792	1.28876642447662	unchanged	-7.04281106718223	»·£¨1-°±»ù»·±ûÍé-1-ôÊ»ù-£¨2S£¬4R£©-4-ôÇ»ù¸¬°±õ£-Ser-£¨2R£¬4S£©-¦Ã-ôÇ»ùÀµ°±õ£-¦Â-±û°±õ£-D-Ser-Ser£©	Amino acids	°±»ùËá	Other	ÆäËû	672.685	C27H44N8O12	693.2778017669	3.73823333333333	--	--	--	--	--	--	--	1001897-42-2	--	--	--	--
neg_4460	Erbstatin Analog	117.218207830782	91.9238592845141	73.5852537670093	115.623550644794	136.823405860334	90.0524158811631	-0.276690042075513	0.342717595573312	0.688248271116736	unchanged	-7.70439314147743	--	--	--	--	--	--	C10H10O4	193.049137268518	3.74538333333333	--	--	--	--	--	--	--	--	--	--	--	--
neg_4465	1-acetoxy-6-hydroxy-2-methylanthraquinone-3-O-[alpha-L-rhamnopyranosyl-(1->2)-beta-D-glucopyranoside]	2216.3678553015	2084.4810103252	2618.74515634331	4202.68882625649	4463.13499383652	3534.39761251959	-0.818148031370941	0.00984918539096015	1.35895277456569	down	-2.90170922082507	1-ÒÒõ£Ñõ»ù-6-ôÇ»ù-2-¼×»ùÝìõ«-3-O-[¦Á-L-ÊóÀîÌÇßÁà«ÌÇ»ù-£¨1->2£©-¦Â-D-ßÁà«ÆÏÌÑÌÇÜÕ]	Quinones	õ«Àà	Anthraquinones	Ýìõ«	620.555	C29H32O15	619.165044322676	3.74538333333333	--	--	--	--	--	--	--	1118725-39-5	--	--	--	--
neg_4469	apigenin-7-O-[2''-O-(5'''-O-feruloyl)-beta-D-apiofuranosyl]-beta-D-glucopyranoside	462312.844746568	444187.963082822	324442.548335316	812956.976974664	886100.988011258	731403.765191785	-0.981466042343949	0.00301972485435218	1.37945712332717	down	-0.780988668330894	ÇÛ²ËËØ-7-O-[2''-O-£¨5''-O-°¢Îºõ£»ù£©-¦Â-D-ÇÛ²Ëß»à«ÌÇ»ù]-¦Â-D-ßÁà«ÆÏÌÑÌÇÜÕ	Flavonoids	»ÆÍª	Glycosides	ÌÇÜÕ	740.661	C36H36O17	739.187395170937	3.74538333333333	--	--	--	--	--	--	--	1186059-40-4	--	--	--	--
neg_4475	amurenoside A	5339.69891059063	5235.23566178117	9840.44565932821	13902.3560207132	14615.0458768788	9324.18774058996	-0.890316256579867	0.0615125948549123	1.14436357847065	unchanged	-6.24500089574272	°¢ÄÂÀïÅµÜÕA	Flavonoids	»ÆÍª	Glycosides	ÌÇÜÕ	932.827	C43H48O23	977.25101870321	3.74538333333333	--	--	--	--	--	--	--	297137-13-4	--	--	--	--
neg_4478	5-O-(6''-acetyl)-beta-D-galactopyranosyl-3',4'-dihydroxy-7-methoxy-4-phenylcoumarin	0.0789610387841118	48.7121651660249	10.8540667516014	112.937538186773	334.925284975016	28.6093462465726	-2.99791417404565	0.266117492440704	0.873110129614527	unchanged	8.91542261367185	5-O-£¨6¡¯¡¯-ÒÒõ£»ù£©-¦Â-D-ßÁà«°ëÈéÌÇ»ù-3¡¯£¬4¡¯-¶þôÇ»ù-7-¼×Ñõ»ù-4-±½»ùÏã¶¹ËØ	Coumarins	Ïã¶¹ËØ	Other	ÆäËû	504.44	C24H24O12	503.123994275661	3.75965	--	--	--	--	--	--	--	117783-71-8	--	--	--	--
neg_4486	1,3-Dioxol-2-one, 4-phenyl-	137.104044320161	255.050594992335	51.2733805235135	79.4028954329528	71.1573392960657	68.4915344969115	1.01742806875491	0.332864284649884	0.776604769336801	unchanged	-1.55242694493136	1,3-¶þÑõÔÓ»·ÎìÏ©-2-Íª£¬4-±½»ù-	Ketones, Aldehydes,esters	Íª¡¢È©¡¢õ¥	Other	ÆäËû	162.14214	C9H6O3	197.000843808732	3.76678333333333	--	--	--	--	--	--	--	16761-08-3	--	--	--	--
neg_4488	feigrisolide B	1051.27812150036	893.247386220138	885.024012773038	177.83389004459	112.460281221149	544.644300936248	1.76083059415021	0.0257607600644402	1.32405180142424	up	-3.58873561987821	feigrisolide B	Ketones, Aldehydes,esters	Íª¡¢È©¡¢õ¥	Lactones	ÄÚõ¥	216.274	C11H20O4	261.133586334107	3.77393333333333	--	--	--	--	--	--	--	768370-64-5	--	--	--	--
neg_4489	Benz[g]isoquinoline-5,10-dione,6,9-dihydroxy-7-methoxy-3-methyl-	113.693321366027	217.684902972682	51.988187193863	965.764812945037	342.762869754459	1540.60196197844	-2.89372542386861	0.138112785515769	1.09518488314443	unchanged	9.09118095992053	±½²¢[g]Òìà­ßø-5,10-¶þÍª£¬6,9-¶þôÇ»ù-7-¼×Ñõ»ù-3-¼×»ù-	Quinones	õ«Àà	Naphthoquinones	ÝÁõ«	285.25154	C15H11NO5	284.059037589256	3.77393333333333	--	--	--	--	--	--	--	4589-33-7	--	--	--	--
neg_4495	xylogranatin P	246.721172684688	257.057724018925	342.672943819094	780.583386678781	719.598779667352	815.219556503441	-1.45176263078543	0.000301608041158265	1.42309600435433	down	0.102248232740997	xylogranatin P	Organic Acid	ÓÐ»úËá	Carboxylic Acids	ôÈËá	570.627	C31H38O10	615.244758590956	3.76678333333333	--	--	--	--	--	--	--	1033090-48-0	--	--	--	--
neg_4513	2,4,6-Cycloheptatrien-1-one, 2-hydroxy-5-methyl-	258.918889074444	146.723255129762	247.582783737237	6178.5731065434	5444.86038111058	5659.37004619021	-4.72561360622612	0.00120270515499126	1.43844695311759	down	-3.98855780651485	2,4,6-»·¸ýÈýÏ©-1-Íª£¬2-ôÇ»ù-5-¼×»ù-	Ketones, Aldehydes,esters	Íª¡¢È©¡¢õ¥	Other	ÆäËû	136.14792	C8H8O2	271.059345665257	3.7882	--	--	--	--	--	--	--	4584-65-0	--	--	--	--
neg_4514	2H-1-Benzopyran-2-one, 3,4-dihydro-6,7-dihydroxy-	2026.11566616694	1600.95940250533	2157.18449015086	1582.19256070017	1526.8703864052	963.084136287939	0.506342620638279	0.0944667278800204	1.06555654860108	unchanged	-9.57087499777762	2H-1-±½²¢ßÁà«-2-Íª£¬3,4-¶þÇâ-6,7-¶þôÇ»ù-	Ketones, Aldehydes,esters	Íª¡¢È©¡¢õ¥	Polyketide	¾ÛÍª	180.157423019409	C9H8O4	179.033259140847	3.7882	--	--	--	--	--	--	--	15017-41-1	--	--	--	--
neg_4518	((S)-2-(3,4-Dihydroxyphenyl)-7-(beta-D-glucopyranosyloxy)-2,3-dihydro-5-hydroxy-4H-1-benzopyran-4-one	6.55122373459755	21.0599190223781	37.4640303418248	314.491119412301	359.086270028738	355.03589536714	-3.98244963730226	0.000150834466344356	1.43685756119117	down	6.33667608595655	Ê¥²Ý·Ó-7-O-ÆÏÌÇÜÕ	Flavonoids	»ÆÍª	Flavanones	»ÆÍéÍª	450.116	C21H22O11	471.093731581333	3.7882	--	--	--	--	--	--	--	38965-51-4	--	--	--	--
neg_4524	2,3-dimethylcyclopenta-2,4-dien-1-one	182.722874833634	134.352454009466	201.839901107019	140.85949506065	137.568125250411	73.7194981565894	0.559320601447829	0.134865884755641	0.983642056522494	unchanged	-9.63740333103743	2,3-¶þ¼×»ù»·Îì-2,4-¶þÏ©-1-Íª	Ketones, Aldehydes,esters	Íª¡¢È©¡¢õ¥	Other	ÆäËû	108.138	C7H8O	107.049197050266	3.79535	--	--	--	--	--	--	--	870533-07-6	--	--	--	--
neg_4529	Dehydrooreadone	85.9293544204677	55.8845018893244	113.967541598358	1051.81509706667	895.594398126104	721.623498355809	-3.38333388867302	0.0118281798325611	1.40286910033749	down	-2.91079458803837	ÍÑÇâëåÍª	Ketones, Aldehydes,esters	Íª¡¢È©¡¢õ¥	Other	ÆäËû	234.291	C14H18O3	279.123115814427	3.79535	--	--	--	--	--	--	HMDB0036046	124869-07-4	Organic compounds	Organoheterocyclic compounds	Naphthofurans	--
neg_4530	lyratol C	154.659007841545	193.274013588136	52.3643583117283	181.687451688952	80.2401300974051	590.013989693821	-1.08968231761793	0.438427894167085	0.606421403983723	unchanged	-9.05360976803653	ÌìÇÙ´¼C	Lipid	Ö¬ÖÊ	Isoprene lipid	ÒìÎì¶þÏ©Ö¬ÖÊ	270.365	C15H26O4	315.178866049622	3.80248333333333	--	--	--	--	--	--	--	1159990-93-8	--	--	--	--
neg_4537	1H-2-Benzoxacyclotetradecin-1,7(8H)-dione,3,4,5,6,9,10-hexahydro-16-hydroxy-3-methyl-14-(sulfooxy)-, (3S,11E)-	211.768426109114	259.67292028643	142.38517998582	132.481253282453	142.996510829268	68.225039814659	0.836669371647809	0.103496172213013	1.06584840991827	unchanged	3.25842901183749	1H-2-±½²¢¶ñ»·ËÄÏ©-1,7£¨8H£©-¶þÍª£¬3,4,5,6,9,10-ÁùÇâ-16-ôÇ»ù-3-¼×»ù-14-£¨»Çõ£Ñõ»ù£©-£¬£¨3S£¬11E£©-	Ketones, Aldehydes,esters	Íª¡¢È©¡¢õ¥	Polyketide	¾ÛÍª	398.42748	C18H22O8S	443.10303872414	3.80961666666667	--	--	--	--	--	--	--	132505-04-5	--	--	--	--
neg_4549	Arthropsolide D; 7,10-Diketone	29.5518131218819	26.0788307631489	30.1918476897132	135.313911371693	138.173217830894	108.158485851683	-2.15280592474371	0.00837597552521425	1.41746416004096	down	2.39649381589528	½ÚÖ«¶¯ÎïD£»7,10-¶þÍª	Ketones, Aldehydes,esters	Íª¡¢È©¡¢õ¥	Ketenes	Ï©Íª	248.231384277344	C13H12O5	269.043735797203	3.81676666666667	--	--	--	--	--	--	--	144447-89-2	--	--	--	--
neg_4552	2-Butenoic acid,3-methyl-,(9S,10S)-9,10-dihydro-9-hydroxy-8,8-dimethyl-2-oxo-2H,8H-benzo[1,2-b:3,4-b']dipyran-10-ylester (9CI)	343.558639419984	258.350620294264	217.734873821858	468.56502101065	440.248463839911	338.089005165599	-0.605279075158859	0.0587831309754131	1.14816505922434	unchanged	6.73846327008345	2-¶¡Ï©Ëá£¬3-¼×»ù-£¨9S£¬10S£©-9,10-¶þÇâ-9-ôÇ»ù-8,8-¶þ¼×»ù-2-Ñõ´ú-2H£¬8H-±½²¢[1,2-b:3,4-b']¶þßÁà«-10-»ùõ¥£¨9CI£©	Coumarins	Ïã¶¹ËØ	Pyran coumarin	ßÁà«Ïã¶¹ËØ	344.358506202698	C19H20O6	389.126510109093	3.8239	--	--	--	--	--	--	--	152378-25-1	--	--	--	--
neg_4557	chrymutasin A	14674.8230682241	13223.4770324425	10394.8830970323	4199.42477144494	5491.94201054799	2263.18202985961	1.6795279111602	0.00627633375964082	1.35887804345606	up	-6.57390045381805	¾Æ½ÌÍ»±äÃ¹ËØ A	Polyphenols	¶à·Ó	Phenolic Glycosides	·Óß°	651.6	C33H33NO13	672.165577045034	3.8239	--	--	--	--	--	--	--	155213-40-4	--	--	--	--
neg_4600	ent-15beta-fluoro-1beta,7alpha-dihydroxy-19-norkaur-16-ene-4beta,6beta-carbolactone	45.7897245266897	37.1778275984875	70.1875562354785	93.5816727139539	90.3670904868987	71.920152870743	-0.740411406318666	0.053198306960506	1.18521391368794	unchanged	-1.51205902748314	ent-15¦Â-·ú-1¦Â£¬7¦Á-¶þôÇ»ù-19-Åµ¿¼¶û-16-Ï©-4¦Â£¬6¦Â-Ì¼ÄÚõ¥	Terpenoids	ÝÆÀà	Diterpene	¶þÝÆ	350.424	C20H27FO4	385.158209357181	3.84531666666667	--	--	--	--	--	--	--	79331-14-9	--	--	--	--
neg_4602	Demecycline	11.0352349720553	17.6911169624307	46.8974725148679	37.5776955784407	49.4091782229492	19.5023293542284	-0.493794448034082	0.506151972993356	0.501924707406491	unchanged	1.51389668382038	È¥¼×»·ËØ	Ketones, Aldehydes,esters	Íª¡¢È©¡¢õ¥	Polyketide	¾ÛÍª	430.40798	C21H22N2O8	451.11293467553	3.85245	--	--	--	--	--	--	--	987-02-0	--	--	--	--
neg_4612	Tangshenoside I	827.388598549653	865.511951872579	1139.90133659703	1551.94490475089	3111.87902580236	732.465320449311	-0.929737971592654	0.345088491890485	0.755829359014694	unchanged	0.899604048129127	µ³²ÎÜÕI	Sugars	ÌÇÀà	Disaccharide	¶þÌÇ	678.6	C29H42O18	699.212392463874	3.85958333333333	--	--	--	--	--	--	--	117278-74-7	--	--	--	--
neg_4622	spiro-(3-methoxy-2,5-cyclohexadien-1,1'-6,7'-dihydroxy-5'-methoxy-1',2',3',4'-tetrahydronaphthalen)-4-one	128.314780916133	89.7460527591867	108.84663514447	421.348714772524	473.34808806208	287.678520917654	-1.85473382208137	0.0314253514036196	1.34442474199098	down	4.75160502852576	ÂÝ-£¨3-¼×Ñõ»ù-2,5-»·¼º¶þÏ©-1,1'-6,7'-¶þôÇ»ù-5'-¼×Ñõ»ù-1'£¬2'£¬3'£¬4'-ËÄÇâÝÁ£©-4-Íª	Ketones, Aldehydes,esters	Íª¡¢È©¡¢õ¥	Other	ÆäËû	302.322	C17H18O5	301.109582776226	3.86673333333333	--	--	--	--	--	--	--	74474-67-2	--	--	--	--
neg_4641	Majoroside	51.1052869903269	66.0428191470629	39.5604274468996	198.993534078405	224.880243313229	176.120523492674	-1.93686505307723	0.00240019977385007	1.41168433653658	down	-5.48067029763465	Öé×Ó²ÎÜÕ	Others	ÆäËû	Other	ÆäËû	388.137	C17H24O10	387.127543282643	3.881	--	--	--	--	--	--	--	134140-02-6	--	--	--	--
neg_4644	5,12-Naphthacenedione,8-(ethoxyacetyl)-7,8,9,10-tetrahydro-6,8,10,11-tetrahydroxy-1-methoxy-,(8S-cis)- (9CI)	682.885174929601	752.935406355912	694.447852047973	2773.86385457026	9447.77787147014	913.916190915245	-2.62437033869497	0.292467104355024	0.841814593024901	unchanged	0.357828999477263	5,12-ÝÁ¶þÍª£¬8-£¨ÒÒÑõ»ùÒÒõ£»ù£©-7,8,9,10-ËÄÇâ-6,8,10,11-ËÄôÇ»ù-1-¼×Ñõ»ù-£¬£¨8SË³Ê½£©-£¨9CI£©	Ketones, Aldehydes,esters	Íª¡¢È©¡¢õ¥	Other	ÆäËû	442.41538	C23H22O9	487.124743357221	3.881	--	--	--	--	--	--	--	66678-18-0	--	--	--	--
neg_4647	Gualamycin	602.18892794996	838.246000479817	894.4243656388	4232.21591421277	4558.30163550785	3649.15002772403	-2.41354041680806	0.00309912083567828	1.42486512172983	down	7.64147766252715	¹ÏÀ­Ã¹ËØ	Sugars	ÌÇÀà	Amino Sugars	°±»ùÌÇ	590.529628276825	C21H38N2O17	589.214281459166	3.881	--	--	--	--	--	--	--	161017-23-8	--	--	--	--
neg_4654	1,24-Methano-1H,9H,15H-furo[3',4':10,11][1,7]dioxacyclotetradecino[4,3-e]pyrano[2,3-i][4]benzoxecin-6,13,15,18(3aH)-tetrone,4,5,7a,8,16,17,20,20a,24,25,26,26a-dodecahydro-8,26-dihydroxy-4,5-dimethoxy-22-methyl-	568.71194374953	819.299520124726	1272.06649271298	1242.50994309631	2049.43978669102	757.757512184269	-0.606349091518174	0.357369483314393	0.69229732712879	unchanged	-3.15777990154569	1,24-ÑÇ¼×»ù-1H£¬9H£¬15H-ß»à«[3'£¬4'£º10,11][1,7]¶þÑõõ£»ùËÄÇâß»à«[4,3-e]ßÁà«[2,3-i][4]±½²¢¶ñÐÁ-6,13,15,18£¨3aH£©-ËÄÇâß»à«£¬4,5,7a£¬8,16,17,20,20a£¬24,25,26,26a-Ê®¶þÇâ-8,26-¶þôÇ»ù-4,5-¶þ¼×Ñõ»ù-22-¼×»ù-	Others	ÆäËû	Other	ÆäËû	630.63632	C32H38O13	651.203918961393	3.88813333333333	--	--	--	--	--	--	--	105156-68-1	--	--	--	--
neg_4669	2H-1,24:12,15-Dietheno-6,10-metheno-16H-pyrido[2',3':17,18][1,10]dioxacycloeicosino[2,3,4-ij]isoquinoline-9,22-diol, 3,5,18,19-tetrahydro-21,26-dimethoxy- (9CI)	213.136866939658	255.484997352933	306.253909442816	536.087570794514	1282.22224617578	522.430353523537	-1.59492785510355	0.171748018510823	1.04502616578243	unchanged	5.46184580574865	2H-1,24:12,15-¶þ±½-6,10-¼×»ù-16H-ßÁà¤²¢[2'£¬3'£º17,18][1,10]¶þÑõõ£»ùÂÈ´ú[2,3,4-ij]Òìà­ßø-9,22-¶þ´¼£¬3,5,18,19-ËÄÇâ-21,26-¶þ¼×Ñõ»ù-£¨9CI£©	Lignans	Ä¾Ö¬ËØ	Other	ÆäËû	562.611809253693	C34H30N2O6	597.182858695503	3.89528333333333	--	--	--	--	--	--	--	302776-35-8	--	--	--	--
neg_4670	Saptomycin E	137.454123147758	152.614728728334	158.473662432061	268.085273973477	532.700714024259	307.280626002446	-1.30472797492664	0.115749981451275	1.16040458244308	unchanged	-5.38554510083374	É³Ã¹ËØE	Quinones	õ«Àà	Anthraquinones	Ýìõ«	589.6323	C33H35NO9	624.197409672186	3.89528333333333	--	--	--	--	--	--	--	152987-66-1	--	--	--	--
neg_4674	Taxacin	1100.94195525727	1008.12500160083	2315.04475146907	1005.65259795111	904.953794203235	548.426791746896	0.8472966101274	0.256086588624281	0.855507788186484	unchanged	-3.68751113074348	¶«±±ºì¶¹É¼ËØ	Terpenoids	ÝÆÀà	Diterpene	¶þÝÆ	816.85	C44H48O15	837.270978539928	3.89528333333333	--	--	--	--	--	--	--	117229-54-6	--	--	--	--
neg_4693	2'-deoxy-5-(1,3-thiazol-2-yl)uridine	5.7227556859816e-10	5.7227556859816e-10	5.7227556859816e-10	10.1770763904595	5.7227556859816e-10	128.25317930711	-36.2306239176334	0.378788853477664	0.704274414174401	unchanged	-0.50346163707871	2¡¯-ÍÑÑõ-5-£¨1,3-àçßò-2-»ù£©ÄòÜÕ	Nucleotides	ºËÜÕËá	Pyrimidine Nucleotide	à×à¤ºËÜÕËá	311.3137	C12H13N3O5S	310.050158491546	3.9167	--	--	--	--	--	--	--	133040-36-5	--	--	--	--
neg_4695	2',4'-Dihydroxy-3,4-methylenedioxychalcone	83.5082584089814	119.321719356578	47.2442774180055	189.578622260184	105.397129131945	354.788951847362	-1.37756083357587	0.204626655272915	0.94597389042579	unchanged	3.87116366331318	2¡¯£¬4¡¯-¶þôÇ»ù-3,4-ÑÇ¼×¶þÑõ»ù²é¶ûÍª	Flavonoids	»ÆÍª	Chalcones	²é¶ûÍª	284.26348	C16H12O5	329.067776028192	3.92383333333333	--	--	--	--	--	--	--	6962-62-5	--	--	--	--
neg_4697	(3S,5R)-3,5-dimethyl-3,5-peroxytetradecanedioic acid	603.172358212231	472.8164001206	450.849401928935	133.74644320863	96.2540148626902	326.593003304917	1.45585128367708	0.0250976911120814	1.27615098163079	up	8.1961874657112	£¨3S£¬5R£©-3,5-¶þ¼×»ù-3,5-¹ýÑõÊ®ËÄÍé¶þËá	Lipid	Ö¬ÖÊ	Fatty Acids	Ö¬·¾Ëá	316.39	C16H28O6	361.189383026267	3.92383333333333	--	--	--	--	--	--	--	1254581-28-6	--	--	--	--
neg_4705	1,3-dihydroxy-2,7-dimethoxy-6-(alpha-L-rhamnopyranosyloxy)-9H-xanthen-9-one	1277.71076472137	1276.21336708993	2201.57082356596	3808.1349955438	4493.82953563763	2735.02311019547	-1.21467905593008	0.034124707623762	1.25715533827585	down	-4.43757876771384	1,3-¶þôÇ»ù-2,7-¶þ¼×Ñõ»ù-6-£¨¦Á-L-ÊóÀîÌÇßÁà«Ñõ»ù£©-9H-»ÆÔ­-9-Íª	Ketones, Aldehydes,esters	Íª¡¢È©¡¢õ¥	Other	ÆäËû	450.39278	C21H22O11	959.242279189114	3.9167	--	--	--	--	--	--	--	1041179-45-6	--	--	--	--
neg_4707	Oxacyclododec-3-en-2-one,5-hydroxy-12-methyl-, (3E,5S,12R)-	131.025040004338	156.15197159625	114.375597533851	585.071945488875	358.854006275462	921.157877956463	-2.21557955767498	0.0954082389246446	1.19522448845778	unchanged	-3.53303734839403	Ñõõ£»ùÊ®¶þÍé»ù-3-Ï©-2-Íª£¬5-ôÇ»ù-12-¼×»ù-£¨3E£¬5S£¬12R£©-	Phenylpropanoids	±½±ûËØ	Phenylpropanols	±½±ûÍé	212.2854	C12H20O3	211.13321856514	3.93096666666667	--	--	--	--	--	--	--	103654-47-3	--	--	--	--
neg_4708	2(3H)-Furanone,dihydro-3-[(1S)-1-hydroxyheptyl]-4-(hydroxymethyl)-, (3R,4R)-	15696.4868259854	19777.6227444187	9718.97015601652	55334.97222318	26486.7488203595	108903.49973936	-2.07732185347945	0.180613683862518	1.01554042007711	unchanged	-8.02061046527161	2£¨3H£©-ß»à«Íª£¬¶þÇâ-3-[£¨1S£©-1-ôÇ»ù¸ý»ù]-4-£¨ôÇ¼×»ù£©-£¬£¨3R£¬4R£©-	Lipid	Ö¬ÖÊ	Fatty Alcohol	Ö¬·¾´¼	230.30068	C12H22O4	229.142686793771	3.93096666666667	--	--	--	--	--	--	--	125761-52-6	--	--	--	--
neg_4713	Heliotrine	2461.65644390626	2499.75444871322	1831.58246905931	4012.42318369854	4733.53542638958	5722.1891399006	-1.09076088665553	0.0219376261459006	1.33062732543118	down	0.260737149824434	Ìì½æ²Ë¼î	Alkaloids	ÉúÎï¼î	Pyrrolizidine Alkaloids	ßÁ¿©àº¼î	313.39	C16H27NO5	358.187207498477	3.93096666666667	C10324	--	--	--	--	--	--	303-33-3	--	--	--	--
neg_4721	2-Acetamido-4-(D-alanylamino)-2,4,6-trideoxy-D-mannopyranose	14.8846086430174	74.9088724407307	25.8256482336109	336.016245768849	457.017732786057	1131.91323130484	-4.05736686334407	0.134430086512345	1.11464510382636	unchanged	3.84696173891275	2-ÒÒõ£°±»ù-4-£¨D-±û°±õ£°±»ù£©-2,4,6-ÈýÍÑÑõ-D-ßÁà«ÌÇ	Others	ÆäËû	Other	ÆäËû	275.3	C11H21N3O5	595.296561409926	3.9381	C22249	Metabolic pathways(ko01100);;Biosynthesis of nucleotide sugars(ko01250)	--	--	--	--	--	--	--	--	--	--
neg_4728	DAUMONE	592.614713133064	612.990147673046	388.72363822031	1024.61658699643	583.299398467976	1227.33992489597	-0.830530042697128	0.150236831175357	1.02343419411175	unchanged	3.49027170064879	DAUMONE	Lipid	Ö¬ÖÊ	Fatty Acids	Ö¬·¾Ëá	276.32606	C13H24O6	297.132920171009	3.95238333333333	--	--	LMFA13040002	Fatty Acyls [FA]	Fatty acyl glycosides [FA13]	Ascarosides [FA1304]	--	690991-47-0	--	--	--	--
neg_4729	2H,6H-Benzo[1,2-b:5,4-b']dipyran-6-one,8-(2,4-dihydroxyphenyl)-7,8-dihydro-5-hydroxy-2-methyl-2-(4-methyl-3-pentenyl)-(9CI)	86.8711221852698	101.087673024342	173.192056759838	41.0485180898501	70.7055431297415	44.8204991860514	1.20575174528085	0.113060215585642	1.1071245622922	unchanged	-0.837847910586751	--	--	--	--	--	--	C25H26O6	467.170787704466	3.94525	--	--	--	--	--	--	--	--	--	--	--	--
neg_4731	deoxyharringtonine	300.916686862654	350.387544793306	542.44044961419	713.12878870941	1196.96487859736	444.737427525733	-0.980129278006378	0.214315643501137	0.931105062571394	unchanged	0.0554964378218653	È¥ÑõÈý¼âÉ¼õ¥¼î	Alkaloids	ÉúÎï¼î	Other	ÆäËû	515.59528	C28H37NO8	550.221347042516	3.95238333333333	--	--	--	--	--	--	--	36804-95-2	--	--	--	--
neg_4740	6'-O-trans-feruloylisorutarin	926.784301022742	747.467556244443	568.949051910249	989.62537434851	950.724036921124	894.118838075785	-0.337519269526082	0.190560868936045	0.977400542990322	unchanged	-1.47812656100559	6'-O-·´Ê½°¢ÎºËáÒì¶¡´¼	Coumarins	Ïã¶¹ËØ	Other	ÆäËû	600.567	C30H32O13	621.158071752178	3.95951666666667	--	--	--	--	--	--	--	145918-57-6	--	--	--	--
neg_4751	b-D-erythro-Hex-2-enopyranuronicacid,4-[[2-amino-5-[(aminoiminomethyl)methylamino]-3-methyl-1-oxopentyl]amino]-1-(4-amino-2-oxo-1(2H)-pyrimidinyl)-1,2,3,4-tetradeoxy-(9CI)	69.6173722551601	61.1484295255877	91.4414663286952	78.1276676407093	80.0513826914415	63.1963245381781	0.00541125617360282	0.980433253441359	0.0139716903795257	unchanged	-1.82346282142011	b-D-ºì-Ê®ÁùÍé»ù-2-ÒìßÁà«ÌÇÈ©Ëá£¬4-[[2-°±»ù-5-[£¨°±»ùÑÇ¼×»ù£©¼×°·»ù]-3-¼×»ù-1-Ñõ´úÎì»ù]°±»ù]-1-£¨4-°±»ù-2-Ñõ´ú-1£¨2H£©-à×à¤»ù£©-1,2,3,4-ËÄÍÑÑõ-£¨9CI£©	Amino acids	°±»ùËá	Peptide	ëÄ	436.46552	C18H28N8O5	457.19213842637	3.9738	--	--	--	--	--	--	--	106133-33-9	--	--	--	--
neg_4752	Eugenol rutinoside	2450.03893394317	4199.3785336861	7763.9405423072	8860.51016160081	13014.9196252164	6332.78541813329	-0.968708894021201	0.142790837940473	0.983069210609174	unchanged	-1.64144100854209	¶¡Ïã·ÓÜ¿ÏãÌÇÜÕ	Phenylpropanoids	±½±ûËØ	Phenylpropanoid Glycoside	±½±ûÌÇÜÕ	472.5	C22H32O11	471.186410330046	3.96666666666667	--	--	--	--	--	--	--	138772-01-7	--	--	--	--
neg_4754	(8E)-decaene-4,6-diyn-1-O-alpha-L-rhamnopyranosyl-(1->6)-beta-D-glucopyranoside	347.193909907322	427.127223967071	753.7464978313	549.778712913765	738.61517434021	520.328214121061	-0.243262366152907	0.555339760576133	0.458410728718901	unchanged	9.35019271087183	£¨8E£©-¹ïÏ©-4,6-¶þÈ²-1-O-¦Á-L-ÊóÀîÌÇßÁà«ÌÇ»ù-£¨1->6£©-¦Â-D-ßÁà«ÆÏÌÑÌÇÜÕ	Lipid	Ö¬ÖÊ	Glycosides	ÌÇÜÕ	456.483	C22H32O10	501.202015645521	3.9738	--	--	--	--	--	--	--	1227937-37-2	--	--	--	--
neg_4755	Agrochelin	815.717626085236	993.08259703846	1329.78306798013	1989.91557180034	2862.62610050373	1479.40163685759	-1.01253484348256	0.105215366539885	1.12703600582602	unchanged	-1.84769931308239	Agrochelin	Organic Acid	ÓÐ»úËá	Hydroxy Acids	ôÇ»ùËá	466.6571	C23H34N2O4S2	515.180163655625	3.96666666666667	--	--	--	--	--	--	--	247115-74-8	--	--	--	--
neg_4758	3',7-dihydroxy-4',5,6-trimethoxyisoflavone 7-O-(5-O-trans-p-coumaroyl)-beta-D-apiofuranosyl-(1->6)-beta-D-glucopyranoside	786.788483646838	1234.71484102293	785.217283417914	891.539075956738	1024.67538086488	1835.99001420617	-0.418852988094232	0.411890479587961	0.618631536829924	unchanged	3.4465737023039	3'£¬7-¶þôÇ»ù-4'£¬5,6-Èý¼×Ñõ»ùÒì»ÆÍª7-O-£¨5-O-·´Ê½-¶ÔÏã¶¹õ£»ù£©-¦Â-D-ß»à«»Çõ£»ù-£¨1->6£©-¦Â-D-ßÁà«ÆÏÌÑÌÇÜÕ	Flavonoids	»ÆÍª	Isoflavonoids	Òì»ÆÍª	784.713	C38H40O18	783.216890879955	3.9738	--	--	--	--	--	--	--	888969-62-8	--	--	--	--
neg_4764	5-hydroxy-8-methoxy-2-methyl-6-(alpha-D-ribofuranosyloxy)-4H-naphtho[2,3-b]pyran-4-one	1253.2201551615	1318.27241498263	1516.02002256649	5253.97718282812	5955.09623705144	2545.57966982796	-1.75062467311176	0.0893704817609381	1.21404991782567	unchanged	2.5773529037978	5-ôÇ»ù-8-¼×Ñõ»ù-2-¼×»ù-6-£¨¦Á-D-ß»à«ºËÌÇÑõ»ù£©-4H-ÝÁ²¢[2,3-b]ßÁà«-4-Íª	Sugars	ÌÇÀà	Other	ÆäËû	404.3674	C20H20O9	867.237398506818	3.9738	--	--	--	--	--	--	--	1449311-41-4	--	--	--	--
neg_4766	(Z)-3-Ureidoacrylate peracid	354.356877597814	347.097786425499	346.579981540357	582.561937504472	284.110986838465	2093.01446176707	-1.49775839097091	0.373045993766442	0.711575613369778	unchanged	2.70358229020468	£¨Z£© -3-ëå»ù±ûÏ©Ëá¹ýËá	Others	ÆäËû	Other	ÆäËû	146.101	C4H6N2O4	181.002552791835	3.98093333333333	C20231	Pyrimidine metabolism(ko00240);;Metabolic pathways(ko01100)	--	--	--	--	--	1224954-50-0	--	--	--	--
neg_4768	3-amino-6-methoxychromen-4-one	1422.67521883139	1350.50292807718	1711.84813476972	4291.51367116512	1160.2568215073	17824.3521443711	-2.37566240819197	0.345266339751059	0.751370737020133	unchanged	-9.74352774414365	3-°±»ù-6-¼×Ñõ»ùÉ«ËØ-4-Íª	Ketones, Aldehydes,esters	Íª¡¢È©¡¢õ¥	Chromones	É«Íª	191.183	C10H9NO3	226.025782870817	3.98093333333333	--	--	--	--	--	--	--	67064-55-5	--	--	--	--
neg_4770	1-(3-Hydroxybut-1-yn-1-yl)-2,2,6-trimethylcyclohexane-1,4-diol	46.7604032266352	82.7018948538734	62.6190242227068	36.2711628876113	18.0865617796542	106.58533122171	0.255166909260427	0.746963421575208	0.259991457538347	unchanged	4.42853868815044	1-£¨3-ôÇ»ù¶¡-1-È²-1-»ù£©-2,2,6-Èý¼×»ù»·¼ºÍé-1,4-¶þ´¼	Alcohols	´¼Àà	Cyclohexanol	»·¼º´¼	226.312	C13H22O3	271.156098978777	3.98093333333333	--	--	--	--	--	--	--	32469-38-8	--	--	--	--
neg_4777	strychoside A	2966.93050382773	2650.61536884093	4129.67582851473	4131.84653304162	3490.83692430058	2062.18563862529	0.00925850995673755	0.979581549870605	0.0191919151545307	unchanged	4.45447544605056	ÂíÇ®×ÓÜÕA	Terpenoids	ÝÆÀà	Terpene Glycoside	ÝÆÏ©ÌÇÜÕ	744.691	C33H44O19	779.220395715732	3.98093333333333	--	--	--	--	--	--	--	868171-32-8	--	--	--	--
neg_4782	2,3,4-Trimethyl-2-cyclopentenone	76.7036652465114	60.9525877635357	48.6135159863981	3.53884265312488	5.15055230757435	17.87338901606	2.80991528350317	0.00940085512977441	1.36281802292635	up	3.98482375895447	2,3,5-Èý¼×»ùßÁà¤Ñõ»¯Îï	Ketones, Aldehydes,esters	Íª¡¢È©¡¢õ¥	Other	ÆäËû	124.18028	C8H12O	169.087512346458	3.98806666666667	--	--	--	--	--	--	--	28790-86-5	--	--	--	--
neg_4784	(+)-(7S,8R,8'R)-4,8'-dihydroxy-3-methoxy-1',2',3',4',5',6'-hexanorligna-7',7-lactone	6.63080969265353	13.8650951370877	8.14070155242391	189.105251749145	152.744212099656	37.2909297564402	-3.726799729965	0.124918083769861	1.1348947852964	unchanged	2.98435699515353	£¨+£©-£¨7S£¬8R£¬8'R£©-4,8'-¶þôÇ»ù-3-¼×Ñõ»ù-1'£¬2'£¬3'£¬4'£¬5'£¬6'-¼ºÄÚõ¥-7'£¬7-ÄÚõ¥	Polyphenols	¶à·Ó	Phenols	±½·Ó	252.263	C13H16O5	273.075193786643	3.98806666666667	--	--	--	--	--	--	--	1196997-44-0	--	--	--	--
neg_4786	Hexose + C10H19O2	61.0201132518653	89.568662567499	91.6212122239999	362.112110122945	164.403197239575	1134.21915363634	-2.77749115164282	0.251033962010173	0.898310609300911	unchanged	-0.137426230497337	Hexose + C10H19O2	Sugars	ÌÇÀà	Other	ÆäËû	350.4	C16H30O8	349.186743360729	3.98806666666667	--	--	--	--	--	--	--	378254-09-2	--	--	--	--
neg_4799	Pesthetoxin	1406.88083923983	702.161342798648	1264.15403809433	267.256446875047	184.599897150109	392.394784626171	1.99837213488945	0.0504520672813559	1.27367578393915	unchanged	-4.44799593707847	2(5H)-ß»à«Íª£¬3-ÒÒõ£-5-¼º»ù-4-ôÇ»ù-£¬(+)-	Ketones, Aldehydes,esters	Íª¡¢È©¡¢õ¥	Other	ÆäËû	226.27	C12H18O4	225.112226840394	4.00235	--	--	--	--	--	--	--	214705-99-4	--	--	--	--
neg_4804	2H-Pyran-2-one, 5-(acetyloxy)-5,6-dihydro-6-[(1Z,3S)-3-hydroxy-1-hepten-1-yl]-, (5S,6S)-	91.9323945888251	71.5289364280078	16.5639001874285	53.0240135639238	18.7240843538572	65.0682702458031	0.395958280970886	0.620374771979973	0.385476155732233	unchanged	1.07890462363003	2H-ßÁà«-2-Íª£¬5-£¨ÒÒõ£Ñõ»ù£©-5,6-¶þÇâ-6-[£¨1Z£¬3S£©-3-ôÇ»ù-1-¸ýÏ©-1-»ù]£¬£¨5S£¬6S£©-	Ketones, Aldehydes,esters	Íª¡¢È©¡¢õ¥	Other	ÆäËû	268.306142269395	C14H20O5	313.129565897055	3.99521666666667	--	--	--	--	--	--	--	149155-55-5	--	--	--	--
neg_4806	[(11R,12S,13R,14R)-14-Hydroxy-3,22-dimethoxy-12,13-dimethyl-5,7,18,20-tetraoxapentacyclo[13.7.0.02,10.04,8.017,21]docosa-1(22),2,4(8),9,15,17(21)-hexaen-11-yl] (Z)-2-methylbut-2-enoate	396.018121787565	372.039579329202	486.925571372696	635.345842333162	785.08324081182	605.559639786437	-0.690958009017376	0.0239155164850095	1.2904972870097	down	0.0612682489953401	[£¨11R£¬12S£¬13R£¬14R£©-14-ôÇ»ù-3,22-¶þ¼×Ñõ»ù-12,13-¶þ¼×»ù-5,7,18,20-ËÄÑõÔÓÎå»·[13.7.0.02,10.04,8.017,21]docosa-1£¨22£©£¬2,4£¨8£©£¬9,15,17£¨21£©-¼ºÏ©-11-»ù]£¨Z£©-2-¼×»ù¶¡-2-Ï©ËáÑÎ	Polyphenols	¶à·Ó	Tannin	µ¥Äþ	498.521708965302	C27H30O9	543.187215931307	3.99521666666667	--	--	--	--	--	--	--	149990-51-2	--	--	--	--
neg_4808	Rutin	428.159286502588	357.622993578591	326.264202721968	362.862887995278	438.17431088795	205.786412016938	0.143406138537467	0.673783244129285	0.324976688886252	unchanged	-3.30681160223256	Â«¶¡	Flavonoids	»ÆÍª	Flavonols	»ÆÍª´¼	610.52	C27H30O16	609.144090780767	3.99521666666667	C05625	Flavone and flavonol biosynthesis(ko00944);;Metabolic pathways(ko01100);;Biosynthesis of secondary metabolites(ko01110)	LMPK12112098	Polyketides [PK]	Flavonoids [PK12]	Flavones and Flavonols [PK1211]	HMDB0003249	153-18-4	Organic compounds	Phenylpropanoids and polyketides	Flavonoids	Flavonoid glycosides
neg_4828	cytospolide F	148.697699742291	182.9300963647	51.7552124172071	123.03582282783	31.552037409894	407.308298062692	-0.551517138188667	0.659975583056283	0.34320852343338	unchanged	-6.70715351932318	Ï¸°ûÖÊÁ×Ö¬F	Others	ÆäËû	Other	ÆäËû	286.364	C15H26O5	285.16882805968	4.02376666666667	--	--	--	--	--	--	--	1349176-46-0	--	--	--	--
neg_4853	9,10,11,14-tetrahydroxyoctadec-12-ynoic acid	15399.9484228745	10574.9824741622	6670.68875502429	4289.5271663153	2122.29075335146	14697.8603023021	0.628984838129406	0.460056974891144	0.555937564794755	unchanged	-4.60047967167528	9,10,11,14-ËÄôÇ»ùÊ®°ËÌ¼-12-È²Ëá	Lipid	Ö¬ÖÊ	Fatty Acids	Ö¬·¾Ëá	344.443	C18H32O6	343.211028734999	4.0309	--	--	--	--	--	--	--	1012860-91-1	--	--	--	--
neg_4863	(3R,4R,5S)-3-Hexyldihydro-4-hydroxy-5-methyl-2(3H)-furanone	202.407950727398	389.715948513332	226.653229606273	223.140236280189	183.560573183567	425.136473385866	-0.0228305441756751	0.965818894964553	0.0270311580127734	unchanged	-4.82753461363757	£¨3R£¬4R£¬5S£©-3-¼º»ù¶þÇâ-4-ôÇ»ù-5-¼×»ù-2£¨3H£©-ß»à«Íª	Ketones, Aldehydes,esters	Íª¡¢È©¡¢õ¥	Furanone	ß»à«Íª	200.2747	C11H20O3	245.138481181295	4.04448333333333	--	--	--	--	--	--	--	137171-29-0	--	--	--	--
neg_4869	4-(2-hydroxyethyl)-2-methoxyphenyl 5-O-((2S)-2-methylbutyryl)-beta-D-apiofuranosyl(1->2)-beta-D-glucopyranoside	277.311897097551	407.379137115009	611.433681832624	371.611775722181	707.009686034291	198.665472678613	0.0211218905050733	0.973825160798605	0.017853915448357	unchanged	-3.43065810885235	4-£¨2-ôÇÒÒ»ù£©-2-¼×Ñõ»ù±½»ù5-O-£¨£¨2S£©-2-¼×»ù¶¡õ£»ù£©-¦Â-D-ß»à«¼×õ£»ù£¨1->2£©-¦Â-D-ßÁà«ÆÏÌÑÌÇÜÕ	Polyphenols	¶à·Ó	Phenolic Glycosides	·Óß°	546.561	C25H38O13	545.222090908303	4.04448333333333	--	--	--	--	--	--	--	872605-00-0	--	--	--	--
neg_4874	4H-1-Benzopyran-4-one, 7-[(O-6-deoxy-¦Á-L-mannopyranosyl-(1¡ú2)-O-[¦Â-D-xylopyranosyl-(1¡ú6)]-¦Â-D-glucopyranosyl)oxy]-2,3-dihydro-5-hydroxy-2-(4-hydroxyphenyl)-, (2S)-	3721.79803323491	4451.25187989338	4862.3114679314	9765.19437854172	18566.7610237608	3906.35410954721	-1.30634551544059	0.271443400550158	0.871659852524325	unchanged	9.7251048923271	4H-1-±½²¢ßÁà«-4-Íª£¬7-[£¨O-6-ÍÑÑõ-¦Á-L-ßÁà«¸ÊÂ¶ÌÇ»ù-£¨1¡ú2£© -O-[¦Â-D-ßÁà«Ä¾ÌÇ»ù-£¨1¡ú6£© ]-¦Â-D-ßÁà«ÆÏÌÑÌÇ»ù£©Ñõ»ù]-2,3-¶þÇâ-5-ôÇ»ù-2-£¨4-ôÇ»ù±½»ù£©-£¬£¨2S£©-	Flavonoids	»ÆÍª	Glycosides	ÌÇÜÕ	712.649211883545	C32H40O18	747.197792163328	4.04448333333333	--	--	--	--	--	--	--	943785-09-9	--	--	--	--
neg_4886	2H-1-Benzopyran-2-one,5-hydroxy-	61.6322019940419	76.6097271787852	54.9259340145471	37.2062247915531	45.5763869381442	55.3674505373432	0.483618884479826	0.0938694687543501	1.07256329273081	unchanged	-6.19428597955161	5-ôÇ»ùÏã¶¹ËØ	Coumarins	Ïã¶¹ËØ	Other	ÆäËû	162.14214	C9H6O3	197.000091680449	4.07303333333333	--	--	--	--	--	--	--	6093-67-0	--	--	--	--
neg_4903	Lanciferine	457.552889261467	590.829094108408	771.757368528562	1591.15854229925	2291.16218519116	1137.00820245489	-1.46344558383659	0.0774788985204379	1.21351734052061	unchanged	-1.02618119278736	À¼Î÷·ð¼î	Alkaloids	ÉúÎï¼î	Other	ÆäËû	544.6	C31H32N2O7	589.218595773453	4.08016666666667	--	--	--	--	--	--	--	56440-64-3	--	--	--	--
neg_4904	7-(O3-carbamoyl-5,O4-dimethyl-beta-L-lyxo-6-deoxy-hexopyranosyloxy)-4-hydroxy-3-[4-hydroxy-3-(3-methyl-but-2-enyl)-benzoylamino]-8-methyl-coumarin	733.296835320376	946.210043864551	1200.86480126887	2556.11415463089	2749.41372658299	2045.04198997014	-1.35160111510917	0.00647578166338185	1.37008862653065	down	-5.42460417315966	7-£¨O3-°±»ù¼×õ£»ù-5£¬O4-¶þ¼×»ù-¦Â-L-lyxo-6-ÍÑÑõ-¼ºßÁà«Ñõ»ù£©-4-ôÇ»ù-3-[4-ôÇ»ù-3-£¨3-¼×»ù-¶¡-2-Ï©»ù£©-±½¼×õ£»ù°±»ù]-8-¼×»ù-Ïã¶¹ËØ	Coumarins	Ïã¶¹ËØ	Other	ÆäËû	612.624	C31H36N2O11	633.203256683506	4.08016666666667	--	--	--	--	--	--	--	894408-25-4	--	--	--	--
neg_4906	6-O--catalpol-1	1174.59033183073	2166.25756911307	2473.15504810935	1248.61665072158	1887.52527557416	759.710696152901	0.577592701011951	0.280334704686883	0.763683950065299	unchanged	1.18586893266199	6-O¡ª¡ªè÷´¼	Phenylpropanoids	±½±ûËØ	Cinnamic Acids And Derivatives	Èâ¹ðËá¼°ÆäÑÜÉúÎï	698.666	C32H42O17	719.217695723191	4.08016666666667	--	--	--	--	--	--	--	144049-76-3	--	--	--	--
neg_4916	3-O-Alloside-Cerberidol-Cerberidol	3063.64934787646	1452.08738021168	2264.35001896118	64.3896943745138	25.8481522736901	23.4672681711735	5.89793467404229	0.0410459555161282	1.32977784105287	up	1.67418297930382	3-O-Òì±ûÌÇÜÕ-Cerberidol-Cerberidol	Others	ÆäËû	Other	ÆäËû	334.362	C15H26O8	333.156050807918	4.09445	--	--	--	--	--	--	--	126594-67-0	--	--	--	--
neg_4917	1-O-Caffeoyl-¦Â-D-glucose	14.558875874453	24.0322831729944	22.7235051534692	41.2597580255115	163.704405684232	1.01261129112714	-1.74817761527016	0.428267365658593	0.645299745659817	unchanged	2.11538813343969	1-O-¿§·Èõ£-¦Â-D-ÆÏÌÑÌÇ	Polyphenols	¶à·Ó	Phenolic Acids	·ÓËá	342.095	C15H18O9	341.088529385177	4.0873	--	--	--	--	--	--	HMDB0302440	14364-08-0	Organic compounds	Lipids and lipid-like molecules	Steroids and steroid derivatives	Stigmastanes and derivatives
neg_4921	4H-1-Benzopyran-4-one,3-[[6-deoxy-2-O-(6-deoxy-a-L-mannopyranosyl)-a-L-mannopyranosyl]oxy]-7-(b-D-glucopyranosyloxy)-5-hydroxy-2-(4-methoxyphenyl)-8-(3-methyl-2-buten-1-yl)-	36000.1817932156	41930.811983251	70459.5644225438	15213.3258645838	15772.1553930859	6047.39441330913	2.00252081211709	0.0630580247420841	1.23781242381676	unchanged	-0.308536952413164	±¦Þ½ÜÕVI	Flavonoids	»ÆÍª	Other	ÆäËû	822.802900000001	C39H50O19	821.287099234861	4.09445	--	--	--	--	--	--	--	119760-73-5	--	--	--	--
neg_4924	(S)-4-Hydroxy-4-((S)-3-hydroxybutyl)-3,5,5-trimethylcyclohex-2-en-1-one	42.3893741910904	66.6111846243311	45.3692824794176	15.8791844988252	2.75140011512934	51.9186855046717	1.12968786343821	0.189999224223618	0.935890751937462	unchanged	4.54851242366509	£¨S£© -4-ôÇ»ù-4-£¨£¨S£©-3-ôÇ»ù¶¡»ù£©-3,5,5-Èý¼×»ù»·¼º-2-Ï©-1-Íª	Terpenoids	ÝÆÀà	Sesquiterpenoid	±¶°ëÝÆ	226.311984539032	C13H22O3	271.156126111665	4.10158333333333	--	--	--	--	--	--	--	1309362-80-8	--	--	--	--
neg_4929	malleobactin B	9877.83055398604	5469.33652056116	7349.01955077703	2933.65546944509	2909.32432770696	4373.45673905283	1.15155784259385	0.0681412869216643	1.20459518453148	unchanged	9.70004935432348	malleobactin B	Organic Acid	ÓÐ»úËá	Carboxylic Acids	ôÈËá	622.626	C23H42N8O12	643.272922905295	4.10158333333333	--	--	--	--	--	--	--	1449469-68-4	--	--	--	--
neg_4931	Azadirachtin B	1117.1131686061	1014.66019103601	1622.76294341083	2588.36697702768	5151.33108855769	1320.81961367212	-1.27095874065249	0.255211976146136	0.890985659866811	unchanged	1.52305871924996	Ó¡é¬ËØB	Lipid	Ö¬ÖÊ	Isoprene lipid	ÒìÎì¶þÏ©Ö¬ÖÊ	662.678	C33H42O14	683.233132497772	4.10158333333333	--	--	--	--	--	--	--	106500-25-8	--	--	--	--
neg_4937	(+/-)-terreinol	69.1752978217576	73.6436435173283	37.9530404094718	332.898894033164	372.11868517675	301.720821256574	-2.47744585611955	0.00108561873664241	1.42437831949544	down	1.41807255867927	£¨+/-£©-ÍÁÀ×Åµ	Others	ÆäËû	Pyran	ßÁà«	250.247	C13H14O5	271.059146004213	4.10871666666667	--	--	--	--	--	--	--	873426-58-5	--	--	--	--
neg_4938	(2S,9S,10S,3'S,4'S,6'S)-griseusin E	219.942770049861	207.618108532858	231.551293128768	1579.69881675797	1794.25175552901	1543.02051045182	-2.89917395268833	0.00285130518976807	1.43613438179072	down	3.45071754697404	£¨2S¡¢9S¡¢10S¡¢3¡¢4¡¢6£©-¸ñÀïÐÞË¹E	Quinones	õ«Àà	Other	ÆäËû	476.43	C23H24O11	475.12622814941	4.10871666666667	--	--	--	--	--	--	--	1352042-09-1	--	--	--	--
neg_4944	2H-1-Benzopyran-2-one,3-amino-3,4-dihydro-	62.2890658105158	80.4127420599999	57.7400382795793	51.9273474588386	33.3403494205856	82.2777772738397	0.258631014686455	0.540570161936635	0.478944544726183	unchanged	1.2368636134934	(9cl)-3-°±»ù-3,4-¶þÇâ-2H-1-±½²¢ßÁà«-2-Íª	Amino acids	°±»ùËá	Other	ÆäËû	163.17326	C9H9NO2	198.032931519648	4.11585	--	--	--	--	--	--	--	152580-32-0	--	--	--	--
neg_4948	2-Cyclohexen-1-one, 6-hydroxy-3-(2-hydroxyethyl)-2,4,4-trimethyl-	3585.76431460254	2532.08167538664	5891.0881661776	950.856531525696	516.966184284793	1378.35031266001	2.07701283547558	0.0833757691668503	1.19804409987911	unchanged	-6.92148941548706	2-»·¼ºÏ©-1-Íª£¬6-ôÇ»ù-3-£¨2-ôÇÒÒ»ù£©-2,4,4-Èý¼×»ù-	Ketones, Aldehydes,esters	Íª¡¢È©¡¢õ¥	Cyclohexanones	»·¼ºÍª	198.258823871613	C11H18O3	243.122425981735	4.11585	--	--	--	--	--	--	--	825614-87-7	--	--	--	--
neg_4950	(1alpha,2beta,5alpha,6beta,9Z)-form-4(15),9-Germacradiene,1,2,5,6-tetrol	89.9174414982215	146.787830870821	215.990092946942	174.80840163704	428.3407048356	68.4468132810652	-0.569052928897405	0.572917622623103	0.452386692294964	unchanged	-3.05258245476711	£¨1alpha£¬2beta£¬5alpha£¬6beta£¬9Z£©--4£¨15£©£¬9-Germacradiene£¬1,2,5,6-tetrol	Lipid	Ö¬ÖÊ	Isoprene lipid	ÒìÎì¶þÏ©Ö¬ÖÊ	270.365	C15H26O4	305.151685855841	4.123	--	--	--	--	--	--	--	154022-42-1	--	--	--	--
neg_4952	2-Propenoic acid, 3-(4-hydroxy-3-methoxyphenyl)-, (4S,4aR,6S,7R,7aS)-octahydro-2,4,7-trimethyl-1H-cyclopenta[c]pyridin-6-yl ester, (2E)-	108.118339594678	53.5529260235399	357.221914162338	5.7227556859816e-10	5.7227556859816e-10	2.06168843831504	7.97546743293085	0.206613004887183	0.975393490360569	unchanged	-0.619596747037436	2-±ûÏ©Ëá£¬3-£¨4-ôÇ»ù-3-¼×Ñõ»ù±½»ù£©-£¨4S£¬4aR£¬6S£¬7R£¬7aS£©-°ËÇâ-2,4,7-Èý¼×»ù-1H-»·ÎìÍé[c]ßÁà¤-6-»ùõ¥£¬£¨2E£©-	Coumarins	Ïã¶¹ËØ	Coumaric Acids	Ïã¶¹Ëá	359.460058610809	C21H29NO4	380.184103667934	4.123	--	--	--	--	--	--	--	168009-89-0	--	--	--	--
neg_4956	4-(4,5-dihydroxy-4,6-dimethyloxan-2-yl)oxy-14-ethyl-6,7,12-trihydroxy-3,5,7,9,11,13-hexamethyl-oxacyclotetradecane-2,10-dione	1002.04571317638	601.09448810373	868.168962847366	695.491306848479	584.522776976494	932.681200524778	0.159470717288647	0.611174752089484	0.382613525700163	unchanged	2.69955249834284	--	--	--	--	--	--	C28H50O10	567.316540493686	4.11585	--	--	--	--	--	--	--	--	--	--	--	--
neg_4964	1,4-Benzenediol, 2-[(4-methyl-3-pyridinyl)oxy]- (9CI)	161.304844106405	195.622429982433	125.011165945145	287.451883001366	243.699516672341	213.828609337203	-0.628352835545138	0.0413376532753064	1.19283599228927	down	1.72077817235971	(9ci)-2-[(4-¼×»ù -3-ßÁà¤ )Ñõ»ù]-1,4-±½¶þ´¼	Alcohols	´¼Àà	Glycols	¶þ´¼	217.220643281937	C12H11NO3	252.043668052267	4.13013333333333	--	--	--	--	--	--	--	323194-06-5	--	--	--	--
neg_4968	Sambacolignoside	1031.97662181588	1101.28727844709	2052.30687626313	1990.64186583805	2322.52107900886	902.875470777395	-0.31753012176968	0.561822615051025	0.441718116345705	unchanged	-3.38928270089273	É£°ÍÄ¾ÖÊËØ	Lignans	Ä¾Ö¬ËØ	Other	ÆäËû	922.9	C43H54O22	943.282215210489	4.13013333333333	--	--	--	--	--	--	HMDB0038933	114449-12-6	Organic compounds	Lignans, neolignans and related compounds	Lignan glycosides	--
neg_4970	3-Fluoropiperidin-2-one	30.2724292029253	35.7332932207762	23.9519015536791	58.6566628550757	52.4123970010566	46.7477384118338	-0.810933314973391	0.00948861379673619	1.32448505350097	down	0.409579730659924	2-ßßà¤Íª£¬3-·ú	Ketones, Aldehydes,esters	Íª¡¢È©¡¢õ¥	Other	ÆäËû	117.121524810791	C5H8FNO	152.02844134591	4.13726666666667	--	--	--	--	--	--	--	50902-17-5	--	--	--	--
neg_4971	(7-methoxy-6-methyl-5,8-dioxo-5,8-dihydro-1-isoquinolyl)methanol	44.7576022576396	59.6803014101761	34.4255294143659	73.8721625656919	68.4554588588659	54.1890439080524	-0.500984919150737	0.113486717693579	1.02852983601271	unchanged	-3.3748122796627	£¨7-¼×Ñõ»ù-6-¼×»ù-5,8-¶þÑõ´ú-5,8-¶þÇâ-1-Òìà­ßø»ù£©¼×´¼	Quinones	õ«Àà	Other	ÆäËû	233.22	C12H11NO4	254.042689092335	4.13726666666667	--	--	--	--	--	--	--	77640-19-8	--	--	--	--
neg_4984	2-(3,4-dihydroxyphenyl)ethyl O-beta-D-glucopyranosyl-(1->3)-O-[beta-D-glucopyranosyl-(1->6)]-4-O-(E)-feruloyl-beta-D-glucopyranoside	971.421519497126	971.504668225239	1303.84648872887	32643.2771650787	24104.0984777761	35140.5252945278	-4.82279662885333	0.0124762343881223	1.40615606449355	down	3.27401745018391	2-£¨3,4-¶þôÇ»ù±½»ù£©ÒÒ»ùO-¦Â-D-ßÁà«ÆÏÌÑÌÇ»ù-£¨1->3£©-O-[¦Â-D-ßÁà«ÆÏÌÑÌÇ»ù-£¨1->6£©]-4-O-£¨E£©-°¢Îºõ£»ù-¦Â-D-ßÁà«ÆÏÌÑÌÇÜÕ	Sugars	ÌÇÀà	Oligosaccharides	¹ÑÌÇ	816.754	C36H48O21	851.240882328442	4.14441666666667	--	--	--	--	--	--	--	1195758-05-4	--	--	--	--
neg_4992	(1S,2S,3S,4S,5S,9R,10S,12S,13S)-1,12-acetoxy-2,3-hydroxy-6-oxopimara-7-(8),15-dien-18-oic acid 2,18-lactone	18.0483569785847	12.3945991106775	52.8702628711917	59.2963340994336	43.8745214715373	45.889382331925	-0.839278142080593	0.21895138057536	0.907935211509202	unchanged	-7.77359897625517	£¨1S£¬2S£¬3S£¬4S£¬5S£¬9R£¬10S£¬12S£¬13S£©-1,12-ÒÒõ£Ñõ»ù-2,3-ôÇ»ù-6-Ñõ´úßÁà«-7-£¨8£©£¬15-¶þÏ©-18-ÓÍËá2,18-ÄÚõ¥	Ketones, Aldehydes,esters	Íª¡¢È©¡¢õ¥	Carboxylic acid ester	ôÈËáõ¥	446.49	C24H30O8	467.165267204831	4.15868333333333	--	--	--	--	--	--	--	1443995-82-1	--	--	--	--
neg_5000	Tetraethoxypropane	356.391818612752	297.092543188387	144.699644393621	238.484216985214	150.367433418524	135.974378791661	0.604882097363924	0.288847987327463	0.786483182413289	unchanged	-0.520338140636799	1,1,3,3-ËÄÒÒÑõ»ù±ûÍé	Others	ÆäËû	Other	ÆäËû	220.31	C11H24O4	241.142012506394	4.16581666666667	--	--	--	--	--	--	--	122-31-6	--	--	--	--
neg_5013	Rugosic acid C	325.459785897519	291.629844760244	471.748913284035	393.089025081616	483.497667115475	301.078773890947	-0.1131397347295	0.717926709781692	0.282379204231358	unchanged	0.418378064504511	Ü¿ÏãËáC	Terpenoids	ÝÆÀà	Sesquiterpenoid	±¶°ëÝÆ	284.348	C15H24O5	329.160695624784	4.1801	--	--	--	--	--	--	--	135404-55-6	--	--	--	--
neg_5024	Clonostachydiol	200.470678584544	191.050961810401	188.423703416464	247.606597746344	213.602510351228	260.813839118779	-0.316127747597139	0.0697003077302623	1.22629492523876	unchanged	1.91320214759651	Clonostachydiol	Ketones, Aldehydes,esters	Íª¡¢È©¡¢õ¥	Polyketide	¾ÛÍª	284.305005073547	C14H20O6	283.119255517211	4.18723333333333	--	--	--	--	--	--	--	2205018-06-8	--	--	--	--
neg_5025	cytospolide M	1475.35485807752	1135.81934340056	442.505596737224	1271.40424282013	599.087293592004	572.963206533177	0.321626408810886	0.623144661135525	0.379532757967889	unchanged	1.65037681121242	°ûÖÊ´¼M	Alcohols	´¼Àà	Other	ÆäËû	286.364	C15H26O5	331.176699103195	4.19438333333333	--	--	--	--	--	--	--	1293989-53-3	--	--	--	--
neg_5026	methyl 4-[(E)-2-acetyl-4-oxoundec-1-enyl]-6-[(E)-prop-1-enyl]-nicotinate	185.153543201693	152.185351595148	101.807216586546	31.9581353623705	14.8039547351172	174.061653613113	0.991805724946988	0.288037736904657	0.788842266674036	unchanged	-3.58952619744451	4-[£¨E£©-2-ÒÒõ£»ù-4-Ñõ´ú-1-Ï©»ù]-6-[£¨E£©-±û-1-Ï©»ù]-ÑÌËá¼×õ¥	Ketones, Aldehydes,esters	Íª¡¢È©¡¢õ¥	Carboxylic acid ester	ôÈËáõ¥	385.497	C23H31NO4	406.198593520873	4.19438333333333	--	--	--	--	--	--	--	1313735-13-5	--	--	--	--
neg_5029	Nonioside F	912.859540423165	1852.79337219978	547.82349580498	543.682437112819	565.350396061822	411.269320786409	1.1239875656035	0.262941531548114	0.880278354976792	unchanged	3.18623837190227	·Çµâ»¯ÎïF	Sugars	ÌÇÀà	Oligosaccharides	¹ÑÌÇ	658.686411380768	C28H50O17	657.299621220035	4.19438333333333	--	--	--	--	--	--	--	944746-18-3	--	--	--	--
neg_5033	quercetin 3-O-beta-D-glucopyranosyl-7-O-beta-D-(6-O-3-hydroxyisobutyryl)-glucopyranosyl-(1->3)-alpha-L-[2-O-(2S)-2-methylbutyryl]-rhamnopyranoside	958.560706971819	1115.69013484782	858.146816610378	3255.97654709627	2344.18025133971	1811.56963480394	-1.33772887384935	0.0671552956594671	1.24868065040492	unchanged	-2.55698943890474	éÎÆ¤ËØ3-O-¦Â-D-ßÁà«ÆÏÌÑÌÇ»ù-7-O-¦Â-D-£¨6-O-3-ôÇ»ùÒì¶¡õ£»ù£©-ßÁà«ÆÏÌÑÌÇ»ù-£¨1->3£©-¦Á-L-[2-O-£¨2S£©-2-¼×»ù¶¡õ£»ù]-ÊóÀîÌÇÜÕ	Flavonoids	»ÆÍª	Glycosides	ÌÇÜÕ	942.864	C42H54O24	963.272760968785	4.19438333333333	--	--	--	--	--	--	--	909803-31-2	--	--	--	--
neg_5045	Saussureamine C	186.794159411255	273.305451370587	58.0030777492265	411.501945190373	183.616472821558	231.248472834168	-0.673544382429637	0.333763622900924	0.685783753170729	unchanged	-1.54220831829746	Ñ©Á«»¨C	Lipid	Ö¬ÖÊ	Isoprene lipid	ÒìÎì¶þÏ©Ö¬ÖÊ	362.4	C19H26N2O5	397.153014677777	4.20865	--	--	--	--	--	--	--	148245-83-4	--	--	--	--
neg_5047	(1R,2S,3S,4S;5R,7R,9S,10R)-2beta-acetoxy-1alpha,9beta-dibenzoyloxy-3beta,4beta-dihydroxydihydro-(15alpha)-beta-agarofuran	192.154816229838	244.503901237223	381.541994907892	454.256246797296	687.380250295499	305.784747745243	-0.822958153907394	0.191813529842649	0.935784660936723	unchanged	2.89697028953085	£¨1R£¬2S£¬3S£¬4S£»5R£¬7R£¬9S£¬10R£©-2¦Â-ÒÒõ£Ñõ»ù-1¦Á£¬9¦Â-¶þ±½¼×õ£Ñõ»ù-3¦Â£¬4¦Â-¶þôÇ»ù¶þÇâ-£¨15¦Á£©-¦Â-ÇíÖ¬ß»à«	Lipid	Ö¬ÖÊ	Other	ÆäËû	552.612	C31H36O9	573.21220036165	4.20865	--	--	--	--	--	--	--	142837-35-2	--	--	--	--
neg_5049	Biphenomycin C	257.264144687735	319.022899134593	361.47851209202	987.806763980007	1169.78315284872	587.688115187173	-1.54965307264115	0.0685337720334979	1.25144694258148	unchanged	0.79892370036095	Ë«·ÓÃ¹ËØC	Organic Acid	ÓÐ»úËá	Carboxylic Acids	ôÈËá	731.753407239914	C32H45N9O11	752.299105393469	4.20865	--	--	--	--	--	--	--	147139-55-7	--	--	--	--
neg_5056	(4aS,6R,8aS)-6-azido-2-methyl-3,4,4a,5,6,7,8,8a-octahydro-1H-isoquinoline	449.144499092129	668.104382085445	158.753618978191	630.704679562197	353.497160142509	1498.44350082342	-0.960247023480406	0.369719410964475	0.677372780047964	unchanged	3.18090354135184	£¨4aS£¬6R£¬8aS£©-6-µþµª»ù-2-¼×»ù-3,4,4a£¬5,6,7,8,8a-°ËÇâ-1H-Òìà­ßø	Others	ÆäËû	Other	ÆäËû	194.276721477509	C10H18N4	215.128431998892	4.21578333333333	--	--	--	--	--	--	--	1250442-06-8	--	--	--	--
neg_5057	Benzoic acid,2-hydroxy-4-methyl-, pentyl ester	313.124121636802	379.461063605731	192.19694285815	841.417885731834	365.614966635963	531.581712011642	-0.974543985556596	0.167507704011577	0.985440941101375	unchanged	5.58452284693341	2-ôÇ»ù-4-¼×»ù±½¼×ËáÎìõ¥	Ketones, Aldehydes,esters	Íª¡¢È©¡¢õ¥	Benzoates	±½¼×Ëáõ¥	222.28022	C13H18O3	267.125037771397	4.22293333333333	--	--	--	--	--	--	--	94135-10-1	--	--	--	--
neg_5061	(S)-2-(4-Hydroxy-3-(3-methylbut-2-en-1-yl)phenyl)chroman-7-ol	115.011041312834	166.817482569079	74.6944825209687	78.071491308776	28.2713749685422	130.04785622843	0.592821760693448	0.370438997079337	0.658227593669034	unchanged	0.265815747348234	--	--	--	--	--	--	C20H22O3	355.155179878807	4.22293333333333	--	--	--	--	--	--	--	--	--	--	--	--
neg_5076	(1-naphthylmethyl) methyl sulfide	84.7544818758025	102.413657966088	69.460154482109	238.428577374227	284.607325234735	203.1019588588	-1.50056323595956	0.0124984850099333	1.37451223178319	down	3.33569832266808	£¨1-ÝÁ¼×»ù£©¼×»ùÁòÃÑ	Others	ÆäËû	Naphthalenes	ÝÁ	188.289	C12H12S	421.131400302371	4.23006666666667	--	--	--	--	--	--	--	5925-60-0	--	--	--	--
neg_5082	6beta-cinnamoyloxy-11,13(15)-diene-5alpha,7beta-dihydroxycassan-12,16-olide	1116.71107409996	1655.58020989742	808.490064097288	1664.04367427923	1345.54109189874	1212.97238948249	-0.237842524577511	0.501146337032474	0.50500009121469	unchanged	-0.163022936885722	6¦Â-Èâ¹ðõ£Ñõ»ù-11,13£¨15£©-¶þÏ©-5¦Á£¬7¦Â-¶þôÇ»ù¿¨É£-12,16-ÄÚõ¥	Ketones, Aldehydes,esters	Íª¡¢È©¡¢õ¥	Lactones	ÄÚõ¥	478.577	C29H34O6	513.204862144378	4.23006666666667	--	--	--	--	--	--	--	1132772-57-6	--	--	--	--
neg_5087	(+)-Kuwanon H	3501.82991116619	3730.37625450503	3253.17456662843	7216.93273966004	9173.46119808415	5019.79807776153	-1.02991848671003	0.0916720738958245	1.20639988695369	unchanged	2.81745329150069	£¨+£©-¿âÍßÅ©H	Flavonoids	»ÆÍª	Other	ÆäËû	760.82427406311	C45H44O11	781.265172123188	4.23006666666667	--	--	--	--	--	--	--	2624351-87-5	--	--	--	--
neg_5090	(-)-Hydroxydihydrobovolide	79.6057522472005	70.4362849728887	177.780371206785	68.8211764488321	64.5760039305876	42.4908879582283	0.898256855293159	0.275972322930538	0.838570171162079	unchanged	-0.728817558652705	--	--	--	--	--	--	C11H18O3	197.118173606528	4.2372	--	--	--	--	--	--	--	--	--	--	--	--
neg_5093	2H-Pyran-2-one, 3-ethyl-4-hydroxy-6-(2-methylpropyl)-	901.658490481624	727.928521451963	1530.06920162035	622.459161630526	573.40649283144	311.469491245461	1.06776736846178	0.139696985058795	1.04327880075725	unchanged	2.77325419026452	2H-ßÁà«-2-Íª£¬3-ÒÒ»ù-4-ôÇ»ù-6-£¨2-¼×»ù±û»ù£©-	Ketones, Aldehydes,esters	Íª¡¢È©¡¢õ¥	Other	ÆäËû	196.242943763733	C11H16O3	241.108691104525	4.2372	--	--	--	--	--	--	--	919288-74-7	--	--	--	--
neg_5094	Phomoxin C	131.012746863565	142.560433319412	89.3363303210547	166.040513772291	118.149540099968	302.36151843907	-0.692648097246383	0.307859551020292	0.78112122818609	unchanged	1.8185446388341	Á×Ã¹ËØC	Organic Acid	ÓÐ»úËá	Other	ÆäËû	298.331585407257	C15H22O6	297.134904174778	4.24435	--	--	--	--	--	--	--	873797-24-1	--	--	--	--
neg_5120	Pinnatifinoside A	241.046435940958	239.105756021824	190.655783973264	647.155528574073	753.394834211717	476.032222106349	-1.48413603411052	0.0336977360685141	1.33749596950545	down	2.18887069022566	(3'R,4'R,5'S,9R)-3',4',5-ÈýôÇ»ù-5'-(ôÇ¼×»ù)-2-(4-ôÇ»ù±½»ù)ÂÝ»·[8H-furo[2,3-H]É«Ï©-9,2'-Ñõ´úÎìÍé]-4-Íª	Flavonoids	»ÆÍª	Glycosides	ÌÇÜÕ	414.095	C21H18O9	413.088712121888	4.26578333333333	--	--	LMPK12110397	Polyketides [PK]	Flavonoids [PK12]	Flavones and Flavonols [PK1211]	--	--	--	--	--	--
neg_5128	afzelechin-(4alpha->8)-catechin-3-O-beta-glucopyranoside	34801.1101664785	31705.5472948134	27692.5992403156	111165.924775814	134025.718638548	66740.3178412176	-1.72744380097167	0.0652466206382835	1.26882890441194	unchanged	0.648777762654116	afzelechin-£¨4¦Á->8£©-¶ù²èËØ-3-O-¦Â-ßÁà«ÆÏÌÑÌÇÜÕ	Flavonoids	»ÆÍª	Other	ÆäËû	724.661	C36H36O16	723.193528480552	4.26578333333333	--	--	--	--	--	--	--	1149635-56-2	--	--	--	--
neg_5133	Rubrofusarin triglucoside	3690.23811707304	4280.35931302434	6251.58204813993	7836.4132448314	10213.9934949107	3143.13063056343	-0.575481837373258	0.38375057105818	0.674899763545774	unchanged	7.15637162292015	ºìÁ­Ã¹ËØÈýÆÏÌÑÌÇÜÕ	Sugars	ÌÇÀà	Oligosaccharides	¹ÑÌÇ	758.675	C33H42O20	803.230572761924	4.27291666666667	--	--	--	--	--	--	--	245724-07-6	--	--	--	--
neg_5134	Soyamaloside A	2791.41466817236	1784.50115146143	4125.87631189364	4803.8586186135	3907.02545000962	2978.99165511831	-0.425875133220021	0.314229185525293	0.725390661035801	unchanged	4.78431177425885	´ó¶¹ÌÇÜÕA	Ketones, Aldehydes,esters	Íª¡¢È©¡¢õ¥	Polyketide	¾ÛÍª	434.39	C21H22O10	867.239471313545	4.27291666666667	--	--	--	--	--	--	--	1665300-77-5	--	--	--	--
neg_5138	Benzoic acid,4-(a-D-glucopyranosyloxy)-,(2S,- 4S)-tetrahydro-2-methyl-6-oxo-2H-pyran- 4-yl ester	181.049667096161	75.4729957306513	218.252342110582	134.705596544894	79.7815260224888	142.36244266965	0.411927969883829	0.468767181762214	0.554968536848294	unchanged	1.85706003339388	±½¼×Ëá£¬4-£¨a-D-ßÁà«ÆÏÌÑÌÇ»ùÑõ»ù£©-£¨2S£¬-4S£©-ËÄÇâ-2-¼×»ù-6-Ñõ´ú-2H-ßÁà«-4-»ùõ¥	Polyphenols	¶à·Ó	Phenolic Glycosides	·Óß°	412.387866973877	C19H24O10	433.112380148333	4.28006666666667	--	--	--	--	--	--	--	207286-05-3	--	--	--	--
neg_5146	2''-O-tigloylaloesin	17.0117376159477	20.7530790994091	25.976598059545	70.2486980201831	76.46250413896	37.8099469414534	-1.53348323591526	0.0722453848421318	1.23456336063967	unchanged	-0.548929304510607	2''-O-¶¡Ïã·Ó	Sugars	ÌÇÀà	Other	ÆäËû	476.473	C24H28O10	497.142653530855	4.29433333333333	--	--	--	--	--	--	--	128232-90-6	--	--	--	--
neg_5153	(R,S)-4-[(4'-hydroxy-3-((4-hydroxyphenyl)ethynyl)biphenyl-2-yl)(4-hydroxyphenyl)methylene]-2,5-cyclohexadien-1-one	1692.83538141816	1870.78329607736	1839.80805785923	3748.75483048276	3113.26828300165	1702.848166178	-0.664556941162912	0.22267125555058	0.944297085359572	unchanged	-3.53064669757387	£¨R£¬S£©-4-[£¨4'-ôÇ»ù-3-£¨£¨4-ôÇ»ù±½»ù£©ÒÒÈ²»ù£©Áª±½-2-»ù£©£¨4-ôÇ»ù±½»ù£©ÑÇ¼×»ù]-2,5-»·¼º¶þÏ©-1-Íª	Ketones, Aldehydes,esters	Íª¡¢È©¡¢õ¥	Other	ÆäËû	482.525	C33H22O4	963.292937320174	4.29433333333333	--	--	--	--	--	--	--	1062124-28-0	--	--	--	--
neg_5157	3beta-beta-D-Cymaropyranosyloxy-5,14,21-trihydroxy-24-nor-5beta,14beta-chol-20(22)t-en-19,23-disaeure-23=>21-lacton	729.285123456689	381.120547309072	592.620314892179	987.079122548571	1342.39765001195	384.125089592179	-0.672108616456353	0.353772369470416	0.717336655207455	unchanged	6.95819510902499	3¦Â-¦Â-D-Çè»ùßÁà«Ñõ»ù-5,14,21-ÈýôÇ»ù-24-nor-5¦Â£¬14¦Â-chol-20£¨22£©t-en-19,23-disaeure-23=>21ÄÚõ¥	Lipid	Ö¬ÖÊ	Steroid	Àà¹Ì´¼	564.664	C30H44O10	609.295576940587	4.30146666666667	--	--	--	--	--	--	--	37393-42-3	--	--	--	--
neg_5166	(+)-chloriolide	67.7092384352958	55.3722698634454	82.6938122982418	70.9635612787884	58.6466792992543	107.536847462599	-0.204712188689145	0.574065163294452	0.431198189066665	unchanged	-1.98150537001042	£¨+£©-ÂÈÄÚõ¥	Ketones, Aldehydes,esters	Íª¡¢È©¡¢õ¥	Polyketide	¾ÛÍª	226.269	C12H18O4	225.112784564497	4.31575	--	--	--	--	--	--	--	882690-94-0	--	--	--	--
neg_5168	Glycyl-L-Leucylglycine	59.7003156414206	50.1529081252768	62.7093733953644	22.2787858236771	8.99485584773246	71.2499488386469	0.751163885437135	0.342236025379775	0.748930896798208	unchanged	-8.44717651341851	L-ÁÁ°±õ£-¸Ê°±õ£-°±»ùÒÒËá	Amino acids	°±»ùËá	Peptide	ëÄ	245.27556	C10H19N3O4	244.128208949764	4.32288333333333	--	--	--	--	--	--	--	2576-67-2	--	--	--	--
neg_5177	Thiocolchicoside	27.2639847969297	19.0564176947918	27.2932102761168	58.2185366391179	59.4522826831596	28.0215491705569	-0.984880827672211	0.136543333513841	1.08297289274809	unchanged	3.91515216820116	ÁòÇïË®ÏÉÜÕ	Polyphenols	¶à·Ó	Phenolic Glycosides	·Óß°	563.62	C27H33NO10S	608.182925073964	4.31575	--	--	--	--	--	--	HMDB0259007	602-41-5	Organic compounds	Organic oxygen compounds	Organooxygen compounds	Carbohydrates and carbohydrate conjugates
neg_5179	1-isovaleroyl-11alpha-hydroxyazadirachtin H	217.62038733957	191.91665252463	221.291599330374	568.03143212905	1194.99653939561	303.253616294104	-1.71171681045544	0.211940080061171	0.975007867897922	unchanged	0.454116074612553	1-ÒìÎìõ£»ù-11¦Á-ôÇ»ùÓ¡é¬ËØH	Terpenoids	ÝÆÀà	Triterpenoids	ÈýÝÆ	664.694	C33H44O14	685.248075562015	4.31575	--	--	--	--	--	--	--	863408-53-1	--	--	--	--
neg_5189	Cyclo(L-arginyl-L-phenylalanyl-L-serylglycyl-L-tyrosyl)(9CI)	838.755912968159	970.557464525623	1151.30465934578	909.40623723668	1100.80493924611	831.064258207532	0.0593596797957181	0.758935763703748	0.227934388577084	unchanged	3.92936748140735	»·£¨L-¾«°±õ£»ù-L-±½±û°±Ëá»ù-L-Ë¿°±Ëá¸Ê°±Ëá»ù-L-ÀÒ°±Ëá»ù£©£¨9CI£©	Amino acids	°±»ùËá	Other	ÆäËû	610.661426067352	C29H38N8O7	645.258144933301	4.33003333333333	--	--	--	--	--	--	--	183735-05-9	--	--	--	--
neg_5191	9-Dihydro-13-acetylbaccatin III	1949.43988102051	1790.00274793744	1613.70238241538	4614.11564926178	3261.84888477362	2924.89247247848	-1.01268714977166	0.0675132926628814	1.24576558776872	unchanged	2.45294220821316	13-ÒÒõ£»ù-9-ôÇ»ù°Í¿¨¶¡III	Terpenoids	ÝÆÀà	Diterpene	¶þÝÆ	630.68	C33H42O12	675.267375661724	4.33003333333333	--	--	--	--	--	--	--	142203-65-4	--	--	--	--
neg_5202	CHAETOGLOBOSING	70.3552315485929	82.1089511185986	122.478421378335	246.378813559625	328.598111480136	217.261570771618	-1.52680432658221	0.0206389804574083	1.33098454087984	down	-8.61031707181715	Ã«Çòµ°°×	Others	ÆäËû	Indole And Its Derivatives	ßÅßá¼°ÆäÑÜÉúÎï	528.63864	C32H36N2O5	563.227275054967	4.3443	--	--	--	--	--	--	--	65773-98-0	--	--	--	--
neg_5210	cytospolide H	49.3835352681659	43.6579539247765	77.6307481644832	572.334091284901	226.710618233305	237.29931902142	-2.60220270031697	0.124879233369818	1.12722284671794	unchanged	4.28550738163118	Ï¸°ûÄÚõ¥H	Organic Acid	ÓÐ»úËá	Carboxylic Acids	ôÈËá	370.437	C19H30O7	415.198942660224	4.35143333333333	--	--	--	--	--	--	--	1293989-44-2	--	--	--	--
neg_5211	b-D-Glucopyranoside,[(1R,2S,3S,5S)-2-hydroxy-5-[1-(hydroxymethyl)ethenyl]-2-methyl-3-(3-methyl-1-oxobutoxy)cyclopentyl]methyl(9CI)	970.530086525773	1421.79151382792	772.230736084	7249.2195091267	5851.35434148956	18074.7730334416	-3.30033227999624	0.136523589259631	1.11017612284763	unchanged	3.25043675927975	b-D-ßÁà«ÆÏÌÑÌÇÜÕ£¬[£¨1R£¬2S£¬3S£¬5S£©-2-ôÇ»ù-5-[1-£¨ôÇ¼×»ù£©ÒÒÏ©»ù]-2-¼×»ù-3-£¨3-¼×»ù-1-Ñõ´ú¶¡Ñõ»ù£©»·Îì»ù]¼×»ù£¨9CI£©	Terpenoids	ÝÆÀà	Terpene Glycoside	ÝÆÏ©ÌÇÜÕ	448.504548072815	C21H36O10	493.228863945455	4.35143333333333	--	--	--	--	--	--	--	171528-06-6	--	--	--	--
neg_5212	4H,6H-Pyrano[3',2':6,7][1]benzopyrano[3,2-c]pyridinium,7-[[2-O-(6-deoxy-b-D-glucopyranosyl)-b-D-glucopyranosyl]oxy]-7,8-dihydro-5-hydroxy-2,8,8-trimethyl-4,6-dioxo-	37.5706030896136	31.38484999276	56.6408036595312	114.065524073643	141.405542929854	109.534894783033	-1.53912656135935	0.00389750648769826	1.38067853643481	down	2.78634851601861	4H£¬6H-ßÁà«²¢[3'£¬2'£º6,7][1]±½²¢ßÁà«²¢[3,2-c]ßÁà¤æf£¬7-[[2-O-£¨6-ÍÑÑõ-b-D-ßÁà«ÆÏÌÑÌÇ»ù£©-b-D-ßÁà«ÆÏÌÑÌÇ»ù]Ñõ»ù]-7,8-¶þÇâ-5-ôÇ»ù-2,8,8-Èý¼×»ù-4,6-¶þÑõ´ú-	Sugars	ÌÇÀà	Other	ÆäËû	650.60454	C30H36NO15+	649.203029728193	4.35143333333333	--	--	--	--	--	--	--	107584-27-0	--	--	--	--
neg_5217	acremolide D	808.674582368923	560.166948736465	1191.44219452914	550.680832163889	577.706666930016	246.823751576401	0.896650442991664	0.153548998458275	0.980141998959843	unchanged	-3.55596821845847	acremolide D	Organic Acid	ÓÐ»úËá	Other	ÆäËû	454.60008	C24H42N2O6	489.272072882294	4.35858333333333	--	--	--	--	--	--	--	1015236-25-5	--	--	--	--
neg_5224	(S)-Chiral alcohol	2.59592527121425	1.25325101841475	1.60875108721799	5.93473391493567	2.00260513749747	143.125144091414	-4.79064839853681	0.405338948196305	0.667909853599248	unchanged	2.41339696215041	£¨S£© -ÊÖÐÔ´¼	Others	ÆäËû	Other	ÆäËû	304.3	C16H16O6	349.093625001677	4.36571666666667	C18354	Metabolic pathways(ko01100);;Biosynthesis of secondary metabolites(ko01110)	--	--	--	--	--	--	--	--	--	--
neg_5225	5-hydroxy-2-(2-hydroxybenzoyl)-4-(hydroxymethyl)benzoic acid 2-hydroxyethyl ester	22.6703834587699	18.504495402385	35.1159850639793	110.684142393301	61.7966652841457	361.124323859063	-2.80619033542525	0.241602984830623	0.914091243412636	unchanged	1.69297635199607	5-ôÇ»ù-2-£¨2-ôÇ»ù±½¼×õ£»ù£©-4-£¨ôÇ¼×»ù£©±½¼×Ëá2-ôÇÒÒõ¥	Ketones, Aldehydes,esters	Íª¡¢È©¡¢õ¥	Benzophenones	±½¼×Íª	332.305	C17H16O7	377.088367939884	4.36571666666667	--	--	--	--	--	--	--	1004987-18-1	--	--	--	--
neg_5232	1,3-Dioxa-2-silacyclohexane, 2-cyclohexyl-2-methyl-	322.564999285208	343.879129112853	356.436857563787	1213.31131701737	952.626010154515	5404.27048790329	-2.88769461049517	0.26942813837603	0.869701573444222	unchanged	0.411663833355722	1,3-¶þÑõÔÓ-2-¹è»·¼ºÍé£¬2-»·¼º»ù-2-¼×»ù-	Others	ÆäËû	Other	ÆäËû	200.3501	C10H20O2Si	459.256714203201	4.37928333333333	--	--	--	--	--	--	--	142057-93-0	--	--	--	--
neg_5233	neovasipyrone B	510.001441312846	568.573239913028	772.00534587894	613.25612946813	580.872104799634	550.59217658266	0.0849816604011408	0.703484987543481	0.304778331083115	unchanged	2.22697436844498	ÐÂÍßÎ÷ßÁà«ÍªB	Others	ÆäËû	Pyran	ßÁà«	326.385	C17H26O6	371.171867799954	4.37928333333333	--	--	--	--	--	--	--	170720-15-7	--	--	--	--
neg_5235	notoamide F	123.469048942424	82.4110006208871	153.843654781297	64.90395840365	47.5213630003606	75.9082351008987	0.933599154030542	0.0949615159225639	1.13688875758512	unchanged	-1.2434076848295	ÅµÍÐõ£°·F	Others	ÆäËû	Quinoline and its derivatives	à­ßø¼°ÆäÑÜÉúÎï	461.55274	C27H31N3O4	496.200284288073	4.37928333333333	--	--	--	--	--	--	--	1092808-28-0	--	--	--	--
neg_5236	9-Hydroxy-gamma-geraniol-1-O--beta-D-glucopyranoside-1	212.951601452352	169.360312072028	264.329533555144	617.08893183326	721.560940217788	1635.02890351185	-2.20121092576593	0.137544412760456	1.10763528153131	unchanged	-0.193534205195287	9-ôÇ»ù-¦Ã-ÏãÒ¶´¼-1-O-¦Â-D-ßÁà«ÆÏÌÑÌÇÜÕ	Lipid	Ö¬ÖÊ	Glycolipids	ÌÇÖ¬	458.542	C23H38O9	503.249696977344	4.37928333333333	--	--	--	--	--	--	--	147000-36-0	--	--	--	--
neg_5237	xylogranatin R	272.192373617572	319.673967626032	265.087032567128	1055.76510579239	2517.32568348642	535.211125769024	-2.26125359215243	0.209183707163925	0.979996844929016	unchanged	0.860504497143951	Ä¾¾ÛÌÇR	Organic Acid	ÓÐ»úËá	Carboxylic Acids	ôÈËá	500.538	C27H32O9	545.203265900616	4.37928333333333	--	--	--	--	--	--	--	1033090-51-5	--	--	--	--
neg_5239	Affinoside K	85.081779337339	110.304695838172	191.017165142137	178.580413174801	326.07005195585	102.598406407818	-0.652179217976299	0.389706472683751	0.657767849965268	unchanged	6.54592985379546	·ÂÉäÌÇÜÕK	Sugars	ÌÇÀà	Glycosides	ÌÇÜÕ	560.59	C29H36O11	581.20409698822	4.37928333333333	--	--	--	--	--	--	--	96552-84-0	--	--	--	--
neg_5244	1,2-Propanediol, 2-(4-methylene-2-cyclohexen-1-yl)-, 1-acetate	1454.48372160548	1464.31038367782	4376.10734395664	774.499151389657	1148.68664765523	505.479033539705	1.58672508326527	0.234467877061362	0.911357978603249	unchanged	-5.71969598167998	1,2-±û¶þ´¼£¬2-£¨4-ÑÇ¼×»ù-2-»·¼ºÏ©-1-»ù£©-£¬1-ÒÒËáõ¥	Terpenoids	ÝÆÀà	Monoterpene	µ¥ÝÆ	210.269524097443	C12H18O3	209.117116149422	4.39356666666667	--	--	--	--	--	--	--	139906-45-9	--	--	--	--
neg_5245	dendrodolide L	863.532204181271	875.301581194636	2982.54401522945	379.81998085637	548.827021969758	294.834746258649	1.94821535016648	0.238777467063362	0.914284231832015	unchanged	-2.90073941377015	Ê÷Ö¦×´ÄÚõ¥L	Ketones, Aldehydes,esters	Íª¡¢È©¡¢õ¥	Polyketide	¾ÛÍª	228.285	C12H20O4	227.128220924092	4.39356666666667	--	--	--	--	--	--	--	1422433-78-0	--	--	--	--
neg_5246	(E)-5-hydroxyundec-2-enoic acid	276.702989105407	154.722914699552	314.541269849996	45.0883086299302	30.2109434349719	28.2117283753011	2.84932832909858	0.0456251812184377	1.31302490013008	up	-3.49220273273401	£¨E£© -5-ôÇ»ùÊ®Ò»Ì¼-2-Ï©Ëá	Lipid	Ö¬ÖÊ	Fatty Acids	Ö¬·¾Ëá	200.27	C11H20O3	245.138748436279	4.38643333333333	--	--	--	--	--	--	--	--	--	--	--	--
neg_5250	cyclo-(Tzl-L-Ile-L-Thr-L-Phe-L-Thr-Gly)	619.358737430676	727.203830391028	1051.93700807352	604.806789708618	870.795093396917	479.562741426736	0.294842097114254	0.443701258967578	0.558296641536563	unchanged	-4.09158756908966	»·-£¨Tzl-L-Ile-L-Thr-L-Phe-L-Thr-Gly£©	Organic Acid	ÓÐ»úËá	Carboxylic Acids	ôÈËá	602.702	C28H38N6O7S	601.242527984484	4.38643333333333	--	--	--	--	--	--	--	1260618-18-5	--	--	--	--
neg_5259	2,4-Pyrrolidinedione,3-[(2E,4E,6E)-1-hydroxy-7-[(1S,6S)-6-[(1E,3E,5E,7E)-7-hydroxy-7-[(5S)-5-(hydroxymethyl)-2,4-dioxo-3-pyrrolidinylidene]-1,3,5-heptatrienyl]-2-cyclohexen-1-yl]-2,4,6-heptatrienylidene]-5-(hydroxymethyl)-1-methyl-,(3E,5S)- (9CI)	1015.12763755627	1244.34766697762	1525.12051870851	2513.37894836049	2757.68404279601	5082.30429644547	-1.45188891977548	0.111646425057361	1.14961800602432	unchanged	-3.87981600443296	2,4-ßÁ¿©Íé¶þÍª£¬3-[£¨2E£¬4E£¬6E£©-1-ôÇ»ù-7-[£¨1S£¬6S£©-6-[£¨1E£¬3E£¬5E£¬7E£©-7-ôÇ»ù-7-[£¨5S£©-5-£¨ôÇ¼×»ù£©-2,4-¶þÑõ´ú-3-ßÁ¿©ÍéÑÇ»ù]-1,3,5-Æßµª»ù]-2-»·¼ºÏ©-1-»ù]-2,4,6-Æßµª»ù]-5-£¨ôÇ¼×»ù£©-1-¼×»ù-£¬£¨3E£¬5S£©-£¨9CI£©	Ketones, Aldehydes,esters	Íª¡¢È©¡¢õ¥	Other	ÆäËû	562.610269069672	C31H34N2O8	607.29880036886	4.4007	--	--	--	--	--	--	--	220422-47-9	--	--	--	--
neg_5268	Ophiopogonoside A	426.862295307677	389.617024828515	473.566529523558	3834.22118840428	2277.76958647316	9609.86587038676	-3.60727735356048	0.163716157585135	1.05637541146	unchanged	-1.97012332262281	Ophiopogonoside A	Terpenoids	ÝÆÀà	Sesquiterpenoid	±¶°ëÝÆ	418.52	C21H38O8	417.248567725923	4.41498333333333	--	--	--	--	--	--	--	791849-22-4	--	--	--	--
neg_5277	(4R*,7S*,11xi,1(10)E,5E)12-Acetoxygermacra-1(10),5-dien-4,11-diol	298.530932090895	223.896170795897	204.794252205253	388.57960574435	239.389288731694	806.744869662676	-0.980296466948189	0.298183895678061	0.812708807291247	unchanged	-0.990776295080928	£¨4R*£¬7S*£¬11xi£¬1£¨10£©E£¬5E£©12-ÒÒõ£Ñõ»ùgermacra-1£¨10£©£¬5-¶þÏ©-4,11-¶þ´¼	Lipid	Ö¬ÖÊ	Isoprene lipid	ÒìÎì¶þÏ©Ö¬ÖÊ	296.402	C17H28O4	341.196668779491	4.42216666666667	--	--	--	--	--	--	--	143305-08-2	--	--	--	--
neg_5284	(5Z)-6-[5-(2-hydroxypropan-2-yl)-2-methyltetrahydrofuran-2-yl]-3-methylhexa-1,5-dien-3-O-beta-D-glucopyranoside	504.626970759948	483.168026721472	608.105144838484	1250.90479528672	924.991297079583	3383.55849868918	-1.8005729716844	0.228491858089882	0.936985976322045	unchanged	-8.92153469877958	£¨5Z£©-6-[5-£¨2-ôÇ»ù±ûÍé-2-»ù£©-2-¼×»ùËÄÇâß»à«-2-»ù]-3-¼×»ùÁù-1,5-¶þÏ©-3-O-¦Â-D-ßÁà«ÆÏÌÑÌÇÜÕ	Lipid	Ö¬ÖÊ	Fatty Acyls	Ö¬·¾õ£	416.506	C21H36O8	415.230028170314	4.4293	--	--	--	--	--	--	--	1215284-84-6	--	--	--	--
neg_5292	1-Naphthalenecarboxylicacid, decahydro-8-hydroxy-4-methyl-7-methylene-, (1R,4R,4aS,8S,8aS)-	739.900669814042	295.059701824195	1837.10948516198	600.315358492612	530.984277521145	417.820175360671	0.890642111223369	0.437713431480046	0.618809427978463	unchanged	-4.00522263385872	1-ÝÁ¼×Ëá£¬Ê®Çâ-8-ôÇ»ù-4-¼×»ù-7-ÑÇ¼×»ù-£¨1R£¬4R£¬4aS£¬8S£¬8aS£©-	Alcohols	´¼Àà	Cyclic alcohols	»·×´´¼	224.296104431152	C13H20O3	223.133070332494	4.44356666666667	--	--	--	--	--	--	--	152135-59-6	--	--	--	--
neg_5348	1,3-dioxane, 4-ethenyl-4-methyl-	92.3245421675417	120.492012954201	21.5141118753891	97.0543985146892	46.6256847779334	341.452179552042	-1.04983235361483	0.460449198921956	0.574111503334495	unchanged	2.82416753587041	1,3-¶þ¶ñÍé£¬4-ÒÒÏ©»ù-4-¼×»ù-	Others	ÆäËû	Dioxane	¶þ¶ñÍé	128.16898	C7H12O2	255.160906275742	4.50068333333333	--	--	--	--	--	--	--	1193-41-5	--	--	--	--
neg_5367	112418-36-7	50.5917614676229	45.5294492638483	138.589380457155	68.195120607179	101.214440749072	45.9134157418179	0.124380666569403	0.86207592090746	0.128971489097013	unchanged	5.5555927984175	112418-36-7	Coumarins	Ïã¶¹ËØ	Other	ÆäËû	520.57	C30H32O8	565.210810926083	4.5221	--	--	--	--	--	--	--	112418-36-7	--	--	--	--
neg_5368	Novobiocin	266.964082693899	269.125437219357	315.68300559236	340.215723201731	378.992978800332	186.347698216393	-0.0883363029293318	0.793159867542604	0.214074448817185	unchanged	8.54986257107225	ÐÂÉúÃ¹ËØ	Sugars	ÌÇÀà	Glycosides	ÌÇÜÕ	612.62	C31H36N2O11	611.229868045972	4.5221	C05080	Metabolic pathways(ko01100);;Biosynthesis of secondary metabolites(ko01110)	--	--	--	--	HMDB0015185	303-81-1	Organic compounds	Phenylpropanoids and polyketides	Coumarins and derivatives	Coumarin glycosides
neg_5369	917563-42-9	464.523066081662	304.658499294602	478.795214162701	1077.31877492342	1168.20185233273	370.837361560881	-1.06796886323188	0.207906216930043	0.958657312833915	unchanged	3.56175493675412	917563-42-9	Flavonoids	»ÆÍª	Flavanones	»ÆÍéÍª	596.534	C27H32O15	641.174446615756	4.5221	--	--	--	--	--	--	--	917563-42-9	--	--	--	--
neg_5375	2-Butanone,3,3-dimethyl-1-(2-pyridinyl)-	5.7227556859816e-10	5.7227556859816e-10	5.7227556859816e-10	234.588461108068	60.2084909865978	490.312042616921	-38.7343575744319	0.171126614267559	1.0404700604309	unchanged	-2.49963669224715	3,3-¶þ¼×»ù-1-ßÁà¤-2-»ù¶¡Íé-2-Íª	Ketones, Aldehydes,esters	Íª¡¢È©¡¢õ¥	Other	ÆäËû	177.243	C11H15NO	222.113124251347	4.52923333333333	--	--	--	--	--	--	--	34552-04-0	--	--	--	--
neg_5380	Linearilobin B	418.918869226926	457.946284084593	358.680629337295	98.2603624845299	63.8520367271107	138.339601217154	2.03994203756487	0.00138328937139302	1.40848836502115	up	9.92682232480967	ÏßÐÔÖ¬µ°°×B	Lipid	Ö¬ÖÊ	Isoprene lipid	ÒìÎì¶þÏ©Ö¬ÖÊ	406.469	C22H30O7	405.195909133843	4.52923333333333	--	--	--	--	--	--	--	75683-60-2	--	--	--	--
neg_5384	1-Naphthacenecarboxylic acid, 2-ethyl-1,2,3,4,6,11-hexahydro-2,5,7,12-tetrahydroxy-6,11-dioxo-4-[[(2R,5S,6S)-tetrahydro-6-methyl-5-[[(2S,5S,6S)-tetrahydro-6-methyl-5-[[(2S,5S,6S)-tetrahydro-5-hydroxy-6-methyl-2H-pyran-2-yl]oxy]-2H-pyran-2-yl]oxy]-2H-pyran-2-yl]oxy]-, methyl ester, (1R,2R,4S)- (9CI)	9506.20956161141	13809.0433000053	16430.9127212067	18937.4339760061	17362.1446072973	4846.01766634624	-0.0499223429383173	0.930491852723255	0.0684310428868476	unchanged	8.92279459685318	1-ÝÁ¼×Ëá£¬2-ÒÒ»ù-1,2,3,4,6,11-ÁùÇâ-2,5,7,12-ËÄôÇ»ù-6,11-¶þÑõ´ú-4-[£¨2R£¬5S£¬6S£©-ËÄÇâ-6-¼×»ù-5-[£¨2S£¬5S£¬6S£©-ËÄÇâ-6-¼×»ù-5-[£¨2S£¬5S£¬6S£©-ËÄÇâ-5-ôÇ»ù-6-¼×»ù-2H-ßÁà«-2-»ù]Ñõ»ù]-2H-ßÁà«-2-»ù]Ñõ»ù]-2H-ßÁà«-2-»ù]Ñõ»ù-¼×»ùõ¥£¬£¨1R£¬2R£¬4S£©-£¨9CI£©	Ketones, Aldehydes,esters	Íª¡¢È©¡¢õ¥	Polyketide	¾ÛÍª	770.816013813019	C40H50O15	805.29124555916	4.52923333333333	--	--	--	--	--	--	--	95599-42-1	--	--	--	--
neg_5390	Lagochilin	0.374779719052097	3.17206938047483	5.7227556859816e-10	21.2545411836378	5.7227556859816e-10	135.703895579019	-5.4677008154688	0.348797610016105	0.746272059283403	unchanged	4.47467790330308	ÍÃ´½»¨Áé	Terpenoids	ÝÆÀà	Diterpene	¶þÝÆ	356.5	C20H36O5	401.256071254398	4.53636666666667	--	--	--	--	--	--	--	23554-81-6	--	--	--	--
neg_5399	2,3-Dimethyl-6-propan-2-ylcyclohexan-1-one	40.0869725274209	120.615548326716	22.6404734309923	4.08970700517846	3.7963227107934	4.82319672838882	3.85059701279524	0.200082508674292	0.99469749537695	unchanged	0.150694075413275	2,3-¶þ¼×»ù-6-±ûÍé-2-»ù»·¼ºÍé-1-Íª	Terpenoids	ÝÆÀà	Monoterpene	µ¥ÝÆ	168.275903701782	C11H20O	213.149643470382	4.55065	--	--	--	--	--	--	--	938-68-1	--	--	--	--
neg_5408	Mussaenin B	527.216673918373	445.615492419383	699.048384322658	195.77564155508	210.488049440813	141.490223693152	1.60987198114979	0.0299559474687882	1.33183206431755	up	0.177655918653381	ÄÂÈøÄþB	Terpenoids	ÝÆÀà	Terpene Lactones	ÝÆÄÚõ¥	242.268	C12H18O5	241.108190256298	4.56491666666667	--	--	--	--	--	--	--	175889-14-2	--	--	--	--
neg_5415	4H-3,1-Benzoxazin-4-one, 2-[2-(3,4-dimethoxyphenyl)ethenyl]-	380.320749383983	597.734545325847	990.084054659507	1257.46378456839	3399.64783609467	324.627991560342	-1.33981724528157	0.385076400598623	0.695175058860171	unchanged	5.0095215193881	4H-3,1-±½²¢¶ñàº-4-Íª£¬2-[2-£¨3,4-¶þ¼×Ñõ»ù±½»ù£©ÒÒÏ©»ù]-	Ketones, Aldehydes,esters	Íª¡¢È©¡¢õ¥	Other	ÆäËû	309.316	C18H15NO4	677.217163815465	4.55778333333333	--	--	--	--	--	--	--	64258-27-1	--	--	--	--
neg_5423	monapinone B	111.675499432898	102.959302082028	187.359444314408	5.7227556859816e-10	5.7227556859816e-10	5.7227556859816e-10	37.7686394715169	0.0377480784900256	1.3391188338335	up	8.81772379430331	ÄªÄÇÆ·ÍªB	Ketones, Aldehydes,esters	Íª¡¢È©¡¢õ¥	Pyrone	ßÁà«Íª	374.428	C21H26O6	395.150905724804	4.57206666666667	--	--	--	--	--	--	--	1344723-25-6	--	--	--	--
neg_5440	(2S)-2-amino-5-[[(1S)-1-carboxy-2-(5-oxo-1,2-oxazol-2-yl)ethyl]amino]-5-oxopentanoic acid	7.1318601969967	1.93749689362075	9.82150696439526	2510.33547060516	566.82906013575	5186.3881758383	-8.77292966411806	0.176575454246413	1.02990529014194	unchanged	8.89451899586983	L-±û°±Ëá£¬L-I£¨3£©-¹È°±õ£-3-£¨5-Ñõ´ú-2£¨5H£©-Òì¶ñßò»ù£©-	Organic Acid	ÓÐ»úËá	Carboxylic Acids	ôÈËá	301.253	C11H15N3O7	300.086401459988	4.58633333333333	--	--	--	--	--	--	--	142115-24-0	--	--	--	--
neg_5441	(S)-2,3-dihydro-5,7-dimethoxy-2-(4-methoxyphenyl)-8-(3-methyl-2-butenyl)-4H-1-benzopyran-4-one	177.347242955755	395.225161730391	265.249981660821	5.33817942743655	5.7227556859816e-10	23.5994139608761	4.85562758363841	0.049292047228821	1.3079514842178	up	2.62597418651468	£¨S£© -2,3-¶þÇâ-5,7-¶þ¼×Ñõ»ù-2-£¨4-¼×Ñõ»ù±½»ù£©-8-£¨3-¼×»ù-2-¶¡Ï©»ù£©-4H-1-±½²¢ßÁà«-4-Íª	Ketones, Aldehydes,esters	Íª¡¢È©¡¢õ¥	Other	ÆäËû	382.44954	C23H26O5	381.171751089246	4.59348333333333	--	--	--	--	--	--	--	70872-25-2	--	--	--	--
neg_545	D-_Glucosamic acid	96.8334441687883	118.173409692194	51.0769973072674	40.8041507297647	32.9678490249055	136.165138581761	0.34192354965752	0.65868454666357	0.343896457247299	unchanged	0.673537718071098	D-°±»ùÆÏÌÑÌÇËá	Sugars	ÌÇÀà	Amino Sugars	°±»ùÌÇ	195.17	C6H13NO6	194.06714209696	0.568516666666667	--	--	--	--	--	--	--	3646-68-2	--	--	--	--
neg_5452	Cyclopenta[11,12]cyclododeca[1,2-b]pyran-2,12-dione, 6,7,12a,14,15-pentakis(acetyloxy)-4a-(benzoyloxy)-3,4,4a,5,6,7,8,11,12a,13,14,15,15a,15b-tetradecahydro-8,8,11,14-tetramethyl-5-(1-oxopropoxy)-, (4aS,5R,6S,7S,9E,11S,12aR,14R,15R,15aR,15bR)-	4317.31783150154	5547.96935718524	8314.36286193356	8158.60183519008	17865.458567825	2774.10993890118	-0.66365272601173	0.510825041814766	0.529062902909761	unchanged	-0.29152606498765	»·ÎìÍé[11,12]»·Ê®¶þÍé»ù[1,2-b]ßÁà«-2,12-¶þÍª£¬6,7,12a£¬14,15-Îå£¨ÒÒõ£Ñõ»ù£©-4a-£¨±½¼×õ£Ñõ»ù£©-3,4,4a£¬5,6,7,8,11,12a£¬13,14,15,15a£¬15b-Ê®ËÄÇâ-8,8,11,14-ËÄ¼×»ù-5-£¨1-Ñõ´ú±ûÑõ»ù£©-£¬£¨4aS£¬5R£¬6S£¬7S£¬9E£¬11S£¬12aR£¬14R£¬15R£¬15aR£¬15bR£©-	Ketones, Aldehydes,esters	Íª¡¢È©¡¢õ¥	Benzoates	±½¼×Ëáõ¥	828.852094650269	C42H52O17	873.318411593158	4.58633333333333	--	--	--	--	--	--	--	190382-26-4	--	--	--	--
neg_5469	8-Methoxytaifine	44.3802736681895	40.8770694530294	5.7227556859816e-10	222.281507810973	139.963970466572	59.6072338698388	-2.30684337443881	0.129786647347876	1.08302096590473	unchanged	0.266548453324301	8-¼×Ñõ»ùÌ©·Ò	Others	ÆäËû	Furans	ß»à«	273.284	C15H15NO4	308.069582058501	4.60775	--	--	--	--	--	--	--	84323-10-4	--	--	--	--
neg_5492	3-Pentylcyclobutan-1-one	35.6467297043624	110.81225508017	75.9891926415189	8.26550403075414	4.69707850313523	19.7078833480601	2.76741034528284	0.0947074011652722	1.18527474757467	unchanged	-2.02903687462509	3-Îì»ù»·¶¡Íé-1-Íª	Ketones, Aldehydes,esters	Íª¡¢È©¡¢õ¥	Other	ÆäËû	140.223	C9H16O	185.1180336938	4.64345	--	--	--	--	--	--	--	153873-60-0	--	--	--	--
neg_5495	1-methyl-4,5,6,7-tetrahydro-1H-indazol-4-one	784.534283562892	526.902472604122	734.331419199812	843.734223042125	352.217976983828	185.956051304015	0.565980834990066	0.384324874423615	0.670717579269953	unchanged	-0.211472032399713	1,5,6,7-ËÄÇâ-1-¼×»ù-4H-ßÅßò-4-Íª	Ketones, Aldehydes,esters	Íª¡¢È©¡¢õ¥	Other	ÆäËû	150.177801609039	C8H10N2O	345.156765294565	4.64345	--	--	--	--	--	--	--	85302-16-5	--	--	--	--
neg_5498	Indolo[2,3-a]quinolizine-2-aceticacid, 3-ethyl-1,2,3,4,6,7,12,12b-octahydro-8-hydroxy-a-(methoxymethylene)-, methylester, (aE,2S,3R,12bS)-	1073.38191678773	972.554093123661	1260.74158870066	177.266032999563	110.07321138583	179.439740153439	2.82457087530067	0.00515403461367517	1.41939476483418	up	-0.335447633791407	ßÅßá²¢[2,3-a]à­ßø-2-ÒÒËá£¬3-ÒÒ»ù-1,2,3,4,6,7,12,12b-°ËÇâ-8-ôÇ»ù-a-£¨¼×Ñõ»ùÑÇ¼×»ù£©£¬¼×õ¥£¬£¨aE£¬2S£¬3R£¬12bS£©-	Alkaloids	ÉúÎï¼î	Other	ÆäËû	384.46872	C22H28N2O4	405.179446325173	4.6363	--	--	--	--	--	--	--	29472-77-3	--	--	--	--
neg_5500	2,6-dihydroxyanthraquinone 2-beta-D-glucopyranoside	83.8931336564924	139.996859836518	61.5539178964073	25.302614082097	19.1774116262439	24.1476168382821	2.05634558741369	0.0893916499900191	1.21548214785321	unchanged	8.39987378508784	2,6-¶þôÇ»ùÝìõ«2-¦Â-D-ßÁà«ÆÏÌÑÌÇÜÕ	Quinones	õ«Àà	Anthraquinones	Ýìõ«	402.352	C20H18O9	437.06786100124	4.6363	--	--	--	--	--	--	--	39115-12-3	--	--	--	--
neg_5504	(-)-N-((S)-1-hydroxy-3-phenylpropyl)benzamide	118.002609470323	100.372217718818	195.834928337278	144.355714714847	290.734172134676	49.7190894923467	-0.227054878350269	0.779308478477274	0.229679468391349	unchanged	-4.04047499096698	£¨-£©-N-£¨£¨S£©-1-ôÇ»ù-3-±½»ù±û»ù£©±½¼×õ£°·	Others	ÆäËû	Other	ÆäËû	255.312	C16H17NO2	555.24799878835	4.64345	--	--	--	--	--	--	--	41072-96-2	--	--	--	--
neg_5505	RepSox	55.1451049754084	38.6523331735758	88.6278652472142	117.525227120356	241.208200521447	121.202324121063	-1.39553543432003	0.122332516511409	1.09621423857734	unchanged	1.51134828048029	2-[3-(6-¼×»ù-2-ßÁà¤»ù)-1H-ßÁßò-4-»ù]-1,5-ÝÁà¤	Others	ÆäËû	Pyridine And Its Derivatives	ßÁà¤¼°ÆäÑÜÉúÎï	287.3186	C17H13N5	573.227782317677	4.6363	--	--	--	--	--	--	HMDB0257156	446859-33-2	Organic compounds	Organoheterocyclic compounds	Pyridines and derivatives	Pyrazolylpyridines
neg_5517	Bruceantinol	317.425044907215	520.379478708135	710.380931945236	408.769223923586	844.242887865297	170.035879966541	0.121593983775628	0.865648884762794	0.124516124891372	unchanged	4.42656828159853	Ñ»µ¨´¼	Terpenoids	ÝÆÀà	Diterpene	¶þÝÆ	606.62	C30H38O13	605.226648364924	4.65058333333333	C08750	--	--	--	--	--	--	53729-52-5	--	--	--	--
neg_5539	(S)-6,8-dihydroxy-3,7-dimethylisochroman-1-one	174.858711380376	319.367259181506	307.322510313224	235.337758139258	258.482858402448	37.6575433687834	0.592779374864832	0.352631747611665	0.681980249278159	unchanged	-1.70916600123124	£¨S£© -6,8-¶þôÇ»ù-3,7-¶þ¼×»ùÒìÉ«Âú-1-Íª	Ketones, Aldehydes,esters	Íª¡¢È©¡¢õ¥	Other	ÆäËû	208.211	C11H12O4	475.160257461655	4.672	--	--	--	--	--	--	--	1338576-70-7	--	--	--	--
neg_5549	Octanoic acid, 8-hydroxy-2-propyl-, (2R)-	770.468775423083	452.190714423941	775.193996542419	1522.65799528394	917.544313731899	1018.28905674888	-0.791692068463566	0.104059323364439	1.07695494021619	unchanged	7.65351730470564	ÐÁËá£¬8-ôÇ»ù-2-±û»ù-£¨2R£©-	Organic Acid	ÓÐ»úËá	Hydroxy Acids	ôÇ»ùËá	202.290584087372	C11H22O3	223.133109595511	4.69346666666667	--	--	--	--	--	--	--	824961-10-6	--	--	--	--
neg_5550	(3,6-dihydro-2H-pyran-4-yl)methanol	5.7227556859816e-10	7.14755061755118	11.0170896220743	50.7773873986719	51.1301957377702	109.941520586059	-3.54383232720299	0.0778857504612511	1.22797634441325	unchanged	1.1065187523487	£¨3,6-¶þÇâ-2H-ßÁà«-4-»ù£©¼×´¼	Alcohols	´¼Àà	Other	ÆäËû	114.142402172089	C6H10O2	227.129135124578	4.69346666666667	--	--	--	--	--	--	--	14774-34-6	--	--	--	--
neg_5552	rac-Harzianolide	711.631204866446	431.260646641812	830.398621516734	883.808141871236	587.460995442704	598.784391926178	-0.0690647348510649	0.843688429385742	0.149829164614396	unchanged	1.02924446641951	rac-Harzianolide	Others	ÆäËû	Furans	ß»à«	222.280224323273	C13H18O3	267.124025927479	4.69346666666667	--	--	--	--	--	--	--	911809-23-9	--	--	--	--
neg_5555	3-oxa-achillicin	1178.41422276974	614.778057450786	1391.42132909829	3447.26727628912	1573.55850362106	1562.91911215543	-1.04779009485329	0.204701827823507	0.928803427127259	unchanged	-3.69239392304603	3-ÑõÔÓ°¢ÆæÃ¹ËØ	Others	ÆäËû	Furans	ß»à«	308.326	C16H20O6	353.123053506233	4.69346666666667	--	--	--	--	--	--	HMDB0037772	142449-62-5	Organic compounds	Organoheterocyclic compounds	Cycloheptafurans	--
neg_5559	yadanzioside H	477.097320623865	324.387299223899	413.726354735168	3720.53235052587	1715.89369555039	1723.46749947907	-2.55873133342256	0.0964269401396399	1.19177374213475	unchanged	6.57198886050533	ÑÅµ¤×ÓÜÕH	Lipid	Ö¬ÖÊ	Isoprene lipid	ÒìÎì¶þÏ©Ö¬ÖÊ	686.698	C32H46O16	707.257763423398	4.68626666666667	--	--	--	--	--	--	--	95258-21-2	--	--	--	--
neg_5560	(20S)-2,16alpha,20,25-tetrahydroxycucurbita-1,5-diene-3,11,22-trione-2-O-beta-D-glucopyranoside	921.81322945727	662.726444951827	1003.61717456935	1340.74387797755	2763.16470450557	515.907586221843	-0.835910394177503	0.410940811318031	0.66362678521036	unchanged	1.86600496377929	£¨20S£©-2,16¦Á£¬20,25-ËÄôÇ»ùºùÂ«-1,5-¶þÏ©-3,11,22-ÈýÍª-2-O-¦Â-D-ßÁà«ÆÏÌÑÌÇÜÕ	Lipid	Ö¬ÖÊ	Steroid	Àà¹Ì´¼	678.80676	C36H54O12	723.360995862477	4.68626666666667	--	--	--	--	--	--	--	61105-51-9	--	--	--	--
neg_5571	(E)-ethyl ferulate 4-O-beta-D-glucopyranoside	44.0957473980889	30.3291394284189	39.0460344267768	734.70286501195	653.302437778642	305.279669187516	-3.89943025631688	0.0570929484620499	1.29080790901592	unchanged	3.10287457921717	£¨E£© -°¢ÎºËáÒÒõ¥4-O-¦Â-D-ßÁà«ÆÏÌÑÌÇÜÕ	Sugars	ÌÇÀà	Glucosides	ÆÏÌÑÌÇÜÕ	384.378	C18H24O9	383.135947858267	4.7006	--	--	--	--	--	--	--	1011483-73-0	--	--	--	--
neg_5577	Erysimoside	12.7151626719468	65.373351773685	101.919527211553	161.090538066848	217.021496191081	220.716586854895	-1.73408181811589	0.0147153971011469	1.31257601951756	down	1.94604496312357	³àÞºÌÇÜÕ	Lipid	Ö¬ÖÊ	Steroid	Àà¹Ì´¼	696.778992652893	C35H52O14	741.335264312074	4.7006	--	--	--	--	--	--	--	7082-34-0	--	--	--	--
neg_5579	Leonurin	94.8241124800549	44.3671182588179	56.0174592072974	55.7096521890242	33.9841293175846	51.5155755811757	0.467181587181482	0.365456616212581	0.687629530954894	unchanged	-0.469813015487203	Àû°ºÅ¬ÁÖ	Polyphenols	¶à·Ó	Other	ÆäËû	311.334	C14H21N3O5	332.122642424233	4.71416666666667	--	--	--	--	--	--	--	92432-60-5	--	--	--	--
neg_5581	(5alpha,6alpha,7alpha,12alpha,22R)-5,12-dihydroxy-1,26-dioxo-6,7:22,26-diepoxyergosta-2,24-dien-27-yl beta-D-glucopyranoside	4362.68625101053	7637.87033539034	14150.1975511275	7552.07332335846	23865.6967549286	1791.72727186051	-0.344743335142539	0.767527156583133	0.241278616680928	unchanged	0.518526721873008	£¨5alpha£¬6alpha£¬7alpha£¬12alpha£¬22R£©-5,12-¶þôÇ»ù-1,26-¶þÑõ´ú-6,7:22,26-¶þ»·ÑõÂó½ÇçÞ-2,24-¶þÏ©-27-»ù¦Â-D-ßÁà«ÆÏÌÑÌÇÜÕ	Lipid	Ö¬ÖÊ	Steroid	Àà¹Ì´¼	648.738	C34H48O12	693.313116012512	4.71416666666667	--	--	--	--	--	--	--	905722-48-7	--	--	--	--
neg_5582	javanicinoside G	3400.68565445302	5801.82233112268	10994.785933208	5506.63829852719	18682.3508500542	1103.52582337247	-0.324548488896456	0.788492359795768	0.220322213803102	unchanged	2.0846707435022	×¦ÍÛÜÕG	Polyphenols	¶à·Ó	Tannin	µ¥Äþ	692.747	C35H48O14	737.304052309941	4.71416666666667	--	--	--	--	--	--	--	140475-16-7	--	--	--	--
neg_5594	2-Amino-3-(4-methoxy-1H-indol-3-yl)propanoic acid	48.6125297893348	39.758461344486	75.7098883128679	80.7594477641658	165.283618367201	12.0598737973761	-0.653539445022932	0.55631641966883	0.476830273892859	unchanged	1.66366945356581	4-¼×Ñõ»ùÉ«°±Ëá	Amino acids	°±»ùËá	Other	ÆäËû	234.25116	C12H14N2O3	527.21551456603	4.72845	--	--	--	--	--	--	--	199540-73-3	--	--	--	--
neg_5600	6-O-methyl-12-hydroxy-6-epi-albrassitriol	47.6250697173895	79.0823055384747	102.559301310363	168.150493497428	397.766400457729	133.7615322948	-1.60966533111898	0.195464130473062	0.98987080114956	unchanged	-1.14902790712619	--	--	--	--	--	--	C16H28O4	319.167834123894	4.74273333333333	--	--	--	--	--	--	--	--	--	--	--	--
neg_5601	5Z-7-Oxozeaenol	463.825314253106	286.872725409233	540.208438295876	25.6067505170219	17.9130059277908	51.7494008587963	3.76023144786635	0.0316726391050626	1.34770993564675	up	4.32547683562637	5Z-7-ÑõßòÏ©´¼	Ketones, Aldehydes,esters	Íª¡¢È©¡¢õ¥	Polyketide	¾ÛÍª	362.37378	C19H22O7	397.107520755732	4.74273333333333	--	--	--	--	--	--	HMDB0247027	253863-19-3	Organic compounds	Phenylpropanoids and polyketides	Macrolides and analogues	Zearalenones
neg_5604	2-Hydroxy-6-(4-hydroxy-3-methyl-trans-2-butenylamino)-purin	28.0003238244078	44.3235553771628	55.6045608708787	66.0608350812652	108.177021394108	18.8372106968956	-0.593824844498637	0.493929456025415	0.543950655087403	unchanged	6.08478871025315	2-ôÇ»ù-6-£¨4-ôÇ»ù-3-¼×»ù-·´Ê½-2-¶¡Ï©»ù°±»ù£©-àÑßÊ	Others	ÆäËû	Pyrimidine	à×à¤	235.243	C10H13N5O2	529.230561511982	4.73558333333333	--	--	--	--	--	--	--	29736-32-1	--	--	--	--
neg_5605	Baccharinoid B7	605.463452908959	737.667992222651	982.534390186025	644.069087349525	1059.82573483166	486.605142542879	0.0863836257774576	0.837394253917418	0.150640179394743	unchanged	3.08175722545064	Àà¸Ë¾úB7	Lipid	Ö¬ÖÊ	Isoprene lipid	ÒìÎì¶þÏ©Ö¬ÖÊ	548.622	C29H40O10	569.238504909234	4.73558333333333	--	--	--	--	--	--	--	71718-23-5	--	--	--	--
neg_5606	2,3-dihydro-3beta-O-sulfate withaferin A	9354.27770687459	11421.4989740535	14423.7843048866	5132.06954340352	9019.03311667913	1331.17127861095	1.18494005447862	0.078649478635958	1.11782033696124	unchanged	-2.2664454685087	2,3-¶þÇâ-3¦Â-O-ÁòËáÑÎÓëaferin A	Lipid	Ö¬ÖÊ	Steroid	Àà¹Ì´¼	568.676	C28H40O10S	613.23113347653	4.73558333333333	--	--	--	--	--	--	--	1159096-16-8	--	--	--	--
neg_5608	12-Oxocurvularin	13986.864408078	16815.2880049608	20973.4635824486	8623.19820420054	14511.3538236133	3016.8146013226	0.985386471467914	0.107151165610923	1.06312519053013	unchanged	3.46697624705224	12Å£ÑÛ¾úËØ	Ketones, Aldehydes,esters	Íª¡¢È©¡¢õ¥	Polyketide	¾ÛÍª	306.311	C16H18O6	657.221002013784	4.73558333333333	--	--	--	--	--	--	--	122400-17-3	--	--	--	--
neg_5609	[6-(4-acetyloxy-5,9a-dimethyl-2,7-dioxo-4,5a,6,9-tetrahydro-3H-pyrano[3,4-b]oxepin-5-yl)-5-formyloxy-3-(furan-3-yl)-7a-hydroxy-3a-methyl-7-methylidene-1-oxo-3,4,5,6-tetrahydro-2H-inden-4-yl] 3-methylbutanoate	903.527123481534	1161.02139262592	1704.67766028406	1379.23900086405	2412.995358099	543.600653123793	-0.202041492028163	0.771734963422884	0.235425518092518	unchanged	4.18880241142553	[6-£¨4-ÒÒõ£Ñõ»ù-5,9a-¶þ¼×»ù-2,7-¶þÑõ-4,5a£¬6,9-ËÄÇâ-3H-ßÁà«²¢[3,4-b]ÑõÔÓ»·¸ýÍé-5-»ù£©-5-¼×õ£Ñõ»ù-3-£¨ß»à«-3-»ù£©-7a-ôÇ»ù-3-¼×»ù-7-ÑÇ¼×»ù-1-Ñõ´ú-3,4,5,6-ËÄÇâ-2H-Üá-4-»ù]3-¼×»ù¶¡Ëáõ¥	Terpenoids	ÝÆÀà	Triterpenoids	ÈýÝÆ	658.68948	C34H42O13	679.23996655294	4.74273333333333	--	--	--	--	--	--	--	62653-92-3	--	--	--	--
neg_5619	2-Methylpropenoic acid [(4S,6R,10E,11aR)-6-acetoxy-3-acetoxymethyl-2,4,5,6,7,8,9,11a-octahydro-6,10-dimethyl-2,7-dioxocyclodeca[b]furan-4-yl] ester	54.3057903136392	60.181262383363	133.509654679825	2.91733025697403	1.77733942221235	2.19992938440106	5.16871049779799	0.0874883124818112	1.21780062695963	unchanged	-0.152793086941888	2-¼×»ù±ûÏ©Ëá[(4S,6R,10E,11aR)-6-ÒÒõ£Ñõ»ù-3-ÒÒõ£Ñõ»ù¼×»ù-2,4,5,6,7,8,9,11 -a -°ËÇâ-6,10-¶þ¼×»ù-2,7-¶þÑõ»·¹ï[b]ß»à«-4-»ù]õ¥	Lipid	Ö¬ÖÊ	Isoprene lipid	ÒìÎì¶þÏ©Ö¬ÖÊ	448.463027954102	C23H28O9	469.147931816213	4.74986666666667	--	--	--	--	--	--	--	79404-44-7	--	--	--	--
neg_5629	Spiro[furan-2(5H),9'-[9H]imidazo[1,2-a]indole]-3',5(2'H)-dione,4-[2-[1-(acetyloxy)-2-methylpropyl]-4-oxo-3(4H)-quinazolinyl]-1',3,4,9'a-tetrahydro-2',2'-dimethyl-,[9'S-[9'a[4S*(R*)],9'ab]]- (9CI)	219.546373662081	290.189908883902	1203.12989081714	343.846517864247	805.348407965429	77.586759062938	0.481533904406904	0.695824453297778	0.293075637734138	unchanged	6.40643004040624	ÂÝ[ß»à«-2£¨5H£©£¬9'-[9H]ßäßò²¢[1,2-a]ßÅßá]-3'£¬5£¨2'H£©-¶þÍª£¬4-[2-[1-£¨ÒÒõ£Ñõ»ù£©-2-¼×»ù±û»ù]-4-Ñõ´ú-3£¨4H£©-à­ßòßø»ù]-1'£¬3,4,9'a-ËÄÇâ-2'£¬2'-¶þ¼×»ù-£¬[9'S-[9'a[4S*£¨R*£©]£¬9'ab]-£¨9CI£©	Amino acids	°±»ùËá	Alpha Amino Acids	¦Á°±»ùËá	530.5717	C29H30N4O6	575.218134363796	4.757	--	--	--	--	--	--	--	60676-57-5	--	--	--	--
neg_5633	6-Methoxymusizin 8-O-[b-D-glucopyranosyl-(1->6)-b-D-glucopyranosyl-(1->3)-b-D-glucopyranosyl-(1->6)-b-D-glucopyranoside]	1401.20539574653	1345.57172018174	1674.88168429091	2244.50154397224	2445.31444617759	1399.7397694966	-0.461749282569549	0.218864082694588	0.923437738189872	unchanged	-2.1708897551523	6-¼×Ñõ»ùÄ¾ËØ8-O-[b-D-ßÁà«ÆÏÌÑÌÇ»ù-£¨1->6£©-b-D-ßÁà«ÆÏÌÑÌÇ»ù-£¨1->3£©-b-D-ßÁà«ÆÏÌÑÌÇ»ù-£¨1->6£©-b-D-ßÁà«ÆÏÌÑÌÇÜÕ]	Sugars	ÌÇÀà	Oligosaccharides	¹ÑÌÇ	894.820974826813	C38H54O24	893.29128474142	4.76413333333333	--	--	--	--	--	--	HMDB0034614	245724-10-1	Organic compounds	Organic oxygen compounds	Organooxygen compounds	Carbohydrates and carbohydrate conjugates
neg_5637	(4S)-13-Hydroxydehydrocurdione	76.7957867624207	115.260294401616	73.5959304294047	236.946219889359	267.94407161722	103.700015988197	-1.19593372009255	0.143772502539237	1.06771895185002	unchanged	4.57259561491723	£¨4S£©-13-ôÇ»ùÍÑÇâëå	Lipid	Ö¬ÖÊ	Isoprene lipid	ÒìÎì¶þÏ©Ö¬ÖÊ	250.333	C15H22O3	295.156241300539	4.77128333333333	--	--	--	--	--	--	--	127214-98-6	--	--	--	--
neg_5644	Toosendanin	840.026134615777	1319.1716301837	2159.26763602389	2258.29346688894	6462.39832212427	934.5865076505	-1.16079911204036	0.398407007779014	0.67433180184547	unchanged	3.58269466398312	¶Å¾é»¨ÜÕ	Terpenoids	ÝÆÀà	Triterpenoids	ÈýÝÆ	574.62	C30H38O11	619.241672235463	4.77128333333333	--	--	--	--	--	--	--	58812-37-6	--	--	--	--
neg_5645	Primary fluorescent chlorophyll catabolite	1816.0314155532	2526.03515730461	4037.17175986547	3238.60457809723	7855.04349653936	1226.29358540744	-0.55610440933588	0.579872557212332	0.445233943136116	unchanged	5.77247559497312	³õ¼¶Ó«¹âÒ¶ÂÌËØ·Ö½âÎï	Others	ÆäËû	Other	ÆäËû	628.7	C35H40N4O7	663.23614235632	4.77128333333333	C18098	Porphyrin metabolism(ko00860);;Biosynthesis of secondary metabolites(ko01110)	--	--	--	--	--	--	--	--	--	--
neg_5650	NCGC00380626-01_C12H18O4_2-Cyclohexen-1-one, 4,6-dihydroxy-3-[(1E)-3-hydroxy-3-methyl-1-buten-1-yl]-6-methyl-, (4R,6S)-	68.3205213450931	92.9498406245731	110.142987140933	52.1599637803469	54.263752022984	92.8776885855658	0.445539803323493	0.252227846064047	0.803564109548396	unchanged	-1.21305194784879	NCGC00380626-01_C12H18O4_2-»·¼ºÏ©-1-Íª£¬4,6-¶þôÇ»ù-3-[£¨1E£©-3-ôÇ»ù-3-¼×»ù-1-¶¡Ï©-1-»ù]-6-¼×»ù-£¬£¨4R£¬6S£©-	Ketones, Aldehydes,esters	Íª¡¢È©¡¢õ¥	Cyclohexanones	»·¼ºÍª	226.27	C12H18O4	497.238672389152	4.77841666666667	--	--	--	--	--	--	--	--	--	--	--	--
neg_5660	4,5-dihydro-19-S-methylgeldanamycin	760.522757722315	958.99901115433	1333.61099853194	2307.30380904191	2318.08883375017	1312.35131560859	-0.959624556763708	0.0834185144600899	1.14130713776292	unchanged	1.87879976792838	4,5-¶þÇâ-19-S-¼×»ù¸ñ¶ûµÂÃ¹ËØ	Ketones, Aldehydes,esters	Íª¡¢È©¡¢õ¥	Polyketide	¾ÛÍª	608.743	C30H44N2O9S	643.24729612694	4.78555	--	--	--	--	--	--	--	1314875-71-2	--	--	--	--
neg_5677	1(R),4beta-dihydroxy-trans-eudesm-6-ene-1-O-beta-D-glucopyranoside	83.4279549330595	53.2820361817201	160.351382187268	36.8688667679952	30.8246835559499	89.7031766315098	0.91635548416601	0.291084780274032	0.767039495628375	unchanged	2.92235849550299	1£¨R£©£¬4¦Â-¶þôÇ»ù-·´Ê½-eudesm-6-Ï©-1-O-¦Â-D-ßÁà«ÆÏÌÑÌÇÜÕ	Terpenoids	ÝÆÀà	Terpene Glycoside	ÝÆÏ©ÌÇÜÕ	400.506	C21H36O7	445.245476024041	4.80696666666667	--	--	--	--	--	--	--	1204210-53-6	--	--	--	--
neg_5685	(+)-blumenol A	119.391189903581	55.7645449114865	247.764037902169	80.2256654306871	64.614902382997	46.0910961967803	1.14732763369311	0.303226358107911	0.804046638503451	unchanged	1.27097609407339	£¨+£©-²¼Â³ÃÅÅµA	Lipid	Ö¬ÖÊ	Isoprene lipid	ÒìÎì¶þÏ©Ö¬ÖÊ	224.296	C13H20O3	223.134252946243	4.82125	--	--	--	--	--	--	--	863032-33-1	--	--	--	--
neg_5686	4-heptoxy-2-hydroxybenzoic acid	46.8241409011391	46.8760458840476	72.1206567175816	111.012736056105	85.7534363524118	72.4737443027297	-0.699266952035078	0.0759722982160883	1.11550651535703	unchanged	2.88768022673948	4-¸ýÑõ»ù-2-ôÇ»ù±½¼×Ëá	Organic Acid	ÓÐ»úËá	Benzoic Acids	±½¼×Ëá	252.306	C14H20O4	251.129610776241	4.82125	--	--	--	--	--	--	--	127941-90-6	--	--	--	--
neg_5694	4H-Pyran-4-one,2,3-dihydro-6-[(1R,2R)-2-hydroxy-1-methylbutyl]-3,5-dimethyl-2-[(1S)-1-methylpropyl]-, (2R,3R)-	65.2748659840654	65.0324445481018	62.2020962598902	65.6117376822383	24.6180593070119	144.281855517539	-0.284730666244217	0.728656788684524	0.277272818524352	unchanged	-1.61233879317903	4H-ßÁà«-4-Íª£¬2,3-¶þÇâ-6-[£¨1R£¬2R£©-2-ôÇ»ù-1-¼×»ù¶¡»ù]-3,5-¶þ¼×»ù-2-[£¨1S£©-1-¼×»ù±û»ù]£¬£¨2R£¬3R£©-	Ketones, Aldehydes,esters	Íª¡¢È©¡¢õ¥	Pyrone	ßÁà«Íª	268.391725540161	C16H28O3	289.178080141177	4.82838333333333	--	--	--	--	--	--	--	875440-84-9	--	--	--	--
neg_5716	calcaripeptide A	325.982472826773	271.237017982969	343.247954530084	311.68609047696	390.891928172066	165.339349921445	0.115820309969996	0.7559281339803	0.240754061565942	unchanged	2.55393929330001	¸ÆÈýëÄA	Organic Acid	ÓÐ»úËá	Other	ÆäËû	468.585	C27H36N2O5	513.26182104572	4.85693333333333	--	--	--	--	--	--	--	1446424-87-8	--	--	--	--
neg_5722	2,3,6-Trifluorobenzyl Alcohol	120.175047234862	126.473238751687	99.3880713840754	96.9082318091594	85.4053131458649	93.4911199462686	0.327276768508071	0.0875527270653616	1.15605899836212	unchanged	-7.67824699949183	2,3,6-Èý·ú±½¼×´¼	Alcohols	´¼Àà	Benzyl Alcohols	±½¼×´¼	162.1092	C7H5OF3	183.002673159312	4.87121666666667	--	--	--	--	--	--	--	114152-19-1	--	--	--	--
neg_5724	(+)-(3R,5S)-[6]-gingerdiol	5012.28597434329	3578.87637818485	2325.18638635311	3844.41700795779	2307.92798464673	9477.94450712895	-0.517854110283793	0.554542325326119	0.461149386771638	unchanged	-0.0283604653435962	£¨+£©-£¨3R£¬5S£©-[6]-½ª¶þ´¼	Polyphenols	¶à·Ó	Other	ÆäËû	296.40182	C17H28O4	341.196953845865	4.87121666666667	--	--	--	--	--	--	--	154905-69-8	--	--	--	--
neg_5732	(11S)-7-eudesmene-1beta,4beta,12-triol 1-O-beta-D-glucopyranose	239.576538830286	261.27280982076	234.521320145251	328.591891932815	401.311301372121	325.02277319291	-0.5205982167345	0.0394840163823765	1.29926178935446	down	6.75807024462672	£¨11S£©-7-èñ¶þÏ©-1¦Â£¬4¦Â£¬12-Èý´¼1-O-¦Â-D-ßÁà«ÆÏÌÑÌÇ	Lipid	Ö¬ÖÊ	Isoprene lipid	ÒìÎì¶þÏ©Ö¬ÖÊ	416.506	C21H36O8	461.242033967039	4.87835	--	--	--	--	--	--	--	1374643-92-1	--	--	--	--
neg_5736	methyl 1-methyl-2-oxocyclopentane-1-carboxylate	206.689484753413	130.940262367659	189.13172642292	135.373881896489	159.55367216615	68.1230918135686	0.536979013688122	0.202933172407618	0.871764267726749	unchanged	7.00585672718059	1-¼×»ù-2-Ñõ´ú»·Îì»ù¼×Ëá¼×õ¥	Ketones, Aldehydes,esters	Íª¡¢È©¡¢õ¥	Carboxylic acid ester	ôÈËáõ¥	156.17908	C8H12O3	177.05440552814	4.88548333333333	--	--	--	--	--	--	--	30680-84-3	--	--	--	--
neg_5739	(4aR,7S,7aS)-7-hydroxy-7-methyl-1,4a,5,6,7,7a-hexahydrocyclopenta[c]pyran-1-yl beta-D-glucopyranoside	13193.1616208367	6594.10384295167	11001.7510753452	376.377194432564	173.061198482532	418.166256245561	4.99185427420119	0.0358824575194037	1.3428531722938	up	0.339467956673743	£¨4aR£¬7S£¬7aS£©-7-ôÇ»ù-7-¼×»ù-1,4a£¬5,6,7,7a-ÁùÇâ»·Îì²¢[c]ßÁà«-1-»ù¦Â-D-ßÁà«ÆÏÌÑÌÇÜÕ	Sugars	ÌÇÀà	Glycosides	ÌÇÜÕ	332.34626	C15H24O8	331.139954047463	4.89263333333333	--	--	--	--	--	--	--	55941-48-5	--	--	--	--
neg_5752	1,3-Cyclopentanedione,2-[(5S)-dihydro-5-propyl-2(3H)-furanylidene]-	26.3589652335428	31.4984698495744	47.0114860060153	72.6463910297848	49.3659691436335	127.56832077536	-1.25091908047603	0.166003667808974	1.02079007336771	unchanged	-0.306164828920473	1,3-»·Îì¶þÍª£¬2-[£¨5S£©-¶þÇâ-5-±û»ù-2£¨3H£©-ß»à«ÑÇ»ù]-	Ketones, Aldehydes,esters	Íª¡¢È©¡¢õ¥	Other	ÆäËû	208.25364	C12H16O3	207.102604223855	4.89976666666667	--	--	--	--	--	--	--	31323-50-9	--	--	--	--
neg_5753	1,2-Cyclohexanediol,4-(1,2-dihydroxy-1-methylethyl)-1-methyl-	1496.44206536592	1472.06296883061	1905.16597631826	2823.51151145894	1598.62877732132	5317.47070552595	-0.998855283892646	0.275499454853747	0.851718491271366	unchanged	4.76372030117682	1,2-»·¼º¶þ´¼£¬4-£¨1,2-¶þôÇ»ù-1-¼×»ùÒÒ»ù£©-1-¼×»ù-	Terpenoids	ÝÆÀà	Monoterpene	µ¥ÝÆ	204.2634	C10H20O4	225.111799387205	4.89976666666667	--	--	--	--	--	--	--	5581-31-7	--	--	--	--
neg_5761	2-hydroxy-2-methylcyclohexan-1-one	76.806049574544	126.45330423528	86.488876670967	111.262031611883	131.798885802233	117.231914646957	-0.314370099393839	0.258514698625156	0.841133201655669	unchanged	0.908737550449418	2-ôÇ»ù-2-¼×»ù»·¼ºÍª	Ketones, Aldehydes,esters	Íª¡¢È©¡¢õ¥	Cyclohexanones	»·¼ºÍª	128.16898	C7H12O2	255.160415604909	4.91405	--	--	--	--	--	--	--	3476-78-6	--	--	--	--
neg_5762	(3beta,4beta)-3,4-Dihydroxy-11,12,13-trinor-8-eudesmanone	381.499746685459	242.042357461881	862.312162435778	86.8992783721614	33.0737162136691	134.761138707181	2.54422842978772	0.157641284376901	1.05677270341829	unchanged	3.31900918410046	£¨3beta£¬4beta£©-3,4-¶þôÇ»ù-11,12,13-ÈýÏõ»ù-8-èñÍéÍª	Alcohols	´¼Àà	Tertiary Alcohol	Êå´¼	212.285	C12H20O3	257.140151468819	4.9069	--	--	--	--	--	--	--	125411-05-4	--	--	--	--
neg_5763	4(1H)-Azulenone,2,3,3a,7,8,8a-hexahydro-3,7-dihydroxy-6,8a-dimethyl-3-(1-methylethyl)-,(3R,3aR,7S,8aR)-	259.169631001747	261.303310929064	270.780208893988	445.185297430176	526.784343849504	352.707651824203	-0.743429700500848	0.0707891998783122	1.25917059494193	unchanged	0.463467009757095	4£¨1H£©-Azulenone£¬2,3,3a£¬7,8,8a-ÁùÇâ-3,7-¶þôÇ»ù-6,8a-¶þ¼×»ù-3-£¨1-¼×»ùÒÒ»ù£©-£¬£¨3R£¬3aR£¬7S£¬8aR£©-	Terpenoids	ÝÆÀà	Sesquiterpenoid	±¶°ëÝÆ	252.349831326347	C15H24O3	297.170864372015	4.9069	--	--	--	--	--	--	--	111199-26-9	--	--	--	--
neg_5765	(1'Z)-Dechloromycorrhizin	34.1101328680179	86.2787184325159	51.094475498827	20.8099040409575	62.2628252336183	5.67378641844015	0.950305927423791	0.294498236613126	0.7435894635878	unchanged	5.54354854326107	£¨1'Z£©-ÍÑÂÈ¾ú¸ùËØ	Ketones, Aldehydes,esters	Íª¡¢È©¡¢õ¥	Ketenes	Ï©Íª	248.274444580078	C14H16O4	555.226319745379	4.91405	--	--	--	--	--	--	--	161815-17-4	--	--	--	--
neg_5766	1,4-Ethanobenzo[5,6]cycloocta[1,2-c]furan-13-one,5,9,10,11-tetrakis(acetyloxy)-9a-[(benzoyloxy)methyl]tetradecahydro-7,11a-dihydroxy-1,3a-dimethyl-6-methylene-,(1S,3aR,4R,5R,5aR,7S,9S,9aR,10R,11S,11aR)-	158.258433851561	121.7896235726	220.09189982329	286.401063139761	312.609380947058	205.950158462532	-0.686586305026361	0.0784313298936148	1.10553243292816	unchanged	2.92803376876334	--	--	--	--	--	--	C35H42O14	731.257668275785	4.91405	--	--	--	--	--	--	--	--	--	--	--	--
neg_5775	Tasumatrol L	295.706414828003	286.188024428328	407.535882672659	291.604814797844	385.481554554188	169.302109917208	0.225278122635887	0.559411572689353	0.437539264082646	unchanged	-1.4590646463478	Tasumatrol L	Terpenoids	ÝÆÀà	Diterpene	¶þÝÆ	716.73	C36H44O15	761.265178493133	4.92118333333333	--	--	--	--	--	--	--	847835-17-0	--	--	--	--
neg_5784	diastovaricins II	579.705540333223	462.314169934653	645.164448864351	1080.11227908048	1105.81408165944	661.383252174237	-0.754981923545364	0.101603546498002	1.13257314593886	unchanged	6.55559723107629	¾²ÂöÇúÕÅËØII	Ketones, Aldehydes,esters	Íª¡¢È©¡¢õ¥	Polyketide	¾ÛÍª	832.95488	C44H52N2O12S	877.327755363499	4.92831666666667	--	--	--	--	--	--	--	102228-99-9	--	--	--	--
neg_5791	Tuftsin	133.821535384971	110.297990942795	133.246215587927	144.069615842831	124.073050686594	62.7130535829313	0.189761235586253	0.598197529408994	0.417072272677167	unchanged	5.38931206632828	Tuftsin	Organic Acid	ÓÐ»úËá	Carboxylic Acids	ôÈËá	500.5923	C21H40N8O6	535.279178649549	4.93545	--	--	--	--	--	--	HMDB0005770	112592-90-2	Organic compounds	Organic acids and derivatives	Carboxylic acids and derivatives	Amino acids, peptides, and analogues
neg_5795	Nonioside E	595.921775332614	1377.81548814096	3045.89291542689	664.929189241914	1264.62197826045	514.112135265726	1.03853555874321	0.357761351695699	0.707778725961996	unchanged	0.269761327367584	ÈÉÒ¶ÔíÜÕE	Sugars	ÌÇÀà	Oligosaccharides	¹ÑÌÇ	602.580090045929	C24H42O17	647.240565211115	4.9426	--	--	--	--	--	--	--	942619-35-4	--	--	--	--
neg_5796	7-Xylosyl-10-deacetylbaccatin III	2328.91460015196	2216.05750006843	2323.15724084567	6707.40692411445	8264.50955710917	7094.84723907237	-1.6838859479228	0.00812350828885843	1.42178052690401	down	2.51307506575011	7-Ä¾ÌÇ»ù-10-È¥ÒÒõ£»ù°Í¿¨Í¤¢ó	Terpenoids	ÝÆÀà	Diterpene	¶þÝÆ	676.7	C34H44O14	675.267529177998	4.9426	--	--	--	--	--	--	--	157664-03-4	--	--	--	--
neg_5804	2-Cyclohexen-1-one, 4-hydroxy-3-methyl-6-(1-methylethyl)-	439.770901678331	269.382253327139	310.678571643722	98.3650442523462	58.1078051864952	230.306140295518	1.3987497923193	0.0446523262508427	1.18687035968206	up	-0.670543539749554	2-»·¼ºÏ©-1-Íª£¬4-ôÇ»ù-3-¼×»ù-6-£¨1-¼×»ùÒÒ»ù£©-	Terpenoids	ÝÆÀà	Monoterpene	µ¥ÝÆ	168.233	C10H16O2	213.113119893793	4.95686666666667	--	--	--	--	--	--	--	141978-04-3	--	--	--	--
neg_5809	carbamic acid [(4E,6Z,8S,9S,10E,12S,13R,14S,16R)-13,19-dihydroxy-8,14-dimethoxy-4,10,12,16-tetramethyl-3-oxo-2-azabicyclo[16.3.1]docosa-1(22),4,6,10,18,20-hexaen-9-yl] ester	139.642820841939	202.333572257517	112.887297914741	91.6024494134128	451.784668259183	11.8819995761625	-0.287752881178433	0.82940685098659	0.182173278556229	unchanged	-1.51855114845226	°±»ù¼×Ëá[£¨4E£¬6Z£¬8S£¬9S£¬10E£¬12S£¬13R£¬14S£¬16R£©-13,19-¶þôÇ»ù-8,14-¶þ¼×Ñõ»ù-4,10,12,16-ËÄ¼×»ù-3-Ñõ´ú-2-µªÔÓ¶þ»·[16.3.1]¶þÊ®¶þÌ¼-1£¨22£©£¬4,6,10,18,20-¼ºÏ©-9-»ù]õ¥	Ketones, Aldehydes,esters	Íª¡¢È©¡¢õ¥	Polyketide	¾ÛÍª	516.626	C28H40N2O7	551.25216892634	4.95686666666667	--	--	--	--	--	--	--	1042055-68-4	--	--	--	--
neg_5812	16beta-O-acetyl-scillarenin-3-O-beta-D-glucoside	8912.50020817637	5837.01913500791	5749.52880471039	2475.63863655658	2468.28264588517	3293.10552830887	1.31536133155602	0.0510565619557479	1.27661211658227	unchanged	-1.47507441553369	16¦Â-O-ÒÒõ£»ù-scillarenin-3-O-¦Â-D-ÆÏÌÑÌÇÜÕ	Lipid	Ö¬ÖÊ	Steroid	Àà¹Ì´¼	604.685	C32H44O11	625.262138675937	4.95686666666667	--	--	--	--	--	--	--	177855-58-2	--	--	--	--
neg_5819	2¡ä-O-(2-Methoxyethyl)guanosine	116.978479834983	176.792009868665	255.990361975885	381.152804576936	484.988393791446	464.179565933248	-1.27489806573459	0.00817160283810969	1.34593192199661	down	0.94415765625429	2'-O-(2-¼×ÑõÒÒ»ù)ÄñÜÕ	Nucleotides	ºËÜÕËá	Purine Nucleosides	àÑßÊºËÜÕËá	341.3199	C13H19N5O6	741.2514309052	4.97115	--	--	--	--	--	--	--	473278-54-5	--	--	--	--
neg_5832	Rauvoyunine A	36.9070953755588	20.5697478077628	2.22597947553977	140.467857681469	115.367533827666	306.740481272317	-3.23617663440012	0.104146691493639	1.16666643901107	unchanged	-2.90089862926528	Rauvoyunine A	Alkaloids	ÉúÎï¼î	Other	ÆäËû	356.46	C21H28N2O3	377.18362725716	4.97828333333333	--	--	--	--	--	--	--	1414883-81-0	--	--	--	--
neg_5834	2-Aminophenol	5.7227556859816e-10	5.7227556859816e-10	5.7227556859816e-10	37.5911111991311	15.0287162625142	56.2444119632983	-35.8839947449385	0.0930235711448355	1.20282271644372	unchanged	-6.07454516918126	2-°±»ù±½·Ó	Polyphenols	¶à·Ó	Other	ÆäËû	109.13	C6H7NO	108.04482497091	4.99256666666667	C01987	Tryptophan metabolism(ko00380);;Metabolic pathways(ko01100)	--	--	--	--	--	95-55-6	--	--	--	--
neg_5839	3-Aminosalicylic acid	27.3850099030734	30.2631862070361	25.9195033290463	405.271476454886	158.612524534606	577.222630234024	-3.77134438097549	0.101058675757542	1.18435791973945	unchanged	-7.41103316081048	3-°±»ùË®ÑîËá	Polyphenols	¶à·Ó	Phenolic Acids	·ÓËá	153.043	C7H7NO3	152.034182452238	4.99256666666667	--	--	--	--	--	--	HMDB0001972	570-23-0	Organic compounds	Benzenoids	Benzene and substituted derivatives	Benzoic acids and derivatives
neg_5841	N-formylanthranilic acid	21.6531930206996	24.1628864217051	19.8789235328516	98.9219551674035	51.4433908748206	120.81159026726	-2.04537893931161	0.0783857681393919	1.23404126313171	unchanged	-0.724715011031636	--	--	--	--	--	--	C8H7NO3	164.035197047125	4.99256666666667	--	--	--	--	--	--	HMDB0004089	--	Organic compounds	Benzenoids	Benzene and substituted derivatives	Benzoic acids and derivatives
neg_5852	7',8'-dihydroaigialospirol	43.350349249169	58.43796456211	51.8803513051673	154.390951516845	266.679796802988	37.7414806168679	-1.57808083249195	0.26337296994954	0.884275436718406	unchanged	4.57520610845185	7'£¬8'-¶þÇâßÁà¤·Ó	Ketones, Aldehydes,esters	Íª¡¢È©¡¢õ¥	Furanone	ß»à«Íª	380.38906	C19H24O8	425.147059847575	4.98541666666667	--	--	--	--	--	--	--	1166106-90-6	--	--	--	--
neg_5858	cristatomentin	190.800679283949	242.951667725054	244.803545265752	737.114626816842	609.603930546851	663.218500093522	-1.56661076349112	0.00204543373676228	1.41769328718209	down	6.40289744578981	¿ËÀïË¹ÍÐÃÅÍ¡	Others	ÆäËû	Other	ÆäËû	690.734	C41H38O10	689.243640559795	4.99256666666667	--	--	--	--	--	--	--	1215700-24-5	--	--	--	--
neg_5869	1,2,3-Heptadecanetricarboxylicacid, 2-hydroxy-, 1-methyl ester (8CI,9CI)	1289.57069412528	1535.02162444462	1099.3850066865	397.267382780423	311.72662286963	1071.87416754416	1.13973597847302	0.0775965922299031	1.15230362983492	unchanged	1.35934742204573	--	--	--	--	--	--	C21H38O7	401.255023937058	5.01398333333333	--	--	--	--	--	--	--	--	--	--	--	--
neg_5880	Butanamide,N-[[(6S,7R,9R,14aS,15R)-7-cyano-1,5,6,7,9,10,13,14,14a,15-decahydro-2,11-dimethoxy-3,12,16-trimethyl-1,4,10,13-tetraoxo-6,15-imino-4H-isoquino[3,2-b][3]benzazocin-9-yl]methyl]-2-oxo-	25.4498398297753	41.6201964107214	239.377188603257	23.0208952892877	88.7686300021452	24.2823796885014	1.17126941829285	0.501436972022963	0.523335400705515	unchanged	3.48985273820807	¶¡õ£°·£¬N-[[£¨6S£¬7R£¬9R£¬14aS£¬15R£©-7-Çè»ù-1,5,6,7,9,10,13,14,14a£¬15-Ê®Çâ-2,11-¶þ¼×Ñõ»ù-3,12,16-Èý¼×»ù-1,4,10,13-ËÄÑõ´ú-6,15-ÑÇ°±»ù-4H-Òìà­ßø[3,2-b][3]±½²¢ßòßø-9-»ù]¼×»ù]-2-Ñõ´ú-	Others	ÆäËû	Quinoline and its derivatives	à­ßø¼°ÆäÑÜÉúÎï	576.59708	C30H32N4O8	575.216748499893	5.02111666666667	--	--	--	--	--	--	--	107140-33-0	--	--	--	--
neg_5888	feigrisolide C	67.5531831939494	60.8848805373439	55.5188077348032	119.780960651453	98.0466014141125	435.13912648825	-1.82764182650075	0.287621938040885	0.840077035723595	unchanged	3.07467080711443	feigrisolide C	Ketones, Aldehydes,esters	Íª¡¢È©¡¢õ¥	Polyketide	¾ÛÍª	400.506	C21H36O7	445.24553698645	5.02828333333333	--	--	--	--	--	--	--	849705-45-9	--	--	--	--
neg_5891	11-Hydroxy-5-nor-4,5-seco-4,6-amorphanedione	35.0424322671285	67.7549071148108	5.7227556859816e-10	43.4711542721546	8.73875235292762	305.199334381113	-1.79777401156308	0.461756194029782	0.582691067540402	unchanged	1.48271433903672	11-ôÇ»ù-5-È¥¼×Ñõ»ù-4,5-¹ï-4,6-°¢ÄªÍé¶þÍª	Terpenoids	ÝÆÀà	Monoterpene	µ¥ÝÆ	240.339	C14H24O3	285.171103605636	5.03541666666667	--	--	--	--	--	--	--	158562-16-4	--	--	--	--
neg_5893	LysoPE 17-1	2874.43330687038	737.036023747344	4304.52846244694	54.6889326686204	27.3871027477196	27.2098655268679	6.17859201522202	0.128724718471104	1.12569553386445	unchanged	-3.24877948537294	ÈÜÑªÁ×Ö¬õ£ÒÒ´¼°· 17:1	Lipid	Ö¬ÖÊ	Lpe	ÈÜÑªÁ×Ö¬õ£ÒÒ´¼°·	465.286	C22H44NO7P	464.276751340685	5.03541666666667	--	--	--	--	--	--	--	--	--	--	--	--
neg_5898	ethyl 2-pyrazin-2-yloxyacetate	1022.18353254945	604.449538015622	231.543867997782	88.9323827117447	118.624071341506	11.5527701898056	3.08416575747783	0.136582605157278	1.10299520276693	unchanged	3.98054867819973	2-ßÁàº-2-õ£ÒÒËáÒÒõ¥	Ketones, Aldehydes,esters	Íª¡¢È©¡¢õ¥	Other	ÆäËû	182.177	C8H10N2O3	423.153584848127	5.04898333333333	--	--	--	--	--	--	--	396097-56-6	--	--	--	--
neg_5900	4H-1-Benzopyran-4-one, 3-(1,3-benzodioxol-5-yl)-7-[[(2E,5E)-7-hydroxy-3,7-dimethyl-2,5-octadien-1-yl]oxy]-6-methoxy-	19.2779558742465	16.5824398284818	26.4289024762288	141.313190515847	210.368687506862	222.154835632219	-3.20358405102787	0.0200125776616259	1.38631689663435	down	-2.59180496093197	4H-1-±½²¢ßÁà«-4-Íª£¬3-£¨1,3-±½²¢¶þÑõÔÓ»·Îì´¼-5-»ù£©-7-[[£¨2E£¬5E£©-7-ôÇ»ù-3,7-¶þ¼×»ù-2,5-ÐÁ¶þÏ©-1-»ù]Ñõ»ù]-6-¼×Ñõ»ù-	Flavonoids	»ÆÍª	Isoflavonoids	Òì»ÆÍª	464.507028579712	C27H28O7	509.180503031774	5.04898333333333	--	--	--	--	--	--	--	202659-56-1	--	--	--	--
neg_5906	(acetyloxy)phosphonic acid	74.532569238818	83.1510083175085	65.5674582116966	57.9005519324286	60.0307548264414	65.6272595299637	0.282426425187212	0.104706668460906	1.10669638245867	unchanged	-0.474611886622628	--	--	--	--	--	--	C2H5O5P	174.956794748438	5.05613333333333	--	--	--	--	--	--	HMDB0001494	--	Organic compounds	Organic acids and derivatives	Organic phosphoric acids and derivatives	Phosphate esters
neg_5914	physacoztolide D	896.468501114267	731.541601880625	960.253398460826	832.587244516066	1100.86932949585	763.183922552394	-0.0591787008614693	0.786479281154575	0.220056710817966	unchanged	-6.2910187297205	Ôå¶¾ËØD	Lipid	Ö¬ÖÊ	Steroid	Àà¹Ì´¼	544.633	C30H40O9	565.238476683484	5.05613333333333	--	--	--	--	--	--	--	906456-74-4	--	--	--	--
neg_5915	b-D-Glucopyranoside,(1S,4aS,5R,7S,7aS)-7-[[(2E)-3-(3,4-dimethoxyphenyl)-1-oxo-2-propenyl]oxy]-1,4a,5,6,7,7a-hexahydro-4a,5-dihydroxy-7-methylcyclopenta[c]pyran-1-yl(9CI)	7.42074032381897	8.78040829805365	11.9836242281585	77.7941683760788	61.788614549744	3.61320021148802	-2.3450031778996	0.230725662346842	0.93349750536264	unchanged	9.80107030977803	b-D-ßÁà«ÆÏÌÑÌÇÜÕ£¬£¨1S£¬4aS£¬5R£¬7S£¬7aS£©-7-[[£¨2E£©-3-£¨3,4-¶þ¼×Ñõ»ù±½»ù£©-1-Ñõ´ú-2-±ûÏ©»ù]Ñõ»ù]-1,4a£¬5,6,7,7a-ÁùÇâ-4a£¬5-¶þôÇ»ù-7-¼×»ù»·ÎìÍé[c]ßÁà«-1-»ù£¨9CI£©	Lipid	Ö¬ÖÊ	Isoprene lipid	ÒìÎì¶þÏ©Ö¬ÖÊ	554.540369510651	C26H34O13	599.203575767249	5.06326666666667	--	--	--	--	--	--	--	139955-82-1	--	--	--	--
neg_5923	(2E,4E,6E)-cyclo-[(NMe-L-Ala)-(NMe-L-Val)-(Nalpha-octa-2,4,6-trienoyl-L-Lys)]	693.251556422711	576.077543202972	837.062592731905	389.957868401616	366.831531520622	230.270611974193	1.09356403015277	0.0194546356519072	1.29737635338286	up	1.03860284818356	£¨2E£¬4E£¬6E£©-»·-[£¨N¼×»ù-L-Ala£©-£¨N¼×»ù-L-Val£©-£¨Nalpha-octa-2,4,6-trienoyl-L-Lys£©]	Ketones, Aldehydes,esters	Íª¡¢È©¡¢õ¥	Polyketide	¾ÛÍª	446.583	C24H38N4O4	491.287972103444	5.0704	--	--	--	--	--	--	--	1232889-36-9	--	--	--	--
neg_5928	(2xi)-2-({3-amino-6-[(3,6-diaminohexanoyl)amino]hexanoyl}amino)-4-O-carbamoyl-2-deoxy-N-[(3aS,7R,7aS)-7-hydroxy-4-oxo-3a,4,5,6,7,7a-hexahydro-1H-imidazo[4,5-c]pyridin-2-yl]-beta-D-xylo-hexopyranosylamine	579.780276837271	387.974274580532	247.979474751228	40.5088918663249	98.1128090592844	12.9765058188787	3.00350304269325	0.0581686256593955	1.25833621365547	unchanged	-2.52726627213982	£¨2xi£©-2-£¨{3-°±»ù-6-[£¨3,6-¶þ°±»ù¼ºõ£»ù£©°±»ù]¼ºõ£»ù}°±»ù£©-4-O-°±»ù¼×õ£»ù-2-ÍÑÑõ-N-[£¨3aS£¬7R£¬7aS£©-7-ôÇ»ù-4-Ñõ´ú-3a£¬4,5,6,7,7a-ÁùÇâ-1H-ßäßò²¢[4,5-c]ßÁà¤-2-»ù]-¦Â-D-Ä¾»ù-ßÁà«¼ºÌÇ°·	Sugars	ÌÇÀà	Other	ÆäËû	630.694344997406	C25H46N10O9	665.312731349796	5.0704	--	--	--	--	--	--	--	1404-69-9	--	--	--	--
neg_5931	2H-Pyran-2-one, 6-(2,4-dihydroxy-6-methylphenyl)-4-methoxy-	317.894236750271	358.613811938677	248.536815263859	1260.91688341886	1048.08392124678	2282.94094113798	-2.31150909782159	0.0839867815860321	1.22208015569806	unchanged	-0.320797130127919	2H-ßÁà«-2-Íª£¬6-£¨2,4-¶þôÇ»ù-6-¼×»ù±½»ù£©-4-¼×Ñõ»ù-	Polyphenols	¶à·Ó	Other	ÆäËû	248.23138	C13H12O5	269.043061722986	5.08468333333333	--	--	--	--	--	--	--	59163-53-0	--	--	--	--
neg_5934	(E)-1-O-Feruloyl-beta-D-glucopyranose	36.3744234919178	36.9329311763949	30.8560882578923	35.7410925254563	25.7890771559956	230.546371298279	-1.48749744838906	0.446578590136823	0.612220701035785	unchanged	2.13758951570496	£¨E£© -1-O-°¢Îºõ£»ù-¦Â-D-ßÁà«ÆÏÌÑÌÇ	Sugars	ÌÇÀà	Glycosides	ÌÇÜÕ	356.3246	C16H20O9	377.086161256008	5.07753333333333	--	--	--	--	--	--	HMDB0301952	64625-37-2	Organic compounds	Phenylpropanoids and polyketides	Cinnamic acids and derivatives	Hydroxycinnamic acids and derivatives
neg_5937	Lucidenic acid E	98.6269662768868	127.646767865353	137.930005777471	97.9356694806663	253.235982993348	29.46148948	-0.063655446320464	0.942108029849912	0.0670400146240647	unchanged	2.73576875118046	³àÖ¥ËáE2	Terpenoids	ÝÆÀà	Triterpenoids	ÈýÝÆ	516.27	C29H40O8	551.243131940955	5.08468333333333	--	--	--	--	--	--	HMDB0036434	98665-17-9	Organic compounds	Lipids and lipid-like molecules	Prenol lipids	Triterpenoids
neg_5938	Tetracycline-d6	762.737189819866	544.68706109035	361.183485212011	799.581898925744	436.86592213165	1501.86268007536	-0.714641205961751	0.375856866712839	0.676673557529583	unchanged	-1.47796300387952	--	--	--	--	--	--	C22H18D6N2O8	959.394372689213	5.08468333333333	--	--	--	--	--	--	--	--	--	--	--	--
neg_5943	NCGC00386085-01_C32H44O10_	2206.35162687693	2198.74726796042	1627.17110486717	402.88438094524	822.143762949845	410.675059881505	1.88279000707415	0.00469087414896705	1.37285429293974	up	-4.22886203742552	NCGC00386085-01_C32H44O10_	Others	ÆäËû	Other	ÆäËû	588.7	C32H44O10	609.26562761485	5.09181666666667	--	--	--	--	--	--	--	--	--	--	--	--
neg_5946	3A-Deolivosylpremithramycin B	530.646453116211	664.135621526081	1040.59205155561	1357.43035834225	2080.86808132249	572.606158201856	-0.843411340979351	0.306278261885928	0.785043418527429	unchanged	-3.07737242352517	3AÍÑÑõºËÌÇ»ùÀ×Ã×Ã¹ËØB	Ketones, Aldehydes,esters	Íª¡¢È©¡¢õ¥	Polyketide	¾ÛÍª	963	C47H62O21	1007.37360027248	5.09895	C18710	Metabolic pathways(ko01100);;Biosynthesis of secondary metabolites(ko01110)	--	--	--	--	--	--	--	--	--	--
neg_5955	1H-Indole-3-ethanamine, N-(1-naphthalenylmethyl)-	207.530139082268	108.749492360012	76.7139597936996	3.10629853790117	0.207023995702308	2.69404478792999	6.03162909521993	0.081787250155185	1.23165500312449	unchanged	1.49902196663235	1H-ßÅßá-3-ÒÒ°·£¬N-£¨1-ÝÁ»ù¼×»ù£©-	Others	ÆäËû	Indole And Its Derivatives	ßÅßá¼°ÆäÑÜÉúÎï	300.397	C21H20N2	345.161301471404	5.12036666666667	--	--	--	--	--	--	--	183275-88-9	--	--	--	--
neg_5956	2-Butenoic acid, 3-methyl-, (5S,6S,7S,8R,13aS)-8-(acetyloxy)-5,6,7,8-tetrahydro-6-hydroxy-1,2,3,13-tetramethoxy-6,7-dimethylbenzo[3,4]cycloocta[1,2-f][1,3]benzodioxol-5-yl ester, (2Z)-	859.71745450947	1576.08617721132	2895.26804340108	972.505939536971	2846.31096570403	201.726482318819	0.407035080138273	0.68217116523691	0.30467437297109	unchanged	7.07224511737108	2-¶¡Ï©Ëá£¬3-¼×»ù-£¨5S£¬6S£¬7S£¬8R£¬13aS£©-8-£¨ÒÒõ£Ñõ»ù£©-5,6,7,8-ËÄÇâ-6-ôÇ»ù-1,2,3,13-ËÄ¼×Ñõ»ù-6,7-¶þ¼×»ù±½²¢[3,4]»·°Ë[1,2-f][1,3]±½²¢¶þÑõÔÓ»·-5-»ùõ¥£¬£¨2Z£©-	Polyphenols	¶à·Ó	Tannin	µ¥Äþ	572.600250244141	C30H36O11	617.228011760531	5.12036666666667	--	--	--	--	--	--	--	51670-41-8	--	--	--	--
neg_5957	(+)-Oviisocorydine	409.766324649272	749.488222558546	1403.21823993592	595.33984932937	1500.41576535801	169.331902631542	0.177969890140544	0.849996878450255	0.137977009238926	unchanged	4.67897816874906	(+)-ÂÑÒì»·Á×õ£°·	Alkaloids	ÉúÎï¼î	Other	ÆäËû	662.685	C38H34N2O9	661.222252787031	5.12036666666667	--	--	--	--	--	--	--	187669-80-3	--	--	--	--
neg_5963	(2alpha,10beta)-2,10-Dihydroxy-11,12,13-trinor-6-eremophilen-8-one	83.7903476360439	78.5315651406626	144.882596026695	20.1443199422006	18.5321489809402	27.231869764475	2.22066647957952	0.0613687088946125	1.2722192289016	unchanged	0.849504343153877	£¨2alpha£¬10beta£©-2,10-¶þôÇ»ù-11,12,13-ÈýÏõ»ù-6-ÊÈÈÈ¾úÏ©-8-Íª	Ketones, Aldehydes,esters	Íª¡¢È©¡¢õ¥	Other	ÆäËû	210.27	C12H18O3	209.118496506545	5.1275	--	--	--	--	--	--	--	122769-18-0	--	--	--	--
neg_5964	2,4-Dodecadienoic acid,8,12-dihydroxy- (9CI)	908.806842086136	925.621158497273	1482.67866086119	206.753836083344	128.025407603457	271.45902018749	2.45196858414459	0.0356923255926301	1.32705278401618	up	-3.04863612783462	2,4-Ê®¶þÌ¼¶þÏ©Ëá£¬8,12-¶þôÇ»ù-£¨9CI£©	Organic Acid	ÓÐ»úËá	Hydroxy Acids	ôÇ»ùËá	228.2848	C12H20O4	227.128187183503	5.1275	--	--	--	--	--	--	--	156368-99-9	--	--	--	--
neg_5965	(1R)-6t-Hepta-1,3t-dien-t-yl-3c,4c-dihydroxy-2-oxo-cyclohexan-r-carbaldehyd	14.2367059034626	16.0241637382038	24.7177155835419	157.781387210102	148.503496191117	143.540375695865	-3.03242298795045	2.54411083640875e-05	1.43886406650922	down	2.93185502017163	£¨1R£©-6t-¸ý-1,3t-¶þÏ©-t-»ù-3c£¬4c-¶þôÇ»ù-2-Ñõ´ú-»·¼ºÍé-r-°±»ù¼×È©	Ketones, Aldehydes,esters	Íª¡¢È©¡¢õ¥	Other	ÆäËû	252.306	C14H20O4	251.129621914304	5.13465	--	--	--	--	--	--	--	1218-74-2	--	--	--	--
neg_5967	10-Tridecenoic acid, (Z)-	778.559163152358	914.480794131567	492.236852423749	606.623308942947	278.488397942425	621.093249611645	0.536897940172802	0.248294758047938	0.817591098442307	unchanged	-4.47234355502432	10-Ê®ÈýÏ©Ëá£¨Z£©-	Lipid	Ö¬ÖÊ	Fatty Acids	Ö¬·¾Ëá	212.32846	C13H24O2	257.174883947544	5.13465	--	--	--	--	--	--	--	62472-82-6	--	--	--	--
neg_5968	3-Buten-2-one,4-[(1S,4S,6R)-1,4-dihydroxy-2,2,6-trimethylcyclohexyl]-, (3E)-	53.2076070536473	41.1520618183806	139.531674677347	23.5633561005607	13.0590130092646	30.2739198111979	1.80584038318738	0.211817526606587	0.956064703501889	unchanged	1.74896378443449	--	--	--	--	--	--	C13H22O3	271.155492974438	5.1275	--	--	--	--	--	--	--	--	--	--	--	--
neg_5969	5-Tetradecenedioicacid, (5Z)-	27804.7163138757	22530.2298331728	37207.1360653564	3672.35901898619	2569.46309302316	1802.3112539645	3.4439677934764	0.0237562553738531	1.37117942333014	up	-5.59966835195407	5-Ê®ËÄÏ©¶þËá£¬£¨5Z£©-	Lipid	Ö¬ÖÊ	Fatty Acids	Ö¬·¾Ëá	256.33796	C14H24O4	301.164227665106	5.1275	--	--	--	--	--	--	--	128823-59-6	--	--	--	--
neg_5974	4H-2,3,7-[1,3]Butadien[1]yl[4]ylidene-15,18-etheno-9,13-metheno-19H-[1,3]dioxolo[4,5-x]pyrido[2,3,4-tu]-1,14,6-benzodioxaazacyclodocosine, 5,6,7,8-tetrahydro-12,23,32,33-tetramethoxy-6-methyl-, (7S)- (9CI)	130.50365937236	375.831859491127	927.763156055686	126.773540462434	352.954754980938	90.8384646452592	1.32967668748291	0.347915547295973	0.717010344281859	unchanged	4.41375260629415	4H-2,3,7-[1,3]¶¡¶þÏ©[1]»ù[4]ÑÇ»ù-15,18-ÒÒÏ©»ù-9,13-¼×»ù-19H-[1,3]¶þÑõÔÓ»·[4,5-x]ßÁà¤²¢[2,3,4-tu]-1,14,6-±½²¢¶þÑõÔÓµªÔÓ»·¶þÊ®¶þÌ¼ÐÇ£¬5,6,7,8-ËÄÇâ-12,23,32,33-ËÄ¼×Ñõ»ù-6-¼×»ù-£¨7S£©-£¨9CI£©	Others	ÆäËû	Other	ÆäËû	648.701050758362	C38H36N2O8	647.242750891219	5.13465	--	--	--	--	--	--	--	27764-05-2	--	--	--	--
neg_5975	1H,10H-Pyrrolo[1,2-c]purine-10,10-diol,2-amino-4-[[(aminocarbonyl)oxy]methyl]-3a,4,5,6,8,9-hexahydro-5-hydroxy-6-imino-,(3aS,4R,10aS)-	51.6883383784428	132.821275809177	110.204531047254	303.949986713977	692.799195929664	154.063970396052	-1.96526540385513	0.215397567604251	0.959259066111497	unchanged	3.12095698163572	1H£¬10HßÁ¿©²¢[1,2-c]àÑßÊ-10,10-¶þ´¼£¬2-°±»ù-4-[[£¨°±»ùôÊ»ù£©Ñõ»ù]¼×»ù]-3a£¬4,5,6,8,9-ÁùÇâ-5-ôÇ»ù-6-°±»ù£¬£¨3aS£¬4R£¬10aS£©-	Ketones, Aldehydes,esters	Íª¡¢È©¡¢õ¥	Polyketide	¾ÛÍª	315.28588	C10H17N7O5	689.274051362014	5.1275	--	--	--	--	--	--	--	64296-20-4	--	--	--	--
neg_5976	(6R,7R)-1-(5-benzylhexyl)-4,7-dihydroxy-6-{[(4E)-6-methyl-9-phenylnon-4-enoyl]oxy}-2,8-dioxabicyclo[3.2.1]octane-3,4,5-tricarboxylic acid	322.22520594214	275.590726306745	313.15517886054	936.723227600797	1029.4053445212	442.499707607016	-1.40273455278137	0.110463411697834	1.16692169631832	unchanged	2.87481563078533	(6R,7R)-1-(5-ÜÐ»ù¼º»ù)-4,7-¶þôÇ»ù-6-{[(4E)-6-¼×»ù-9-±½»ù·Ç-4-Ï©»ù]Ñõ}-2,8-¶þ¶ñÉ³»·[3.2.1]ÐÁÍé-3,4,5-ÈýôÈËá	Organic Acid	ÓÐ»úËá	Carboxylic Acids	ôÈËá	696.79	C38H48O12	741.291686396744	5.1275	--	--	--	--	--	--	--	160548-95-8	--	--	--	--
neg_5977	Neoantimycin	32.5461835719248	122.478852669199	92.1041616303734	197.709293845679	676.776808959762	54.8011152191446	-1.91085909172315	0.34990917356328	0.748892048185629	unchanged	3.92520087848977	ÐÂ¿¹Ã¹ËØ	Amino acids	°±»ùËá	Dipeptide	¶þëÄ	698.76	C36H46N2O12	733.277217207233	5.1275	--	--	--	--	--	--	--	22862-63-1	--	--	--	--
neg_5987	(3S,3aS,5aR,6R,8S,9R,9aS,9bS)-6,8-Dihydroxy-3,5a,9-trimethyldecahydronaphtho[1,2-b]furan-2(3H)-one	422.363938177557	416.761054410486	453.011900663043	337.895545017234	184.762292392569	298.659501256324	0.653747262050977	0.0684968034540332	1.24186977016867	unchanged	3.30384611623543	£¨3S£¬3aS£¬5aR£¬6R£¬8S£¬9R£¬9aS£¬9bS£©-6,8-¶þôÇ»ù-3,5a£¬9-Èý¼×»ùÊ®ÇâÝÁ[1,2-b]ß»à«-2£¨3H£©-Íª	Ketones, Aldehydes,esters	Íª¡¢È©¡¢õ¥	Other	ÆäËû	268.348665237427	C15H24O4	313.166548101939	5.14891666666667	--	--	--	--	--	--	--	75991-58-1	--	--	--	--
neg_5988	Oleandrigenin monodigitoxoside	1055.03261308142	1224.94856251546	371.59208425408	215.774659142656	295.148048034882	187.966895594711	1.92371211968753	0.127897599728743	1.12530394013575	unchanged	7.33527020929035	ÓÍ²èÔíß°Ôªµ¥ÑóµØ»ÆÜÕ	Lipid	Ö¬ÖÊ	Steroid	Àà¹Ì´¼	562.691550731659	C31H46O9	561.311031345735	5.14891666666667	--	--	--	--	--	--	--	53735-71-0	--	--	--	--
neg_6001	cytospolide K	2949.4153908882	3744.65692902305	1034.78611096921	6312.4313254683	2727.57756044199	13490.2333942911	-1.54353558193956	0.255988450467031	0.865762400397913	unchanged	-5.97827743722937	°ûÖÊ´¼K	Alcohols	´¼Àà	Other	ÆäËû	270.365	C15H26O4	269.174217650474	5.17033333333333	--	--	--	--	--	--	--	1293989-49-7	--	--	--	--
neg_6011	2-[5-[2-[2-[5-(2-hydroxybutyl)oxolan-2-yl]propanoyloxy]propyl]oxolan-2-yl]propanoic acid	89.3152249543027	60.7150580765837	185.256118429112	424.861321506123	351.020848827596	1390.20265818541	-2.69162386644829	0.208630596382628	0.968254882746347	unchanged	3.11931611589152	2-[5-[2-[2-[5-£¨2-ôÇ»ù¶¡»ù£©ÑõÔÓ»·ÎìÏ©-2-»ù]±ûõ£Ñõ»ù]±û»ù]ÑõÔÓ»·ÎìÍé-2-»ù]±ûËá	Others	ÆäËû	Other	ÆäËû	400.5	C21H36O7	445.245554855561	5.18463333333333	--	--	--	--	--	--	--	--	--	--	--	--
neg_6017	7-Amino-3,4,4a,10b-tetrahydro-2,4-dimethylbenzo[f]quinolin-6(5H)-one	60.5009464912646	63.6338780194952	51.6877960874525	35.3723707519581	51.7155037597764	26.3833487699757	0.631794222343636	0.0892327696665815	1.1283381623241	unchanged	3.93218158170333	7-°±»ù-3,4,4a£¬10b-ËÄÇâ-2,4-¶þ¼×»ù±½²¢[f]à­ßø-6£¨5H£©-Íª	Quinones	õ«Àà	Benzoquinones	±½õ«	242.31622	C15H18N2O	543.299581704783	5.17746666666667	--	--	--	--	--	--	--	134677-38-6	--	--	--	--
neg_6018	tyrosylalanyl-N-[(E)-1-{[1-carbamoyl-3-(methylsulfanyl)propyl]carbamoyl}-2-phenylethenyl]glycinamide	110.107371449008	148.960031155188	135.840316916368	427.745798124994	522.127448425471	100.854433753299	-1.41180133640262	0.228176858521482	0.939348020814723	unchanged	-5.17549135994529	ÀÒ°±Ëá±û°±õ£»ù-N-[£¨E£©-1-{[1-°±»ù¼×õ£»ù-3-£¨¼×»ù»Çõ£»ù£©±û»ù]°±»ù¼×õ£»ù}-2-±½»ùÒÒÏ©»ù]¸Ê°±Ëáõ£°·	Amino acids	°±»ùËá	Peptide	ëÄ	584.68704	C28H36N6O6S	629.236883032789	5.17746666666667	--	--	--	--	--	--	--	69181-23-3	--	--	--	--
neg_6022	1-{[7-(2-amino-2-oxoethyl)-10-(3-amino-3-oxopropyl)-13-benzyl-19-hydroxy-16-(4-hydroxybenzyl)-6,9,12,15,18-pentaoxo-1,2-dithia-5,8,11,14,17-pentaazacycloicosan-4-yl]carbonyl}prolyllysylglycinamide	801.062037580305	539.020959658344	618.445877411032	605.670078108379	812.440320905032	430.775149598906	0.0831144776503464	0.801234268454515	0.185591643917164	unchanged	5.29143326336405	1-{[7-£¨2-°±»ù-2-Ñõ´úÒÒ»ù£©-10-£¨3-°±»ù-3-Ñõ´ú±û»ù£©-13-ÜÐ»ù-19-ôÇ»ù-16-£¨4-ôÇ»ùÜÐ»ù£©-6,9,12,15,18-ÎåÑõ´ú-1,2-¶þàç-5,8,11,14,17-ÎåµªÔÓ»·¼ºÍé-4-»ù]ôÊ»ù}¸¬°±õ£»ù¸Ê°±Ëáõ£°·	Amino acids	°±»ùËá	Peptide	ëÄ	1057.20296	C46H64N12O13S2	1077.39597993765	5.19176666666667	--	--	--	--	--	--	--	57511-54-3	--	--	--	--
neg_6023	2-[1-(hydroxymethyl)cyclohex-3-en-1-yl]ethanol	739.155741106189	359.649969372128	419.002997953972	218.731038692226	161.703849818272	181.040818066973	1.43469446945775	0.111040598339349	1.15558673264509	unchanged	-2.00063858162327	2-[1-£¨ôÇ¼×»ù£©»·¼º-3-Ï©-1-»ù]ÒÒ´¼	Alcohols	´¼Àà	Primary Alcohol	²®´¼	156.222143173218	C9H16O2	201.112920292488	5.19176666666667	--	--	--	--	--	--	--	109006-25-9	--	--	--	--
neg_6026	6,10-Dodecadien-4-one,12-[5-hydroxy-4-methyl-2-[(3,4,6-tri-O-acetyl-b-D-galactopyranosyl)oxy]phenyl]-2,6,10-trimethyl-,(6E,10E)-	1815.30545300893	2372.3937304992	3516.29964783987	6142.81768419278	10773.1480574917	3024.7877677513	-1.37204053703013	0.207512442824668	0.962437931797263	unchanged	4.04578303073727	6,10-Ê®¶þ¶þÏ©-4-Íª£¬12-[5-ôÇ»ù-4-¼×»ù-2-[£¨3,4,6-Èý-O-ÒÒõ£»ù-b-D-ßÁà«°ëÈéÌÇ»ù£©Ñõ»ù]±½»ù]-2,6,10-Èý¼×»ù-£¨6E£¬10E£©-	Polyphenols	¶à·Ó	Phenolic Glycosides	·Óß°	632.738331794739	C34H48O11	677.32042345268	5.19176666666667	--	--	--	--	--	--	--	223385-06-6	--	--	--	--
neg_6031	(3R,4aR,10bR)-3-hydroxy-2,2-dimethyl-3,4,4a,10b-tetrahydro-2H-benzo[h]chromen-6(5H)-one	108.130800308362	81.9594398512999	85.0729727180555	7.06029028148718	11.2337697756909	5.7227556859816e-10	3.91084040859621	0.0040937899218042	1.41265486245037	up	0.0820002099814536	£¨3R£¬4aR£¬10bR£©-3-ôÇ»ù-2,2-¶þ¼×»ù-3,4,4a£¬10b-ËÄÇâ-2H-±½²¢[h]É«Ï©-6£¨5H£©-Íª	Ketones, Aldehydes,esters	Íª¡¢È©¡¢õ¥	Other	ÆäËû	246.3016	C15H18O3	537.249432106581	5.21318333333333	--	--	--	--	--	--	--	102828-05-7	--	--	--	--
neg_6040	L-Glutamic acid, N-[(2E,4E,6E,8E,10E,12E,14E)-16-[[(1S,2S)-1-carboxy-2-methylbutyl]amino]-1,16-dioxo-2,4,6,8,10,12,14-hexadecaheptaenyl]- (9CI)	34.25309405329	23.5789900306137	36.3705669212495	215.997172070703	229.889862054076	66.3180105103508	-2.4428818967614	0.116145513997674	1.15442088986996	unchanged	0.102588943854681	L-¹È°±Ëá£¬N-[£¨2E£¬4E£¬6E£¬8E£¬10E£¬12E£¬14E£©-16-[£¨1S£¬2S£©-1-ôÈ»ù-2-¼×»ù¶¡»ù]°±»ù]-1,16-¶þÑõ´ú-2,4,6,8,10,12,14-Ê®ÁùÍé»ù]-£¨9CI£©	Amino acids	°±»ùËá	Other	ÆäËû	514.567468166351	C27H34N2O8	535.206236630928	5.22031666666667	--	--	--	--	--	--	--	220379-21-5	--	--	--	--
neg_6042	(16alpha,20R,24S)-2,16,20,25-tetrahydroxy-24-methoxycucurbita-1,5-diene-3,11,22-trione 2-O-beta-D-glucopyranoside	580.600969092504	760.400051353201	919.01457300977	510.447295940684	1005.05897532846	503.038031550146	0.163017475554195	0.702413305525586	0.28617183376166	unchanged	1.58024535826484	£¨16alpha£¬20R£¬24S£©-2,16,20,25-ËÄôÇ»ù-24-¼×Ñõ»ùºùÂ«-1,5-¶þÏ©-3,11,22-ÈýÍª2-O-¦Â-D-ßÁà«ÆÏÌÑÌÇÜÕ	Lipid	Ö¬ÖÊ	Steroid	Àà¹Ì´¼	708.833	C37H56O13	753.371414121909	5.22031666666667	--	--	--	--	--	--	--	1345690-58-5	--	--	--	--
neg_6043	(3R)-5-{4'-[(1R,3R)-6,8-dihydroxy-1,3-dimethyl-1,2,3,4-tetrahydroisoquinolin-5-yl]-1,1'-dihydroxy-8,8'-dimethoxy-6,6'-dimethyl-2,2'-binaphthalen-4-yl}-8-methoxy-1,3-dimethyl-3,4-dihydroisoquinolin-6(2H)-one	10649.6463618273	12078.9161396778	22671.5268162313	8946.19675920133	18790.3484009844	1392.83242689597	0.640220260331073	0.441585938296011	0.563513523936725	unchanged	-5.84553115045222	£¨3R£©-5-{4'-[£¨1R£¬3R£©-6,8-¶þôÇ»ù-1,3-¶þ¼×»ù-1,2,3,4-ËÄÇâÒìà­ßø-5-»ù]-1,1'-¶þôÇ»ù-8,8'-¶þ¼×Ñõ»ù-6,6'-¶þ¼×»ù-2,2'-ÁªÝÁ-4-»ù}-8-¼×Ñõ»ù-1,3-¶þ¼×»ù-3,4-¶þÇâÒìà­ßø-6£¨2H£©-Íª	Others	ÆäËû	Quinoline and its derivatives	à­ßø¼°ÆäÑÜÉúÎï	768.89262	C47H48N2O8	813.334778013801	5.22031666666667	--	--	--	--	--	--	--	191539-54-5	--	--	--	--
neg_6048	(2R,6E,8S)-8-Hydroxy-2-methyl-2,3,4,5,8,9-hexahydrooxecin-10-one	2.77931023678242	0.271952606689842	2.53636899911717	64.4672061991781	28.1622463656668	241.238233142273	-5.9008956870548	0.238263643629578	0.920735707456514	unchanged	0.473359150923346	£¨2R£¬6E£¬8S£©-8-ôÇ»ù-2-¼×»ù-2,3,4,5,8,9-ÁùôÇ»ù-10-Íª	Ketones, Aldehydes,esters	Íª¡¢È©¡¢õ¥	Other	ÆäËû	184.232243537903	C10H16O3	427.233914043854	5.22746666666667	--	--	--	--	--	--	--	56020-71-4	--	--	--	--
neg_6049	Asebotoxin IV	375.745656215234	475.384105246359	417.695362535229	4870.1601244246	3245.29018765208	18120.3835115059	-4.3699734938966	0.21933060654201	0.954091040658278	unchanged	4.70596805578583	°¢Èû²¨¶¾ËØIV	Terpenoids	ÝÆÀà	Diterpene	¶þÝÆ	442.54302	C23H38O8	487.255359181344	5.2346	--	--	--	--	--	--	--	33476-73-2	--	--	--	--
neg_6050	Erythronolide A,10,11-didehydro-6-demethyl-9-deoxo-3,5,11-trideoxy-6,17-epoxy-4-hydroxy-6-O-methyl-3-oxo-(9CI)	362.03463793804	471.494860656644	256.642529474012	295.650422849653	239.837275659258	418.218323738024	0.192939276475211	0.606734896060837	0.395516317995651	unchanged	4.89988688272423	³àÞºÄÚõ¥A£¬10,11-¶þÇâ-6-ÍÑ¼×»ù-9-ÍÑÑõ-3,5,11-ÈýÍÑÑõ-6,17-»·Ñõ-4-ôÇ»ù-6-O-¼×»ù-3-Ñõ´ú-£¨9CI£©	Ketones, Aldehydes,esters	Íª¡¢È©¡¢õ¥	Polyketide	¾ÛÍª	398.49046	C21H34O7	443.230607581475	5.2346	--	--	--	--	--	--	--	104169-53-1	--	--	--	--
neg_6057	(¡À)7-epi Jasmonic Acid	190.145536114231	232.714686757517	159.729428547351	302.912466210621	271.749258711805	386.485286409425	-0.722277038919275	0.0449951797668227	1.21356292932324	down	0.481693658973242	--	--	--	--	--	--	C12H18O3	209.118419220106	5.24173333333333	--	--	--	--	--	--	--	--	--	--	--	--
neg_6058	2-(1'-hydroxy-6'-methyloctyl)-3-hydroxymethylbutanolide	649.372279648333	918.491988419336	388.043711339441	689.142772082485	355.7482838301	1368.99222109374	-0.303517419776543	0.679847491828382	0.31399584549201	unchanged	-8.81889760647299	2-£¨1¡¯-ôÇ»ù-6¡¯-¼×»ùÐÁ»ù£©-3-ôÇ¼×»ù¶¡´¼	Lipid	Ö¬ÖÊ	Fatty Acyls	Ö¬·¾õ£	258.354	C14H26O4	257.173555989655	5.24173333333333	--	--	--	--	--	--	--	1256782-20-3	--	--	--	--
neg_6060	h-thr-ser-oh	170.664693717136	156.023473746175	131.005016166606	115.055789990463	84.6498813114273	151.833849010171	0.380693919039828	0.208349458026613	0.894374529222208	unchanged	1.3386850241934	L-ËÕ°±õ£-L-Ë¿°±Ëá	Amino acids	°±»ùËá	Dipeptide	¶þëÄ	206.19	C7H14N2O5	457.17929776268	5.24173333333333	--	--	--	--	--	--	HMDB0029070	61043-86-5	Organic compounds	Organic acids and derivatives	Carboxylic acids and derivatives	Amino acids, peptides, and analogues
neg_6065	(1alpha,3beta,4beta,6alpha,11betaH)-1,3,4-Trihydroxy-12,6-eudesmanolide	768.025434441638	428.323899451353	250.023849568339	297.993886736722	131.278110348802	687.674039707776	0.372880348439431	0.650088605943901	0.346082968975991	unchanged	2.53577422287636	£¨1¦Á£¬3¦Â£¬4¦Â£¬6¦Á£¬11¦Â£©-1,3,4-ÈýôÇ»ù-12,6-èñÊ÷ÄÚõ¥	Lipid	Ö¬ÖÊ	Isoprene lipid	ÒìÎì¶þÏ©Ö¬ÖÊ	284.348	C15H24O5	283.155818007103	5.24886666666667	--	--	--	--	--	--	--	120163-09-9	--	--	--	--
neg_607	L-Serine	41.7653226452256	64.6418713335248	37.4881732925157	5.7227556859816e-10	5.7227556859816e-10	6.49798123229258	4.46888475777661	0.0261580178983983	1.35180252698168	up	8.52707546377568	L-Ë¿°±Ëá	Amino acids	°±»ùËá	Other	ÆäËû	105.09	C3H7NO3	104.036212362088	0.5828	C00065	Glycine, serine and threonine metabolism(ko00260);;Monobactam biosynthesis(ko00261);;Cysteine and methionine metabolism(ko00270);;Cyanoamino acid metabolism(ko00460);;D-Amino acid metabolism(ko00470);;Glycerophospholipid metabolism(ko00564);;Sphingolipid metabolism(ko00600);;Glyoxylate and dicarboxylate metabolism(ko00630);;Sulfur metabolism(ko00920);;Aminoacyl-tRNA biosynthesis(ko00970);;Metabol…	--	--	--	--	--	56-45-1	--	--	--	--
neg_6072	1H-Cyclonona[1,2-c:5,6-c']difuran-1,3,6,8(4H)- tetrone,10-butyl-5,9,10,11-tetrahydro-9- pentyl-	7.41160005830313	10.8377411992535	45.1382998888824	116.663119742625	142.129187683381	68.3662841646058	-2.36771667127544	0.0355182790438671	1.26082890730649	down	-2.83332920054302	1H-»·ÈÉ[1,2-c:5,6-c']¶þß»à«-1,3,6,8£¨4H£©-ËÄÍª£¬10-¶¡»ù-5,9,10,11-ËÄÇâ-9-Îì»ù-	Organic Acid	ÓÐ»úËá	Carboxylic Acids	ôÈËá	388.454127311707	C22H28O6	821.373180368513	5.24886666666667	--	--	--	--	--	--	--	110559-22-3	--	--	--	--
neg_6074	6H-Benzo[4,5]cyclodec[1,2-b]oxireno[c]furan-1(13aH)-one, 6,8,12-tris(acetyloxy)-2a,5,7,7a,8,9,10,11,11a,12-decahydro-7,10-dihydroxy-4,7a,11,13a-tetramethyl-, (2aS,3Z,6S,7R,7aS,8S,10S,11R,11aS,12S,12aS,13aR)-	406.019317374038	265.450749557989	302.046344766068	265.646386408569	216.694759145066	347.838101633518	0.229782432422847	0.448671751892358	0.55948994615782	unchanged	-1.21682285981355	6H-±½²¢[4,5]»·¹ï[1,2-b]Ñõ²¢[c]ß»à«-1£¨13aH£©-Íª£¬6,8,12-Èý£¨ÒÒõ£Ñõ»ù£©-2a£¬5,7,7a£¬8,9,10,11,11a£¬12-Ê®Çâ-7,10-¶þôÇ»ù-4,7a£¬11,13a-ËÄ¼×»ù-£¨2aS£¬3Z£¬6S£¬7R£¬7aS£¬8S£¬10S£¬11R£¬11aS£¬12S£¬12aS£¬13aR£©-	Terpenoids	ÝÆÀà	Terpene Lactones	ÝÆÄÚõ¥	524.55845465748	C26H36O11	1093.44845102958	5.26315	--	--	--	--	--	--	--	205581-12-0	--	--	--	--
neg_6075	2H-Oxecin-2-one,3,4,5,6,9,10-hexahydro-6-hydroxy-10-propyl-, (6S,7E,10R)-	4566.90104461185	4188.55748421036	3616.00571879372	1700.86586334786	1385.35820992559	2108.82803664293	1.2518061377395	0.00299038097448219	1.38792337491978	up	-5.21770882690286	2H-ÑõÔÓÐÁ-2-Íª£¬3,4,5,6,9,10-ÁùÇâ-6-ôÇ»ù-10-±û»ù-£¨6S£¬7E£¬10R£©-	Ketones, Aldehydes,esters	Íª¡¢È©¡¢õ¥	Other	ÆäËû	212.2854	C12H20O3	211.132861176836	5.25601666666667	--	--	--	--	--	--	--	172104-03-9	--	--	--	--
neg_6076	(-)-dehydrovomifoliol	130.93505208162	155.071763997163	120.920696634099	50.0762676139138	45.0873751941034	66.7564835925571	1.32948950417558	0.00428428124384224	1.38655691814438	up	1.89873699140604	£¨-£©-ÍÑÇâß»à«·Ó	Terpenoids	ÝÆÀà	Sesquiterpenoid	±¶°ëÝÆ	222.28022	C13H18O3	221.118739762023	5.25601666666667	--	--	--	--	--	--	--	39763-38-7	--	--	--	--
neg_6077	(3R,4S,6R,9R)-9-ethyl-3-(hydroxymethyl)-1,7-dioxaspiro[5.5]undecan-4-ol	4190.60560962905	4401.80736779792	3799.93132013842	1596.01747685185	1312.94777162301	2088.50650196143	1.31017881543629	0.00130767125689798	1.40775773290775	up	-5.76431843276005	£¨3R£¬4S£¬6R£¬9R£©-9-ÒÒ»ù-3-£¨ôÇ¼×»ù£©-1,7-¶þÑõÔÓÂÝ[5.5]Ê®Ò»Íé-4-´¼	Ketones, Aldehydes,esters	Íª¡¢È©¡¢õ¥	Other	ÆäËû	230.30068	C12H22O4	229.143206083464	5.25601666666667	--	--	--	--	--	--	--	83720-10-9	--	--	--	--
neg_6078	(+)-1alpha-hydroxyisoondetianone	1375.20584664721	1495.96536533979	1243.29246943354	543.578966481344	425.19090285808	737.688625189424	1.26969906342156	0.00277258469693995	1.38846947066986	up	-1.42377605998733	£¨+£©-1¦Á-ôÇ»ùÒì±ûÍª	Ketones, Aldehydes,esters	Íª¡¢È©¡¢õ¥	Other	ÆäËû	194.27	C12H18O2	239.128606287766	5.25601666666667	--	--	--	--	--	--	--	122872-02-0	--	--	--	--
neg_6079	9-OxoOTrE	2281.39305525595	1858.76917993763	1739.68719820031	842.422841737428	648.335412680997	1068.68702479536	1.19994805019758	0.00711595117828052	1.35524099942419	up	0.89099368519779	--	--	--	--	--	--	C18H28O3	291.196828676421	5.25601666666667	--	--	--	--	--	--	--	--	--	--	--	--
neg_6083	(10E,15Z)-9,12,13-trihydroxyoctadeca-10,15-dienoic acid	1011663.45715464	838422.764241443	767667.931996492	462229.833347799	373671.912599899	565116.961876776	0.901853392589149	0.0131011717431479	1.31801735612841	up	-4.91340799668365	£¨10E£¬15Z£©-9,12,13-ÈýôÇ»ùÊ®°ËÌ¼-10,15-¶þÏ©Ëá	Organic Acid	ÓÐ»úËá	Carboxylic Acids	ôÈËá	328.444	C18H32O5	327.216084988827	5.25601666666667	--	--	--	--	--	--	HMDB0035919	95341-44-9	Organic compounds	Lipids and lipid-like molecules	Fatty Acyls	Lineolic acids and derivatives
neg_6090	NCGC00381138-01_C20H30O5_Oxacyclotetradeca-7,11-diene-2,6,10-trione, 14-ethyl-13-hydroxy-3,5,7,9,13-pentamethyl-, (7E,11E)-	6959.39975561101	6508.88908301427	5072.6811536185	3650.4697231591	3089.85332387519	4786.4534759817	0.685727604213523	0.0374239192272316	1.21456483377851	up	-2.12992820754738	NCGC00381138-01_C20H30O5_Ñõ»¯»·ÎìÏ©-7,11-¶þÏ©-2,6-10-ÈýÍª£¬14-ÒÒ»ù-13-ôÇ»ù-3,5,7,9,13-Îå¼×»ù-£¬£¨7E£¬11E£©-	Others	ÆäËû	Other	ÆäËû	350.4	C20H30O5	395.204326759362	5.25601666666667	--	--	--	--	--	--	--	--	--	--	--	--
neg_6114	plantagoamidinic acid B	18.4407365641298	21.0287227802883	61.4995478908478	64.0248743823865	120.856007162957	12.6801279824629	-0.968385724954274	0.421336255362904	0.621674582647294	unchanged	-2.70438057479566	³µÇ°²Ý°·ËáB	Organic Acid	ÓÐ»úËá	Hydroxy Acids	ôÇ»ùËá	243.303	C11H21N3O3	545.32911890798	5.28456666666667	--	--	--	--	--	--	--	1308845-63-7	--	--	--	--
neg_6119	Streptovaricin U	31.4438236049921	33.6769572098972	6.5862690379577	149.403408324496	307.883838896341	65.9410776947562	-2.8672537740515	0.166156729256136	1.05218326072206	unchanged	-5.67717548965857	Á´Ã¹ËØU	Terpenoids	ÝÆÀà	Diterpene	¶þÝÆ	655.774971723557	C36H49NO10	676.306594136359	5.28456666666667	--	--	--	--	--	--	--	74200-47-8	--	--	--	--
neg_6120	cyclo(-Leu1-Trp2-Pro3-Gly4-Gly5-Ser6-Ser7-)	34.7778898992285	36.8296062899299	47.3217434846213	423.558744959689	958.796059913104	238.887391954011	-3.76892426913827	0.146120199489862	1.09935670660985	unchanged	6.13972756003233	»·£¨-Leu1-Trp2-Pro3-Gly4-Gly5-Ser6-Ser7-£©	Amino acids	°±»ùËá	Other	ÆäËû	684.74	C32H44N8O9	719.29672788307	5.28456666666667	--	--	--	--	--	--	--	1039076-71-5	--	--	--	--
neg_6124	2-1-(hydroxymethyl)cyclohexylacetic acid	98.8366529946975	90.5287127371986	115.344629977739	62.3475545869162	57.7376193080163	62.3040624170576	0.740416235514663	0.0263502436821667	1.3551695109397	up	-1.1872296287995	2-1-£¨ôÇ¼×»ù£©»·¼º»ùÒÒËá	Organic Acid	ÓÐ»úËá	Carboxylic Acids	ôÈËá	172.22154	C9H16O3	171.102463605775	5.2917	--	--	--	--	--	--	--	7491-42-1	--	--	--	--
neg_6152	9,13,15-Octadecatrienoicacid, 14,18-dihydroxy-12-oxo-, (9Z,13Z,15E)-	35.459880930863	13.4134190416196	17.1604194759919	17.8729031939661	2.77135568203668	63.1451280110617	-0.343564607525121	0.783184574159398	0.215675703427303	unchanged	-1.74012866420527	9,13,15-Ê®°ËÌ¼ÈýÏ©Ëá£¬14,18-¶þôÇ»ù-12-Ñõ´ú-£¨9Z£¬13Z£¬15E£©-	Lipid	Ö¬ÖÊ	Fatty Acyls	Ö¬·¾õ£	324.41192	C18H28O5	323.185833425055	5.3274	--	--	--	--	--	--	--	130523-93-2	--	--	--	--
neg_6159	(+)-Selin-3-en-alpha,11-dihydroxy-2-on	1280.34973462541	882.518660359169	808.262309844782	792.440116050986	514.761694468325	1002.04954137684	0.36358686035438	0.33927184207924	0.691475970443071	unchanged	-0.61973850371874	£¨+£©-Selin-3-en-alpha£¬11-¶þôÇ»ù-2-on	Lipid	Ö¬ÖÊ	Isoprene lipid	ÒìÎì¶þÏ©Ö¬ÖÊ	252.349	C15H24O3	251.165111915325	5.34166666666667	--	--	--	--	--	--	--	70902-19-1	--	--	--	--
neg_616	D-glycero-D-gulo-Heptonicacid	221.662760075987	172.287938856165	189.450723768516	410.587103107258	281.122444154542	493.56684181766	-1.02266270413531	0.0762612390897888	1.21642704191052	unchanged	-3.866145972544	D-¸ÊÓÍ-D-¹ÅÂå¸ýËá	Sugars	ÌÇÀà	Sugar Acids	ÌÇËá	226.18126	C7H14O8	225.060716958219	0.5828	--	--	--	--	--	--	--	87-74-1	--	--	--	--
neg_6163	(3aS,12aS)-5c-Aethyl-4t-hydroxy-3t-methyl-11c-((2S)-4c-methyl-5-oxo-tetrahydro-[2r]furyl)-(3ar)-3,3a,4,5,6,7,8,9,11,12-decahydro-azepino[3,2,1-hi]furo[2,3-d]indol	161.094264460588	251.449825640625	95.5255206618179	1568.00997556753	1178.91894036753	692.248768282762	-2.75896557453965	0.0570473513236976	1.2750274613335	unchanged	-3.95025965504153	£¨3aS£¬12aS£©-5c-ÒÒ»ù-4t-ôÇ»ù-3t-¼×»ù-11c-£¨£¨2S£©-4c-¼×»ù-5-Ñõ´ú-ËÄÇâ-[2r]ß»à«»ù£©-£¨3ar£©-3,3a£¬4,5,6,7,8,9,11,12-Ê®ÇâµªÔÓ[3,2,1-hi]ß»à«[2,3-d]ßÅßá	Others	ÆäËû	Indole And Its Derivatives	ßÅßá¼°ÆäÑÜÉúÎï	389.485	C22H31NO5	823.435574021652	5.34166666666667	--	--	--	--	--	--	--	20675-62-1	--	--	--	--
neg_618	Temozolomide	241.490937769897	112.653477722249	59.86501476541	28.4323287453785	12.9914214759865	129.52550607226	1.27609548322412	0.290138253031917	0.762729218784347	unchanged	-5.50892829372335	ÌæÄªßò°·	Others	ÆäËû	Other	ÆäËû	194.150839328766	C6H6N6O2	229.023555724029	0.575666666666667	--	--	--	--	--	--	HMDB0014991	85622-93-1	Organic compounds	Organoheterocyclic compounds	Imidazotetrazines	--
neg_6185	(+-)-4-Megastigmen-3,9-dion	157.124600740503	323.046939704747	158.949684802921	207.805370811558	160.381819266044	258.691823682118	0.02790256715717	0.951590550257208	0.0560120632623108	unchanged	7.31401970727789	£¨+-£©-4Õ×Ìà-3,9-¶þÍª	Terpenoids	ÝÆÀà	Sesquiterpenoid	±¶°ëÝÆ	208.297	C13H20O2	253.146055136879	5.3838	--	--	--	--	--	--	--	52670-94-7	--	--	--	--
neg_6187	10-O-beta-D-glucopyranosideoplopanone	5.70374654343685	8.28402203884704	20.0593304567081	118.497094075319	88.970255125137	394.438269987704	-4.14393350062661	0.190837852945819	1.00484348368195	unchanged	4.78315190966666	10-O-¦Â-D-ßÁà«ÆÏÌÑÌÇÜÕ±ûÍª	Terpenoids	ÝÆÀà	Sesquiterpenoid	±¶°ëÝÆ	400.506	C21H36O7	445.246220799354	5.3838	--	--	--	--	--	--	--	854275-80-2	--	--	--	--
neg_6190	Purpureaglycoside A	4.33640096797558	2.0237146291763	0.389793577264624	72.126137325277	47.18707046748	1020.21495779264	-7.39935277898698	0.359660846442344	0.732017519373447	unchanged	5.27160122719709	×Ï»¨ÑóµØ»ÆÜÕA	Lipid	Ö¬ÖÊ	Steroid	Àà¹Ì´¼	927.079660000001	C47H74O18	971.490602467983	5.3838	--	--	--	--	--	--	--	19855-40-4	--	--	--	--
neg_6194	Azacyclotridecan-2-one	1967.74171794034	2961.72474054408	1671.20866179706	1442.85645517176	1520.52293424613	2040.22801464556	0.399644995200515	0.309866081227575	0.760672282335062	unchanged	-5.06231925559829	µªÔÓ»·Ê®ÈýÍé-2-Íª	Others	ÆäËû	Other	ÆäËû	197.32	C12H23NO	242.175169054164	5.39093333333333	--	--	--	--	--	--	--	947-04-6	--	--	--	--
neg_6199	Trillikamtoside Q	394.980269557854	240.75601628377	238.74561461111	662.558289859521	442.295939168738	954.560742147422	-1.23573413219679	0.104297744156951	1.12687392919159	unchanged	-8.2124426414385	Trillikamtoside Q	Steroids	çÞÌå	Other	ÆäËû	1061.08	C49H72O25	1105.42576189602	5.39806666666667	--	--	--	--	--	--	--	2098642-70-5	--	--	--	--
neg_6206	Lyciumin A	360.953481445773	186.637281301787	315.430993681778	364.47334123954	298.626495259068	284.967810005073	-0.135593072322761	0.658521057764893	0.346258227788059	unchanged	1.67162912549071	Lyciumin A	Amino acids	°±»ùËá	Peptide	ëÄ	873.907	C42H51N9O12	908.336579357061	5.39806666666667	--	--	--	--	--	--	HMDB0038672	125708-06-7	Organic compounds	Organic acids and derivatives	Carboxylic acids and derivatives	Amino acids, peptides, and analogues
neg_6218	stilbostemin H 3'-beta-D-glucopyranoside	47496.1783212393	21371.7021435617	33292.2582385711	22288.8146926719	13357.3843418142	20856.0204095766	0.85445294515299	0.171716944353161	0.991676756211877	unchanged	-0.208023337040162	stilbostemin H 3¡¯-¦Â-D-ßÁà«ÆÏÌÑÌÇÜÕ	Ketones, Aldehydes,esters	Íª¡¢È©¡¢õ¥	Polyketide	¾ÛÍª	420.453	C22H28O8	885.354863765047	5.40521666666667	--	--	--	--	--	--	--	877822-76-9	--	--	--	--
neg_6223	(-)-deacetylumuravumbolide	389.184165495988	241.042961800084	372.526081748058	82.0907480429029	52.1672827564803	75.9094097644188	2.25435549574639	0.0264028936158615	1.35657852069346	up	-1.67201805914903	£¨-£©-ÍÑÒÒõ£»ùÎÚÀ­ÎÚÄ·ÄÚõ¥	Ketones, Aldehydes,esters	Íª¡¢È©¡¢õ¥	Lactones	ÄÚõ¥	210.27	C12H18O3	209.117966670151	5.41948333333333	--	--	--	--	--	--	--	72620-14-5	--	--	--	--
neg_6224	3,11,12-Trihydroxy-1(10)-spirovetiven-2-one	203.839218919247	225.959893518348	219.908285982968	44.6430590077222	39.8870132305498	61.809297074671	2.1504721873789	5.73111969788585e-05	1.43545520325969	up	-0.939279678912655	3,11,12-ÈýôÇ»ù-1£¨10£©-ÂÝÎ¬Íª-2-Íª	Terpenoids	ÝÆÀà	Sesquiterpenoid	±¶°ëÝÆ	268.349	C15H24O4	313.165410233675	5.41948333333333	--	--	--	--	--	--	HMDB0038154	84321-96-0	Organic compounds	Lipids and lipid-like molecules	Prenol lipids	Sesquiterpenoids
neg_6225	1,5-endoperoxy-2-hydroperoxycarot-3-ene-4-carbaldehyd	31.4751670214713	45.3138377139635	6.37718901268623	135.581944146925	197.548413195573	58.9003965488472	-2.23689772373174	0.114870184355174	1.12490104159984	unchanged	-4.00912080907068	1,5-ÄÚ¹ýÑõ»¯Îï-2-Çâ¹ýÑõ»¯Îï-3-Ï©-4-¼×È©	Ketones, Aldehydes,esters	Íª¡¢È©¡¢õ¥	Other	ÆäËû	282.332	C15H22O5	317.114993943038	5.41948333333333	--	--	--	--	--	--	--	133303-03-4	--	--	--	--
neg_6236	2(5H)-Furanone, 5-[(1S,7S)-1,7-dihydroxyoctyl]-, (5S)-	18178.9418489649	12358.4791878964	17229.7430555534	2818.48871117324	1840.95958178009	1884.24404041615	2.86784240403463	0.01456892769628	1.39401611148343	up	-7.24530771727954	(2S)-2-[(1S,7S)-1,7-dihydroxyoctyl]-2H-furan-5-one	Lipid	Ö¬ÖÊ	Fatty Alcohol	Ö¬·¾´¼	228.284804344177	C12H20O4	227.127229770966	5.42663333333333	--	--	--	--	--	--	--	164521-26-0	--	--	--	--
neg_6240	(8S,11S,14S)-14-[[2-[[(2R)-2-[[(2R)-2-[acetyl(methyl)amino]-3-hydroxypropanoyl]amino]propanoyl]amino]acetyl]-methylamino]-3,18-dihydroxy-11-methyl-10,13-dioxo-9,12-diazatricyclo[13.3.1.12,6]icosa-1(18),2,4,6(20),15(19),16-hexaene-8-carboxylic acid	36.9242121802828	6.09623754269766	6.22819861977934	54.8416394359836	50.7901480189081	4.26933897257934	-1.15805013857477	0.361611581471941	0.674341669996946	unchanged	2.58935812183977	£¨8S£¬11S£¬14S£©-14-[[2-[£¨2R£©-2-[£¨2R£©-2-[ÒÒõ££¨¼×»ù£©°±»ù]-3-ôÇ»ù±ûõ£»ù]°±»ù]±ûõ£»ù]°±»ù]ÒÒõ£»ù]-¼×°·»ù]-3,18-¶þôÇ»ù-11-¼×»ù-10,13-¶þÑõ´ú-9,12-¶þµªÔÓ»·[13.3.1.12,6]icosa-1£¨18£©£¬2,4,6£¨20£©£¬15£¨19£©£¬16-¼ºÏ©-8-ôÈËá	Organic Acid	ÓÐ»úËá	Carboxylic Acids	ôÈËá	684.693608283997	C32H40N6O11	683.270001529099	5.43376666666667	--	--	--	--	--	--	--	459644-20-3	--	--	--	--
neg_6242	Shizukaol G	8.07135021669864	23.6719222689398	143.904513356224	517.354595507088	746.144636250968	140.486850645736	-2.99877133874947	0.139534676063322	1.08368380151626	unchanged	-8.53429307531535	ÒøÏß²Ý´¼G	Terpenoids	ÝÆÀà	Sesquiterpenoid	±¶°ëÝÆ	748.77	C40H44O14	769.241387922932	5.42663333333333	--	--	--	--	--	--	--	165171-11-9	--	--	--	--
neg_6243	3-Hydroxy-2-methylbenzoic Acid	8.52359991017424	5.69408904573743	7.33803180803873	4.43858689893192	2.3853984766419	1249.31028182036	-5.86477606770284	0.426163147043156	0.639980288592381	unchanged	9.06904314940862	3-ôÇ»ù-2-¼×»ù±½¼×Ëá	Organic Acid	ÓÐ»úËá	Benzoic Acids	±½¼×Ëá	152.1473	C8H8O3	303.090169646329	5.4409	--	--	--	--	--	--	--	603-80-5	--	--	--	--
neg_6246	N-3-Benzoyl-cycloxobuxidin-F	24.8195371085686	39.1527506716029	37.5749478049022	147.567681703859	310.63148159011	10.6861100750726	-2.20708400220739	0.293214218068231	0.837830507097989	unchanged	-5.01922118395321	N-3-±½¼×õ£»ù-»·Ñõ»¯²¼Î÷¶¡-F	Lipid	Ö¬ÖÊ	Isoprene lipid	ÒìÎì¶þÏ©Ö¬ÖÊ	536.745	C33H48N2O4	535.351439478658	5.4409	--	--	--	--	--	--	--	14155-75-0	--	--	--	--
neg_6252	2,4-Tetradecadienamide,N-[(1S,2R)-2-hydroxy-1-[[[(3E,5S,8S,10S)-10-hydroxy-5-methyl-2,7-dioxo-1,6-diazacyclododec-3-en-8-yl]amino]carbonyl]propyl]-,(2E,4E)- (9CI)	1095.9702019818	895.309233268562	1229.57018991041	3136.68009269867	7005.27903329358	331.855142570355	-1.70127371596965	0.337753711894465	0.771059566078625	unchanged	-3.51669184310669	2,4-Ê®ËÄÌ¼¶þÏ©õ£°·£¬N-[£¨1S£¬2R£©-2-ôÇ»ù-1-[£¨3E£¬5S£¬8S£¬10S£©-10-ôÇ»ù-5-¼×»ù-2,7-¶þÑõ´ú-1,6-¶þµªÔÓ»·Ê®¶þÍé»ù-3-Ï©-8-»ù]°±»ù]ôÊ»ù]±û»ù]£¬£¨2E£¬4E£©-£¨9CI£©	Organic Acid	ÓÐ»úËá	Carboxylic Acids	ôÈËá	548.71462	C29H48N4O6	593.353659741976	5.44803333333333	--	--	--	--	--	--	--	108351-52-6	--	--	--	--
neg_6279	Bis(deacyl)bryostatin 1; 7-O-(2,2-Dimethylpropanoyl)	181.180924774919	208.316323456793	154.191356038969	5813.5899437209	3942.73703787356	3675.56843732451	-4.62673850282363	0.0235935858523588	1.3751686890288	down	-7.86995252041324	Ë«£¨ÍÑõ£»ù£©Ì¦ÞºÒÖËØ1£»7-O-£¨2,2-¶þ¼×»ù±ûõ£»ù£©	Ketones, Aldehydes,esters	Íª¡¢È©¡¢õ¥	Polyketide	¾ÛÍª	824.947975158691	C42H64O16	823.405671391621	5.4766	--	--	--	--	--	--	--	136448-57-2	--	--	--	--
neg_6286	19-Norlanosta-5,23-diene-3,11,22-trione,25-(acetyloxy)-2-(b-D-glucopyranosyloxy)-16,20-dihydroxy-9-methyl-, (2b,9b,10a,16a,23E)-	3673.12269353853	1894.01762598804	3557.95621711469	11517.6404641009	16726.8324945338	2732.65831754708	-1.76329181880798	0.21456604663183	0.960311696188056	unchanged	6.44445796182423	--	--	--	--	--	--	C38H56O13	765.371975253261	5.49086666666667	--	--	--	--	--	--	--	--	--	--	--	--
neg_6290	2,4,8-Tetradecatrienamide,N-[(1S,2R)-2-hydroxy-1-[[[(3E,5S,8S,10S)-10-hydroxy-5-methyl-2,7-dioxo-1,6-diazacyclododec-3-en-8-yl]amino]carbonyl]propyl]-,(2E,4E,8E)- (9CI)	279.013562802581	384.262342233904	343.259468715414	1014.03006214046	2168.06009031046	259.577103184281	-1.77370974736871	0.280895808936999	0.857569476351765	unchanged	3.28364773311401	2,4,8-Ê®ËÄÌ¼ÈýÏ©õ£°·£¬N-[£¨1S£¬2R£©-2-ôÇ»ù-1-[£¨3E£¬5S£¬8S£¬10S£©-10-ôÇ»ù-5-¼×»ù-2,7-¶þÑõ´ú-1,6-¶þµªÔÓ»·Ê®¶þÍé-3-Ï©-8-»ù]°±»ù]ôÊ»ù]±û»ù]£¬£¨2E£¬4E£¬8E£©-£¨9CI£©	Amino acids	°±»ùËá	Dipeptide	¶þëÄ	546.69874	C29H46N4O6	591.34173207558	5.498	--	--	--	--	--	--	--	108351-51-5	--	--	--	--
neg_6291	Formamide,N,N'-[(5S,9S,11R,12E,14E,17S,25S,29S,31R,32E,34E,37S)-3,9,23,29-tetrahydroxy-11,17,31,37-tetramethoxy-4,4,24,24-tetramethyl-7,27-dioxo-6,20,26,40-tetraoxa-41,42-diazatricyclo[36.2.1.118,21]dotetraconta-1(41),12,14,18,21(42),32,34,38-octaene-5,25-diyl]bis[(1E,4R,5R,9S,10S)-4,10-dimethoxy-5,9-dimethyl-6-oxo-1-undecene-11,1-diyl]bis[N-methyl-	1109.62949838068	773.558049303775	1691.20715241734	107.47951217233	451.315069398711	22.6372316594692	2.62001703551956	0.046429094600216	1.23462018911384	up	0.550569969338239	¼×õ£°·£¬N£¬N¡¯-[£¨5S£¬9S£¬11R£¬12E£¬14E£¬17S£¬25S£¬29S£¬31R£¬32E£¬34E£¬37S£©-3,9,23,29-ËÄôÇ»ù-11,17,31,37-ËÄ¼×Ñõ»ù-4,4,24,24-ËÄ¼×»ù-7,27-¶þÑõ´ú-6,20,26,40-ËÄÑõ´ú-41,42-¶þµªÔÓ»·[36.2.1.118,21]¶àÌØÀ­¿µ-1£¨41£©£¬12,14,18,21£¨42£©£¬32,34,38-ÐÁÏ©-5,25-¶þõ£»ù]Ë«[£¨1E£¬4R£¬5R£¬9S£¬10S£©-4,10-¶þ¼×Ñõ»ù-5,9-¶þ¼×»ù-6-Ñõ´ú-1-Ê®Ò»Ï©-11,1-¶þõ£»ù]Ë«[N-¼×»ù-	Others	ÆäËû	Other	ÆäËû	734.91638	C39H62N2O11	769.405166471154	5.498	--	--	--	--	--	--	--	150346-23-9	--	--	--	--
neg_6294	(2-hexylcyclopropyl)acetic acid	8907.25241408264	5855.8051749446	8971.98039895911	1860.1665993876	1157.36922987434	1361.76427673006	2.43824613507649	0.0209428780337465	1.37183053748432	up	-8.37217374592118	£¨2-¼º»ù»·±û»ù£©ÒÒËá	Organic Acid	ÓÐ»úËá	Carboxylic Acids	ôÈËá	184.275	C11H20O2	183.137511743452	5.50515	--	--	LMFA01140032	Fatty Acyls [FA]	Fatty Acids and Conjugates [FA01]	Carbocyclic fatty acids [FA0114]	--	35936-15-3	--	--	--	--
neg_6295	(+)-7-Isojasmonic acid	773.491179487337	529.852279231402	799.982657373259	243.067955750517	158.726603146617	251.604154629696	1.68663703473115	0.0209487156422114	1.35040686105353	up	-1.52472895544813	£¨+£©-7-ÒìË®ÑîËá	Lipid	Ö¬ÖÊ	Fatty Acyls	Ö¬·¾õ£	210.27	C12H18O3	209.117997619362	5.50515	C16317	alpha-Linolenic acid metabolism(ko00592);;Metabolic pathways(ko01100);;Biosynthesis of secondary metabolites(ko01110)	--	--	--	--	--	62653-85-4	--	--	--	--
neg_6300	Traumatic Acid	53961.6025634784	37417.6952296453	51661.5935872428	10796.0497761982	7127.54206039912	8516.21511823104	2.43564408359237	0.01429287245658	1.39226692756591	up	-6.83716968925157	·´Ê½-2-Ê®¶þÌ¼Ï©¶þËá	Organic Acid	ÓÐ»úËá	Carboxylic Acids	ôÈËá	228.28	C12H20O4	227.127322882008	5.50515	C16308	alpha-Linolenic acid metabolism(ko00592);;Biosynthesis of secondary metabolites(ko01110)	LMFA01170002	Fatty Acyls [FA]	Fatty Acids and Conjugates [FA01]	Dicarboxylic acids [FA0117]	HMDB0000933	6402-36-4	Organic compounds	Lipids and lipid-like molecules	Fatty Acyls	Fatty acids and conjugates
neg_6305	Cyclopropanecarboxylicacid,N-[(3-hydroxy-2-quinolinyl)carbonyl]-D-seryl-L-alanyl-(3S)-3-mercapto-N-methyl-S-(1-methylethyl)-L-cysteinyl-2-methyl-1-(methylamino)-,(4&reg;1'),(4'&reg;1)-dilactone withN-[(3-hydroxy-2-quinolinyl)carbonyl]-D-seryl-L-alanyl-N-methyl-L-cysteinyl-(1S,2S)-2-methyl-1-(methylamino)cyclopropanecarboxylicacid, cyclic (3&reg;3')-thioether,(1S,2S)-	674.027498604987	146.968552009451	429.229602966957	98.5461034477013	89.9000174394239	48.4123501196449	2.40009133632225	0.15546769538579	1.06634728619924	unchanged	-0.587558360769917	»·±ûÍéôÈËá£¬N-[£¨3-ôÇ»ù-2-à­ßø»ù£©ôÊ»ù]-D-Ë¿°±Ëá-L-±û°±õ£»ù-£¨3S£©-3-ÛÏ»ù-N-¼×»ù-S-£¨1-¼×»ùÒÒ»ù£©-L-°ëë×°±õ£»ù-2-¼×»ù-1-£¨¼×°·»ù£©-£¬£¨4'1'£©£¬£¨4'1£©-¶þÄÚõ¥ÓëN-[£¨3-ôÇ»ù-2-à­ßø»ù£©ôÊ»ù]-D-Ë¿°±Ëá-L-±û°±õ£»ù-N-¼×»ù-L-°ëë×°±õ£»ù-£¨1S£¬2S£©-2-¼×»ù-1-£¨¼×°·»ù£©»·±ûÍéôÈËáIcacid£¬»·×´£¨3&reg£»3¡¯£©-ÁòÃÑ£¬£¨1S£¬2S£©-	Organic Acid	ÓÐ»úËá	Other	ÆäËû	1155.30114	C55H66N10O14S2	1189.38886184925	5.51941666666667	--	--	--	--	--	--	--	120832-02-2	--	--	--	--
neg_6315	18-Norpicras-2-en-1-one, 12-(acetyloxy)-16-(¦Â-D-glucopyranosyloxy)-11,13-dihydroxy-2-methoxy-, (11¦Á,12¦Â,16¦Á)- (9CI)	703.107652396798	361.835685972906	445.504944641682	539.6341582439	391.261333485748	503.909177474353	0.0741224424628726	0.837656174983388	0.162374558046297	unchanged	-1.46121103078339	18-È¥¼×Ñõ»ù-2-Ï©-1-Íª£¬12-£¨ÒÒõ£Ñõ»ù£©-16-£¨¦Â-D-ßÁà«ÆÏÌÑÌÇ»ùÑõ»ù£©-11,13-¶þôÇ»ù-2-¼×Ñõ»ù-£¨11¦Á£¬12¦Â£¬16¦Á£©-£¨9CI£©	Lipid	Ö¬ÖÊ	Isoprene lipid	ÒìÎì¶þÏ©Ö¬ÖÊ	586.625290393829	C28H42O13	585.254408315927	5.5337	--	--	--	--	--	--	--	141238-30-4	--	--	--	--
neg_6316	Taxayuntin G	52.8096214572647	27.39058909139	36.7187494854703	61.3429296098229	32.1579870963303	39.7070586856244	-0.188171559751106	0.661289498157646	0.327312517189207	unchanged	3.7195990338959	Taxayuntin G	Lipid	Ö¬ÖÊ	Isoprene lipid	ÒìÎì¶þÏ©Ö¬ÖÊ	570.625890254974	C28H42O12	615.267950818574	5.52656666666667	--	--	--	--	--	--	--	162558-97-6	--	--	--	--
neg_6331	mycenaaurin A	73.6311422538139	94.5659762072663	122.35230060071	618.67102747018	769.303797117739	226.782605368713	-2.47446198330504	0.110982079846312	1.16563308936318	unchanged	7.57969143000195	¾úË¿ÌåËØA	Organic Acid	ÓÐ»úËá	Carboxylic Acids	ôÈËá	668.77372	C36H48N2O10	703.305362786523	5.54083333333333	--	--	--	--	--	--	--	1239475-80-9	--	--	--	--
neg_6332	micropeptin MZ925	205.43681874819	145.172478570459	95.5215169318264	198.877097291131	100.200284152105	320.793349945565	-0.474500586969147	0.477171453938404	0.538337358424365	unchanged	0.826219480308834	Î¢Á¿ëÄMZ925	Amino acids	°±»ùËá	Dipeptide	¶þëÄ	926.045	C40H63N9O14S	960.391684638734	5.54083333333333	--	--	--	--	--	--	--	1207348-74-0	--	--	--	--
neg_6341	7-Oxo-11-dodecenoic acid	509.598812504918	596.220188139893	304.803992669438	486.826034538914	279.317857302289	1179.65662896611	-0.464031354666489	0.586465180114957	0.425780442029132	unchanged	-2.3638664531594	--	--	--	--	--	--	C12H20O3	211.133466594509	5.55511666666667	--	--	LMFA01060182	Fatty Acyls [FA]	Fatty Acids and Conjugates [FA01]	Oxo fatty acids [FA0106]	--	--	--	--	--	--
neg_6354	(1R)-3-[(1S,4S,6R)-4-Hydroxy-2,2,6-trimethylcyclohexyl]-1-methylpropyl ¦Â-D-glucopyranoside	652.102559582476	888.772841494877	432.080846030606	588.502848354398	369.471704539311	1369.14843232031	-0.238188494423164	0.746963714367246	0.248301718002468	unchanged	1.22590492357286	£¨1R£©-3-[£¨1S£¬4S£¬6R£©-4-ôÇ»ù-2,2,6-Èý¼×»ù»·¼º»ù]-1-¼×»ù±û»ù¦Â-D-ßÁà«ÆÏÌÑÌÇÜÕ	Lipid	Ö¬ÖÊ	Fatty Acyls	Ö¬·¾õ£	376.48494720459	C19H36O7	397.221232553391	5.55511666666667	--	--	--	--	--	--	--	346616-70-4	--	--	--	--
neg_6362	(+-)-2,16-Dihydroxy-9-oxohexadecanoic acid	1141.81282865398	499.715261286615	685.490442274455	373.015384324794	258.428301110985	302.353230829027	1.31730197091306	0.131384390460702	1.10736392341254	unchanged	-0.158036680515465	£¨+-£©-2,16-¶þôÇ»ù-9-Ñõ´úÊ®ÁùÍéËá	Lipid	Ö¬ÖÊ	Fatty Acids	Ö¬·¾Ëá	302.4064	C16H30O5	301.201999867742	5.56938333333333	--	--	--	--	--	--	--	156574-19-5	--	--	--	--
neg_6364	Narbonolide	180.967737044249	270.995282213321	98.9703583623978	143.800441780582	61.4108207747692	385.261068864355	-0.0999915893929916	0.911563513924906	0.0810339923981609	unchanged	-1.19423900115736	ÄÉ²©ÅµÄÚõ¥	Others	ÆäËû	Other	ÆäËû	352.465	C20H32O5	387.193954783239	5.56938333333333	C11997	Metabolic pathways(ko01100);;Biosynthesis of secondary metabolites(ko01110)	--	--	--	--	--	32885-75-9	--	--	--	--
neg_6369	(2Xi,3S)-3r,5t-diethyl-2-methyl-5c-pent-1-enyl-tetrahydro-furan-2-ol	545.580887221557	651.539573216363	110.604987081822	705.267514039581	329.64877581184	1461.69494698195	-0.932911503819818	0.366253390247587	0.673615981801725	unchanged	-1.60563785402969	£¨2Xi£¬3S£©-3r£¬5t-¶þÒÒ»ù-2-¼×»ù-5c-Îì-1-Ï©»ù-ËÄÇâß»à«-2-´¼	Alcohols	´¼Àà	Other	ÆäËû	226.355	C14H26O2	271.191119758447	5.57653333333333	--	--	--	--	--	--	--	68914-59-0	--	--	--	--
neg_6382	(3R,5Z)-3-hydroxydodec-5-enoic acid	23897.2891265466	26481.5807275422	18908.8207569327	36594.1351957506	21073.4017880457	36265.4065901464	-0.439032148215055	0.246061019952969	0.846332331441989	unchanged	-6.87034996928715	£¨3R£¬5Z£©-3-ôÇ»ùÊ®¶þÌ¼ÎåÏ©Ëá	Organic Acid	ÓÐ»úËá	Hydroxy Acids	ôÇ»ùËá	214.30128	C12H22O3	213.148146799406	5.59793333333333	--	--	--	--	--	--	--	88456-81-9	--	--	--	--
neg_6390	ceanothetric acid	3076.64693246634	5770.63036972843	756.309761807334	9355.17431516325	6551.56761749311	13597.6618039876	-1.61928502590604	0.0639214840484378	1.14679534077264	unchanged	7.04092903109438	ceanothetric acid	Terpenoids	ÝÆÀà	Triterpenoids	ÈýÝÆ	516.308	C30H44O7	561.307757921753	5.59793333333333	--	--	--	--	--	--	--	--	--	--	--	--
neg_6392	3-O-beta-D-Glucopyranoside),6-Ac-3,6,8,14-Tetrahydroxybufa-20,22-dienolide	21.9318434946812	8.72220887020672	19.1292148444091	414.273015181589	415.502756128411	214.797052391575	-4.39110834940252	0.0377311978568219	1.33969634456286	down	9.07526939640981	3-O-¦Â-D-ßÁà«ÆÏÌÑÌÇÜÕ£©£¬6-?õ£»ù-3,6,8,14-ËÄôÇ»ùbufa-20,22-¶þÏ©ÄÚõ¥	Lipid	Ö¬ÖÊ	Steroid	Àà¹Ì´¼	622.7	C32H46O12	657.273975740346	5.59793333333333	--	--	--	--	--	--	--	177855-65-1	--	--	--	--
neg_6411	Spiro[furan-2(5H),9'-[9H]imidazo[1,2-a]indole]-3',5(2'H)-dione,4-[2-[(1S)-1-(acetyloxy)-2-methylpropyl]-4-oxo-3(4H)-quinazolinyl]-1',3,4,9'a-tetrahydro-1'-hydroxy-2',2'-dimethyl-,(2S,4R,9'aS)-	1045.70110432963	489.149162883932	472.97865143002	542.042763766713	400.404140819925	632.680687645649	0.350167648647833	0.532212323701044	0.489813187053733	unchanged	4.30771131742682	ÂÝ[ß»à«-2£¨5H£©£¬9'-[9H]ßäßò²¢[1,2-a]ßÅßá]-3'£¬5£¨2'H£©-¶þÍª£¬4-[2-[£¨1S£©-1-£¨ÒÒõ£Ñõ»ù£©-2-¼×»ù±û»ù]-4-Ñõ´ú-3£¨4H£©-à­ßòßø»ù]-1'£¬3,4,9'a-ËÄÇâ-1'-ôÇ»ù-2'£¬2'-¶þ¼×»ù-£¨2S£¬4R£¬9'aS£©-	Amino acids	°±»ùËá	Alpha Amino Acids	¦Á°±»ùËá	546.5711	C29H30N4O7	1091.42032804692	5.62651666666667	--	--	--	--	--	--	--	55387-45-6	--	--	--	--
neg_6423	2-(1H-Indol-3-yl)-5-[2-(1,1-dimethyl-2-propenyl)-7-(3-methyl-2-butenyl)-1H-indol-3-yl]-3,6-dimethoxy-2,5-cyclohexadiene-1,4-dione	508.967958635117	441.440105474573	713.002363818018	208.449252220612	171.986157801451	86.7596033557946	1.83204740066412	0.0250072561618674	1.31652294099934	up	-0.330686890386883	2-£¨1H-ßÅßá-3-»ù£©-5-[2-£¨1,1-¶þ¼×»ù-2-±ûÏ©»ù£©-7-£¨3-¼×»ù-2-¶¡Ï©»ù£©-1H-ßÅßá-3-»ù]-3,6-¶þ¼×Ñõ»ù-2,5-»·¼º¶þÏ©-1,4-¶þÍª	Quinones	õ«Àà	Other	ÆäËû	534.64476	C34H34N2O4	579.249883778135	5.63365	--	--	--	--	--	--	--	78708-36-8	--	--	--	--
neg_6429	3beta,4alpha,13alpha-trihydroxylupanine	222.272713516712	318.618674683893	349.745603544907	814.175550276583	1600.64450961147	325.239852916367	-1.62129799971177	0.238020944978779	0.925002605217309	unchanged	-1.07211185068971	3¦Â£¬4¦Á£¬13¦Á-ÈýôÇ»ùÓðÉÈ¶¹¼î	Alkaloids	ÉúÎï¼î	Lupine alkaloid	ÓðÉÈ¶¹ÉúÎï¼î	296.362	C15H24N2O4	591.339303020572	5.64793333333333	--	--	--	--	--	--	--	103867-07-8	--	--	--	--
neg_6435	Gnidimacrin, 18-de(benzoyloxy)-	266.188246336388	163.005761662459	316.07454140725	497.750628333949	707.598132165985	224.930340094319	-0.940464414060202	0.238972733528075	0.892240981167782	unchanged	0.607661573737847	Gnidimacrin£¬18 de£¨±½¼×õ£Ñõ»ù£©-	Terpenoids	ÝÆÀà	Diterpene	¶þÝÆ	654.786912441254	C37H50O10	675.315463236616	5.65506666666667	--	--	--	--	--	--	--	81774-58-5	--	--	--	--
neg_6447	3alpha-acetoxy-4alpha-hydroxy-11(13)-eudesmen-12-oic acid methyl ester	1122.18637080541	787.897636784601	677.977185137902	1197.77263465853	678.770253401174	1943.60979898773	-0.561758573096808	0.383298757050067	0.66747004810976	unchanged	-0.192946226605458	3¦Á-ÒÒõ£Ñõ»ù-4¦Á-ôÇ»ù-11£¨13£©-eudesmen-12-ÓÍËá¼×õ¥	Terpenoids	ÝÆÀà	Sesquiterpenoid	±¶°ëÝÆ	324.412	C18H28O5	323.186335011814	5.69076666666667	--	--	--	--	--	--	--	138940-17-7	--	--	--	--
neg_6448	(1R)-4-[(3S)-3-hydroxybutyl]-3,5,5-trimethylcyclohex-3-enyl-beta-D-glucopyranoside	78.3952176213008	66.4107962665306	45.7463396567271	23.4324097476521	9.91883251743015	54.8649173436847	1.1110725664274	0.112855049798333	1.04445226513159	unchanged	1.50564231738895	£¨1R£©-4-[£¨3S£©-3-ôÇ»ù¶¡»ù]-3,5,5-Èý¼×»ù»·¼º-3-Ï©»ù-¦Â-D-ßÁà«ÆÏÌÑÌÇÜÕ	Terpenoids	ÝÆÀà	Terpene Glycoside	ÝÆÏ©ÌÇÜÕ	374.469	C19H34O7	395.205684704507	5.69076666666667	--	--	--	--	--	--	--	650635-12-4	--	--	--	--
neg_6455	5-hydroxyabutasterone	166.755165410606	165.228719474005	204.304655543445	348.178021145851	340.80992254814	154.609790304183	-0.653545794132706	0.244473277760245	0.898019922757234	unchanged	9.3145950128781	5-ôÇ»ùÈâ¶¹Þ¢Íª	Lipid	Ö¬ÖÊ	Steroid	Àà¹Ì´¼	512.633	C27H44O9	557.301507710481	5.6979	--	--	LMST01010590	Sterol Lipids [ST]	Sterols [ST01]	Cholesterol and derivatives [ST0101]	--	156498-50-9	--	--	--	--
neg_6459	4-Methylpentanoate	532.011580114115	668.505054430859	524.540409116364	303.573420797704	226.546371532467	383.054347755593	0.917682159289836	0.0141746950718242	1.3051696560288	up	-1.95038109243515	4-¼×»ùÎìËáõ¥	Organic Acid	ÓÐ»úËá	Carboxylic Acids	ôÈËá	115.15	C6H11O2-	229.144083868043	5.71861666666667	C21399	--	--	--	--	--	HMDB0000689	--	Organic compounds	Lipids and lipid-like molecules	Fatty Acyls	Fatty acids and conjugates
neg_6461	Decanoic acid,10-fluoro-3-methyl-	156.874460479535	74.9506708103312	142.549632977357	88.8005515135704	74.8856556522449	136.578756255014	0.318247046412063	0.479197260734967	0.525727735789399	unchanged	-5.95244639246159	¹ïËá£¬10-·ú-3-¼×»ù-	Lipid	Ö¬ÖÊ	Fatty Acids	Ö¬·¾Ëá	204.28164	C11H21O2F	249.149545795432	5.71861666666667	--	--	--	--	--	--	--	459-82-5	--	--	--	--
neg_6466	(Z)-Pent-2-enyloxirane	8.44455209720863	4.47846630530671	4.487886117623	9.08719717184409	5.7227556859816e-10	79.5028659576133	-2.34715373036722	0.444720470898485	0.613826424819979	unchanged	-1.95372934740742	(Z)-ÎìÏ©»ù-2-»·ÑõÒÒÍé	Others	ÆäËû	Other	ÆäËû	112.1696	C7H12O	269.175394896385	5.72575	--	--	--	--	--	--	--	56956-13-9	--	--	--	--
neg_6467	(7beta,8beta,13alpha)-7,8,13-Trihydroxy-15,16-dinor-18-isopimaranoic acid	2.33453934031285	5.7227556859816e-10	5.7227556859816e-10	60.5000113444679	52.6482657827761	32.1659651889956	-5.9598943979264	0.0291156177412595	1.35960229877666	down	9.58607096775022	£¨7beta£¬8beta£¬13alpha£©-7,8,13-ÈýôÇ»ù-15,16-¶þÅµ-18-Òì±û¶þËá	Others	ÆäËû	Other	ÆäËû	326.428	C18H30O5	361.181852425631	5.72575	--	--	--	--	--	--	--	150900-96-2	--	--	--	--
neg_6482	2H-Pyrrole-2-carboxamide, 3,4-dihydro-4-hydroxy-5-(3-hydroxy-2-pyridinyl)-4-methyl-	12800.392211218	7108.24634832448	8263.58803367882	7419.43563347097	5247.82889706747	8447.7872655668	0.416001805552917	0.317485008990591	0.738917191561778	unchanged	-1.5368546567948	2H-ßÁ¿©-2-¼×õ£°·£¬3,4-¶þÇâ-4-ôÇ»ù-5-£¨3-ôÇ»ù-2-ßÁà¤»ù£©-4-¼×»ù-	Others	ÆäËû	Pyridine And Its Derivatives	ßÁà¤¼°ÆäÑÜÉúÎï	235.239222288132	C11H13N3O3	515.188862834164	5.7543	--	--	--	--	--	--	--	77550-88-0	--	--	--	--
neg_6484	1-Ethynyl-2,2,6-trimethylcyclohexanol	552.687639471794	617.811907658451	476.939760680714	435.650983907285	449.138870765907	565.013943424696	0.184367643291618	0.318119138346827	0.717971703200103	unchanged	-3.11852244017927	1-ÒÒÈ²»ù-2,2,6-Èý¼×»ù»·¼º´¼	Alcohols	´¼Àà	Glycols	¶þ´¼	166.26002	C11H18O	211.133449968708	5.76858333333333	--	--	--	--	--	--	--	26005-41-4	--	--	--	--
neg_6491	Dehydrobruceantin	5071.78023024182	2095.49586971772	1939.31542471828	2175.17857688439	1401.27613850754	2501.31494924036	0.583369172984722	0.430235080023737	0.616213452965816	unchanged	-0.0550792101875209	È¥ÇâÑ»µ¨¶¡	Terpenoids	ÝÆÀà	Diterpene	¶þÝÆ	546.56	C28H34O11	1091.4201771093	5.77571666666667	--	--	--	--	--	--	--	53662-98-9	--	--	--	--
neg_6493	(2beta,3beta,5beta,14xi,22R)-2,14,20,22-tetrahydroxy-6-oxocholest-7-en-3-yl beta-D-glucopyranoside	138.543767866669	157.393440411162	263.467129092701	580.91066254292	835.121463385772	191.645280517969	-1.52301460207694	0.198866447311472	0.978573789219095	unchanged	-3.97759555129393	ÆÂÄÇçÞÜÕA	Steroids	çÞÌå	Steroidal Glycosides	çÞÌåÌÇÜÕ	626.775271892548	C33H54O11	661.333522413888	5.78285	--	--	--	--	--	--	--	20117-33-3	--	--	--	--
neg_6496	2,3-dinor Thromboxane B1	45.4283176607976	31.8981375460433	23.6747768685275	46.9774877393596	16.5125404769485	138.02122655807	-0.996487526207267	0.456561638520033	0.591466856473894	unchanged	1.82561104624007	--	--	--	--	--	--	C18H32O6	343.213240723231	5.79	--	--	--	--	--	--	--	--	--	--	--	--
neg_6497	Butanamide,N-[[[(1S)-1-carboxy-2-(1H-indol-3-yl)ethyl]amino]carbonyl]-L-alanyl-N3-(L-alanyl-3-hydroxy-L-phenylalanyl)-2-amino-N-[(Z)-[(4R,5R)-5-(3,4-dihydro-2,4-dioxo-1(2H)-pyrimidinyl)dihydro-4-hydroxy-2(3H)-furanylidene]methyl]-3-(methylamino)-,(2S,3S)-	14.7834788380093	5.51906016549918	13.3122457188964	114.74070290913	102.290445832123	19.6391692978122	-2.81571096677828	0.150232679793517	1.08089251832809	unchanged	-7.95793402098873	¶¡õ£°·£¬N-[£¨1S£©-1-ôÈ»ù-2-£¨1H-ßÅßá-3-»ù£©ÒÒ»ù]°±»ù]ôÊ»ù]-L-±û°±õ£»ù-N3-£¨L-±û°±õ£»ù-3-ôÇ»ù-L-±½±û°±Ëá»ù£©-2-°±»ù-N-[£¨Z£©-[£¨4R£¬5R£©-5-£¨3,4-¶þÇâ-2,4-¶þÑõ´ú-1£¨2H£©-à×à¤»ù£©¶þÇâ-4-ôÇ»ù-2£¨3H£©-ß»à«»ù]¼×»ù]-3-£¨¼×°·»ù£©-£¬£¨2S£¬3S£©-	Amino acids	°±»ùËá	Other	ÆäËû	874.895500000001	C41H50N10O12	919.352211849333	5.79	--	--	--	--	--	--	--	121264-05-9	--	--	--	--
neg_6501	(-)-Anastrephin	755.479174145713	363.245612163889	437.391641189052	143.161437908121	67.1136256497987	326.643058468031	1.53517600117223	0.0874941341110933	1.10447647710369	unchanged	0.733185532200072	£¨-£©-°¢ÄÇÇú·È	Others	ÆäËû	Benzofuran	±½²¢ß»à«	194.27	C12H18O2	239.129025020186	5.79713333333333	--	--	--	--	--	--	--	77670-94-1	--	--	--	--
neg_6503	Epothilone D	274.767837324288	277.039322064409	322.058619853017	263.117482456132	284.104498842084	222.270778328992	0.183503955184082	0.219517249880121	0.847189841816318	unchanged	-6.6894943718387	°£ÆÂÎ÷Áú D	Ketones, Aldehydes,esters	Íª¡¢È©¡¢õ¥	Other	ÆäËû	491.6831	C27H41NO5S	490.259981633928	5.79713333333333	C12039	--	LMPK04000001	Polyketides [PK]	Macrolides and lactone polyketides [PK04]	-	HMDB0251876	189453-10-9	Organic compounds	Phenylpropanoids and polyketides	Macrolides and analogues	Epothilones and analogues
neg_6510	g-Amanitin, de-S-oxide (9CI)	685.103160674432	296.635585590567	432.538810990261	632.343612950097	427.551002500843	548.252575482385	-0.185334177717558	0.649217004128741	0.350999191117905	unchanged	6.02509108597316	Ó¬Þ¦ËØ	Organic Acid	ÓÐ»úËá	Carboxylic Acids	ôÈËá	886.970860000001	C39H54N10O12S	907.344346460373	5.79713333333333	--	--	--	--	--	--	--	13567-11-8	--	--	--	--
neg_6512	Rifampicin	137.218110863314	158.35750368896	89.4213113400276	115.391995764625	138.005739248712	156.157593223514	-0.0892114373823525	0.749776703625784	0.24587910238195	unchanged	8.0157977913934	Àû¸£Æ½	Ketones, Aldehydes,esters	Íª¡¢È©¡¢õ¥	Polyketide	¾ÛÍª	822.9402	C43H58N4O12	821.40443911515	5.8114	C06688	--	--	--	--	--	--	13292-46-1	--	--	--	--
neg_6514	Echinoserine	5.7227556859816e-10	5.7227556859816e-10	2.66804366187966	96.2503786186645	84.9629963800401	69.7883883684243	-6.55577141269256	0.00782023482098081	1.41867837258749	down	8.25966398644981	¼¬Æ¤ÜÕ	Organic Acid	ÓÐ»úËá	Carboxylic Acids	ôÈËá	1137.28762	C51H68N12O14S2	1135.44404710874	5.82568333333333	--	--	--	--	--	--	--	167324-03-0	--	--	--	--
neg_6518	£¨1¦Â,2¦Â,3¦Â,4¦Â,5¦Â,7¦Á,22¦Á£©-27-£¨¦Â-D-Glucopyranosyloxy£©-1,2,3,4,5,7,22-heptahydroxyfurost-25-en-6-one	5841.93530671513	2772.26965859845	4852.68653638366	6948.28111378359	4611.09136593238	5881.70391119229	-0.373072201201646	0.310586877132549	0.728532822228972	unchanged	6.33301963685138	5¦Â-ß»çÞ-25(27)-Ï©-1¦Â,2¦Â,3¦Â,4¦Â,5¦Â,7¦Á,22¦Á,26-°Ë´¼-6-Íª-26-O-¦Â-D-ßÁà«ÆÏÌÑÌÇÜÕ	Steroids	çÞÌå	Steroid Saponin	çÞÌåÔíÜÕ	688.76	C33H52O15	723.304381472379	5.82568333333333	--	--	--	--	--	--	--	1013405-26-9	--	--	--	--
neg_6520	Cyclopentanehexanoicacid, 2-oxo-, ethyl ester	27.4805413560768	45.7750336368539	34.982893759405	527.9769573086	233.787939376793	716.168583718157	-3.77129609747543	0.0827228320820759	1.2254047347797	unchanged	3.49673453904391	ÒÒ»ù-6-(2-Ñõ´ú)ÒÑËá	Lipid	Ö¬ÖÊ	Fatty Acyls	Ö¬·¾õ£	226.31198	C13H22O3	497.313573619689	5.83996666666667	--	--	--	--	--	--	--	63135-03-5	--	--	--	--
neg_6522	2-Decenedioic acid	2831.89246827669	2389.99706236793	2042.00507922416	1245.21308002607	818.123808313613	1502.87489194646	1.0263508907837	0.0158934476568566	1.29753813538636	up	4.81385252985215	2-¹ï¶þËá	Lipid	Ö¬ÖÊ	Fatty Acids	Ö¬·¾Ëá	200.23164	C10H16O4	221.080490086642	5.85423333333333	--	--	--	--	--	--	--	6048-93-7	--	--	--	--
neg_6523	NND-22101005	83.2666383887452	72.7375393172479	104.331191203721	426.554443511808	516.33950952844	177.989420765345	-2.10619294243413	0.103968521595203	1.18063874909352	unchanged	-4.40215419226777	NND-22101005	Lipid	Ö¬ÖÊ	Isoprene lipid	ÒìÎì¶þÏ©Ö¬ÖÊ	654.74	C36H46O11	675.275799763229	5.8471	--	--	--	--	--	--	--	200353-18-0	--	--	--	--
neg_6526	1-Oxaspiro[4.5]dec-7-ene, 2,10,10-trimethyl-6-methylene-, (2R,5R)-rel-	261.018988755835	103.750010289271	166.117052450379	52.8959223650651	33.7923094151998	90.5219255799302	1.5829409376897	0.110178862988251	1.11161913167875	unchanged	1.68111836266517	1-ÑõÔÓÂÝ[4.5]¹ï-7-Ï©£¬2,10,10-Èý¼×»ù-6-ÑÇ¼×»ù-£¬£¨2R£¬5R£©-rel-	Others	ÆäËû	Other	ÆäËû	192.297304153442	C13H20O	237.149941160233	5.88278333333333	--	--	--	--	--	--	--	99944-79-3	--	--	--	--
neg_6544	1-(3,4-dimethoxyphenethyl)guanidine	87.7782998333949	105.138557245841	80.7947515662098	36.7905560787467	41.3623966933022	10.8417851769787	1.62086468299728	0.00807604433585739	1.34654401908671	up	0.895835711683394	1-£¨3,4-¶þ¼×Ñõ»ù±½ÒÒ»ù£©ëÒ	Others	ÆäËû	Other	ÆäËû	223.27158	C11H17N3O2	491.262756246786	5.89706666666667	--	--	--	--	--	--	--	46719-17-9	--	--	--	--
neg_6545	(4S,7R,8S,9S,13Z,16S)-16-[(E)-1-[2-(Aminomethyl)-1,3-thiazol-4-yl]prop-1-en-2-yl]-4,8-dihydroxy-5,5,7,9,13-pentamethyl-1-oxacyclohexadec-13-ene-2,6-dione	5.16006935262677	4.27622677551389	17.3314493309989	86.1274277757046	73.686155956756	358.964186776353	-4.27654912507416	0.219963639986239	0.952767665779686	unchanged	3.64249688906709	£¨4S£¬7R£¬8S£¬9S£¬13Z£¬16S£©-16-[£¨E£©-1-[2-£¨°±»ù¼×»ù£©-1,3-àçßò-4-»ù]±û-1-Ï©-2-»ù]-4,8-¶þôÇ»ù-5,5,7,9,13-Îå¼×»ù-1-Ñõõ£»ùÊ®ÁùÍé»ù-13-Ï©-2,6-¶þÍª	Ketones, Aldehydes,esters	Íª¡¢È©¡¢õ¥	Other	ÆäËû	506.697786808014	C27H42N2O5S	505.276011150923	5.89706666666667	--	--	--	--	--	--	--	289494-44-6	--	--	--	--
neg_6556	(6R,9S)-4-megastigmen-9,10-dihydroxy-3-one	444.174091359023	432.989722833713	191.449776615779	2123.42680744715	1232.29555285514	1884.23274024345	-2.293814179006	0.0262853173006293	1.33565321171939	down	-4.06067117879358	£¨6R£¬9S£©-4-¾ÞË¹µÄÃÅ-9,10-¶þôÇ»ù-3-Íª	Lipid	Ö¬ÖÊ	Isoprene lipid	ÒìÎì¶þÏ©Ö¬ÖÊ	226.312	C13H22O3	225.148699783436	5.93275	--	--	--	--	--	--	--	1417726-57-8	--	--	--	--
neg_6562	2-hydroxydodecanoic acid	106.610303904729	254.729196127637	29.7719674219097	1075.00396495861	474.281582457556	1206.59501336171	-2.81686162146392	0.0629714440768458	1.23469514223228	unchanged	-3.00051624957899	ôÇ»ùÔÂ¹ðËá	Organic Acid	ÓÐ»úËá	Other	ÆäËû	216.31716	C12H24O3	215.164619567127	5.94703333333333	--	--	--	--	--	--	HMDB0245154	2984-55-6	Organic compounds	Lipids and lipid-like molecules	Fatty Acyls	Fatty acids and conjugates
neg_657	Stachyose	366.456503403457	907.925591877017	1487.92814885543	144.283267562708	1506.00067853755	107.528158890462	0.652094495494495	0.587241189349782	0.403301093909579	unchanged	7.17790290229921	Ë®ËÕÌÇ	Sugars	ÌÇÀà	Polysaccharides	¶àÌÇ	666.6	C24H42O21	711.224957673285	0.5828	C01613	Galactose metabolism(ko00052);;Metabolic pathways(ko01100)	--	--	--	--	HMDB0003553	54261-98-2	Organic compounds	Organic oxygen compounds	Organooxygen compounds	Carbohydrates and carbohydrate conjugates
neg_6570	Cyclopentaneaceticacid, 3-oxo-2-pentyl-, methyl ester, (1R,2S)-	22.5685714426144	69.9696744737897	2.8283952241314	860.440178605228	350.063476250761	1060.96238799985	-4.57399522217725	0.0743294412977037	1.2408901345312	unchanged	5.91309872517273	»·ÎìÍéÒÒËá£¬3-Ñõ´ú-2-Îì»ù-£¬¼×õ¥£¬£¨1R£¬2S£©-	Lipid	Ö¬ÖÊ	Fatty Acyls	Ö¬·¾õ£	226.31198	C13H22O3	497.31466657453	5.96845	--	--	--	--	--	--	--	39647-11-5	--	--	--	--
neg_6572	3-O-beta-D-glucopyranosyl-14-O-(p-hydroxyphenylacetyl)-3beta,14-dihydroxycostunolide	26.9109124427519	18.0292136537992	4.29732651603113	193.853227086078	115.728472443247	227.3655752359	-3.44695240207478	0.0347238965480408	1.3302314593728	down	6.27000667750981	3-O-¦Â-D-ßÁà«ÆÏÌÑÌÇ»ù-14-O-£¨¶ÔôÇ»ù±½ÒÒõ£»ù£©-3¦Â£¬14-¶þôÇ»ùÄ¾ÏãÌþÄÚõ¥	Lipid	Ö¬ÖÊ	Isoprene lipid	ÒìÎì¶þÏ©Ö¬ÖÊ	560.59	C29H36O11	1119.4512727459	5.97558333333333	--	--	--	--	--	--	--	1103387-42-3	--	--	--	--
neg_6575	6-hydroxypunctaporonin B	81.5508948706618	49.6883329579356	32.9549801322064	54.3541530354677	23.0769607345044	207.021413530755	-0.792784662962807	0.557496499085424	0.464850129155776	unchanged	5.46429949756072	6-ôÇ»ùÁ×Ëá¸Æµ°°×B	Alcohols	´¼Àà	Tertiary Alcohol	Êå´¼	268.34866	C15H24O4	267.161648163233	5.97558333333333	--	--	--	--	--	--	--	885324-99-2	--	--	--	--
neg_6576	Oxireno[3,4]cyclopent[1,2-c]oxacyclotetradecin-5(2H)-one,3-ethyl-1a,2a,3,6,7,8,9,12,14a,14b-decahydro-, (1aS,2aR,3S,10Z,13Z,14aS,14bR)-(9CI)	436.761245406548	176.555992503065	248.368003418865	104.995956309793	53.4854154581822	314.285127509884	0.866033165790907	0.308741608309846	0.726290641564914	unchanged	2.98681247577453	»·Ñõ²¢[3,4]»·Îì²¢[1,2-c]Ñõõ£»ùËÄÇâÒ¶Ëá-5£¨2H£©-Íª£¬3-ÒÒ»ù-1a£¬2a£¬3,6,7,8,9,12,14a£¬14b-Ê®Çâ-£¨1aS£¬2aR£¬3S£¬10Z£¬13Z£¬14aS£¬14bR£©-£¨9CI£©	Ketones, Aldehydes,esters	Íª¡¢È©¡¢õ¥	Polyketide	¾ÛÍª	290.39724	C18H26O3	289.18178499822	5.98271666666667	--	--	--	--	--	--	--	121923-95-3	--	--	--	--
neg_6578	2,3-Dinor-11b-PGF2a	30275.274077449	16132.6482008791	20578.3331336152	13561.8123669353	9260.90236963584	26067.9956332384	0.454304738771647	0.410608782910912	0.604419442560938	unchanged	-6.46150481468498	--	--	--	--	--	--	C18H30O5	325.199939824782	5.97558333333333	--	--	--	--	--	--	HMDB0002277	--	Organic compounds	Lipids and lipid-like molecules	Fatty Acyls	Eicosanoids
[truncated: 2,332 more rows]
